# Supplementary material for: Proteomics analysis of the gut–brain axis in a gut microbiota-dysbiosis model of depression
Source: Transl Psychiatry. 2021 Nov 8;11:568. doi: 10.1038/s41398-021-01689-w (PMC8572885; doi:10.1038/s41398-021-01689-w)
Supplement: Supplementary file 6 — Supplementary Table 1–8 [file 41398_2021_1689_MOESM6_ESM.xlsx]

## Sheet: S1_protein of PFC
Accession	Description	Average	t-test p value
Q3TDX9	Putative uncharacterized protein OS=Mus musculus GN=1110012L19Rik PE=2 SV=1 - [Q3TDX9_MOUSE]	3.04012	0.0204114
Q99N32	Beta-klotho OS=Mus musculus GN=Klb PE=1 SV=1 - [KLOTB_MOUSE]	1.79044	0.0267839
E9QMV2	Costars family protein ABRACL OS=Mus musculus GN=Abracl PE=1 SV=1 - [E9QMV2_MOUSE]	1.43363	0.0191751
Q496T7	Cdk5r2 protein (Fragment) OS=Mus musculus GN=Cdk5r2 PE=2 SV=1 - [Q496T7_MOUSE]	1.49655	0.0241791
P35363	5-hydroxytryptamine receptor 2A OS=Mus musculus GN=Htr2a PE=1 SV=1 - [5HT2A_MOUSE]	1.33613	0.0477569
A2ATD1	Isthmin-1 OS=Mus musculus GN=Ism1 PE=1 SV=1 - [ISM1_MOUSE]	1.34751	0.0269025
Q3TKD0	Transportin-1 (Fragment) OS=Mus musculus GN=Tnpo1 PE=1 SV=1 - [Q3TKD0_MOUSE]	1.35181	0.0211204
Q8BMY1	Putative uncharacterized protein OS=Mus musculus GN=Noa1 PE=2 SV=1 - [Q8BMY1_MOUSE]	1.40954	0.0233536
A0A1B0GS37	Secretin OS=Mus musculus GN=Sct PE=4 SV=1 - [A0A1B0GS37_MOUSE]	1.2512	0.0461328
Q99KY7	Exosc10 protein (Fragment) OS=Mus musculus GN=Exosc10 PE=2 SV=1 - [Q99KY7_MOUSE]	1.32837	0.00136365
P35550	rRNA 2'-O-methyltransferase fibrillarin OS=Mus musculus GN=Fbl PE=1 SV=2 - [FBRL_MOUSE]	1.23851	0.0457731
Q8CII2	Cell division cycle protein 123 homolog OS=Mus musculus GN=Cdc123 PE=1 SV=2 - [CD123_MOUSE]	1.23774	0.0331865
Q5SYD0	Unconventional myosin-Id OS=Mus musculus GN=Myo1d PE=1 SV=1 - [MYO1D_MOUSE]	1.53231	0.0461149
Q3TZE2	Putative uncharacterized protein (Fragment) OS=Mus musculus GN=Adam11 PE=2 SV=1 - [Q3TZE2_MOUSE]	1.2191	0.0448755
Q3UQ95	Putative uncharacterized protein OS=Mus musculus GN=Glrx2 PE=2 SV=1 - [Q3UQ95_MOUSE]	1.22746	0.047535
A0A0N4SVB8	ADP-ribosylation factor-like protein 8B OS=Mus musculus GN=Arl8b PE=1 SV=1 - [A0A0N4SVB8_MOUSE]	1.21442	0.0360408
Q9QXW9	Large neutral amino acids transporter small subunit 2 OS=Mus musculus GN=Slc7a8 PE=1 SV=1 - [LAT2_MOUSE]	1.23302	0.0305538
Q3TTA2	Putative uncharacterized protein (Fragment) OS=Mus musculus GN=Rasa1 PE=2 SV=1 - [Q3TTA2_MOUSE]	1.2631	0.00251401
Q99J83	Autophagy protein 5 OS=Mus musculus GN=Atg5 PE=1 SV=1 - [ATG5_MOUSE]	1.20816	0.0434467
Q8BRA9	Putative uncharacterized protein OS=Mus musculus PE=2 SV=1 - [Q8BRA9_MOUSE]	1.20195	0.0268602
B7ZNM1	Ralbp1 protein OS=Mus musculus GN=Ralbp1 PE=2 SV=1 - [B7ZNM1_MOUSE]	1.21359	0.0173222
F7B1B6	Protein Coq8a (Fragment) OS=Mus musculus GN=Coq8a PE=1 SV=1 - [F7B1B6_MOUSE]	1.27653	0.0114313
Q9CYN8	Putative uncharacterized protein OS=Mus musculus GN=Use1 PE=2 SV=1 - [Q9CYN8_MOUSE]	1.26936	0.0331687
Q58E70	Tpm3 protein OS=Mus musculus GN=Tpm3 PE=2 SV=1 - [Q58E70_MOUSE]	1.20055	0.0305167
O89114	DnaJ homolog subfamily B member 5 OS=Mus musculus GN=Dnajb5 PE=2 SV=1 - [DNJB5_MOUSE]	1.26127	0.0235845
Q3TJ10	Putative uncharacterized protein OS=Mus musculus GN=Adpgk PE=2 SV=1 - [Q3TJ10_MOUSE]	1.21965	0.00275593
Q9D2P4	Ubiquitin-related modifier 1 OS=Mus musculus GN=Urm1 PE=1 SV=1 - [URM1_MOUSE]	1.21115	0.0209964
Q8BQ31	Putative uncharacterized protein (Fragment) OS=Mus musculus GN=Pam PE=2 SV=1 - [Q8BQ31_MOUSE]	1.22035	0.00320474
Q8R2Y8	Peptidyl-tRNA hydrolase 2, mitochondrial OS=Mus musculus GN=Ptrh2 PE=1 SV=1 - [PTH2_MOUSE]	1.23667	0.00867411
Q8R3W2	MCG6979, isoform CRA_a OS=Mus musculus GN=0610009B22Rik PE=2 SV=1 - [Q8R3W2_MOUSE]	1.25882	0.0143147
Q3TZZ7	Extended synaptotagmin-2 OS=Mus musculus GN=Esyt2 PE=1 SV=1 - [ESYT2_MOUSE]	1.20815	0.027214
Q8K070	Sterile alpha motif domain-containing protein 14 OS=Mus musculus GN=Samd14 PE=1 SV=1 - [SAM14_MOUSE]	1.23108	0.0131607
D6RFE2	E3 ubiquitin-protein ligase RNF31 OS=Mus musculus GN=Rnf31 PE=1 SV=1 - [D6RFE2_MOUSE]	1.22157	0.0156714
O35071	Kinesin-like protein KIF1C OS=Mus musculus GN=Kif1c PE=1 SV=2 - [KIF1C_MOUSE]	1.2094	0.030095
P60202	Myelin proteolipid protein OS=Mus musculus GN=Plp1 PE=1 SV=2 - [MYPR_MOUSE]	1.20828	0.0405832
Q3U181	Pannexin OS=Mus musculus GN=Panx1 PE=2 SV=1 - [Q3U181_MOUSE]	1.21871	0.0389422
Q8BFZ3	Beta-actin-like protein 2 OS=Mus musculus GN=Actbl2 PE=1 SV=1 - [ACTBL_MOUSE]	0.812741	0.0293801
Q9D8B4	NADH dehydrogenase [ubiquinone] 1 alpha subcomplex subunit 11 OS=Mus musculus GN=Ndufa11 PE=1 SV=2 - [NDUAB_MOUSE]	0.78597	0.0387154
Q8CEY5	Putative uncharacterized protein OS=Mus musculus GN=Mtch1 PE=2 SV=1 - [Q8CEY5_MOUSE]	0.826713	0.0178768
O35988	Syndecan-4 OS=Mus musculus GN=Sdc4 PE=1 SV=1 - [SDC4_MOUSE]	0.830849	0.0252846
Q9DB34	Charged multivesicular body protein 2a OS=Mus musculus GN=Chmp2a PE=1 SV=1 - [CHM2A_MOUSE]	0.777028	0.0407391
Q8BPP6	Putative uncharacterized protein OS=Mus musculus GN=Cntnap4 PE=2 SV=1 - [Q8BPP6_MOUSE]	0.818083	0.0241077
P13439	Uridine 5'-monophosphate synthase OS=Mus musculus GN=Umps PE=1 SV=3 - [UMPS_MOUSE]	0.796019	0.0195124
Q6PAI8	Zc3h4 protein OS=Mus musculus GN=Zc3h4 PE=2 SV=2 - [Q6PAI8_MOUSE]	0.831804	0.0122617
Q11136	Xaa-Pro dipeptidase OS=Mus musculus GN=Pepd PE=1 SV=3 - [PEPD_MOUSE]	0.832	0.0331845
J3QJX6	Protein 7530416G11Rik OS=Mus musculus GN=7530416G11Rik PE=4 SV=1 - [J3QJX6_MOUSE]	0.773369	0.0156294
Q91XW9	MCG133388, isoform CRA_f OS=Mus musculus GN=Pcdhgc5 PE=1 SV=1 - [Q91XW9_MOUSE]	0.826826	0.0131215
D3Z320	Sia-alpha-2,3-Gal-beta-1,4-GlcNAc-R:alpha 2,8-sialyltransferase (Fragment) OS=Mus musculus GN=St8sia3 PE=1 SV=1 - [D3Z320_MOUSE]	0.771505	0.0293264
O88630	Golgi SNAP receptor complex member 1 OS=Mus musculus GN=Gosr1 PE=1 SV=2 - [GOSR1_MOUSE]	0.829158	0.00168701
Q9QZI8	Serine incorporator 1 OS=Mus musculus GN=Serinc1 PE=1 SV=1 - [SERC1_MOUSE]	0.828506	0.0162365
Q3U0H6	Putative uncharacterized protein (Fragment) OS=Mus musculus GN=Tmem199 PE=2 SV=1 - [Q3U0H6_MOUSE]	0.818789	0.0368154
P0C7M9	C-type lectin domain family 2 member L OS=Mus musculus GN=Clec2l PE=1 SV=1 - [CLC2L_MOUSE]	0.797969	0.00629991
Q3U6T2	Putative uncharacterized protein OS=Mus musculus GN=Naga PE=2 SV=1 - [Q3U6T2_MOUSE]	0.8221	0.0126079
P97401	Secreted frizzled-related protein 3 OS=Mus musculus GN=Frzb PE=1 SV=1 - [SFRP3_MOUSE]	0.808528	0.0462969
Q8BW21	Putative uncharacterized protein (Fragment) OS=Mus musculus GN=Tbc1d17 PE=2 SV=1 - [Q8BW21_MOUSE]	0.810807	0.00787555
Q3V3X9	Putative uncharacterized protein (Fragment) OS=Mus musculus GN=Fam120c PE=2 SV=1 - [Q3V3X9_MOUSE]	0.787419	0.00689173
O35435	Dihydroorotate dehydrogenase (quinone), mitochondrial OS=Mus musculus GN=Dhodh PE=1 SV=2 - [PYRD_MOUSE]	0.796545	0.0331886
Q8CH18	Cell division cycle and apoptosis regulator protein 1 OS=Mus musculus GN=Ccar1 PE=1 SV=1 - [CCAR1_MOUSE]	0.787792	0.0301935
Q8K272	Ryk protein OS=Mus musculus GN=Ryk PE=2 SV=1 - [Q8K272_MOUSE]	0.820873	0.00125026
Q9D8X2	Coiled-coil domain-containing protein 124 OS=Mus musculus GN=Ccdc124 PE=1 SV=1 - [CC124_MOUSE]	0.809681	0.0107278
Q8BH50	Uncharacterized protein C18orf25 homolog OS=Mus musculus PE=1 SV=1 - [CR025_MOUSE]	0.779628	0.0416744
Q8C5W3	Tubulin-specific chaperone cofactor E-like protein OS=Mus musculus GN=Tbcel PE=1 SV=1 - [TBCEL_MOUSE]	0.832621	0.0270981
Q8BGW1	Alpha-ketoglutarate-dependent dioxygenase FTO OS=Mus musculus GN=Fto PE=1 SV=1 - [FTO_MOUSE]	0.756977	0.0324144
Q8BS64	Pituitary homeobox 2 OS=Mus musculus GN=Pitx2 PE=2 SV=1 - [Q8BS64_MOUSE]	0.792864	0.0477193
Q91YN9	BAG family molecular chaperone regulator 2 OS=Mus musculus GN=Bag2 PE=1 SV=1 - [BAG2_MOUSE]	0.827223	0.0296177
A0A0A0MQP0	YjeF N-terminal domain-containing protein 3 OS=Mus musculus GN=Yjefn3 PE=1 SV=1 - [A0A0A0MQP0_MOUSE]	0.812646	0.018612
F6SPK0	Ubiquitin-conjugating enzyme E2 J1 (Fragment) OS=Mus musculus GN=Ube2j1 PE=1 SV=1 - [F6SPK0_MOUSE]	0.803798	0.0374233
D3Z7G3	Protein 2010107G23Rik (Fragment) OS=Mus musculus GN=2010107G23Rik PE=1 SV=1 - [D3Z7G3_MOUSE]	0.720137	0.0170403
O35114	Lysosome membrane protein 2 OS=Mus musculus GN=Scarb2 PE=1 SV=3 - [SCRB2_MOUSE]	0.741453	0.0112796
F7BAB2	Protein Tmem132b OS=Mus musculus GN=Tmem132b PE=1 SV=1 - [F7BAB2_MOUSE]	0.816186	0.00723406
G3UY87	PCTP-like protein (Fragment) OS=Mus musculus GN=Stard10 PE=1 SV=1 - [G3UY87_MOUSE]	0.802672	0.023038
Q8CGF7	Transcription elongation regulator 1 OS=Mus musculus GN=Tcerg1 PE=1 SV=2 - [TCRG1_MOUSE]	0.769066	0.0177959
A0A0R4J0W0	Kelch domain containing 3, isoform CRA_a OS=Mus musculus GN=Klhdc3 PE=1 SV=1 - [A0A0R4J0W0_MOUSE]	0.778797	0.0392599
Q3TCQ7	Putative uncharacterized protein OS=Mus musculus GN=Tsc2 PE=2 SV=1 - [Q3TCQ7_MOUSE]	0.804436	0.0406965
A0A0A0MQJ8	Brain mitochondrial carrier protein 1 OS=Mus musculus GN=Slc25a14 PE=1 SV=1 - [A0A0A0MQJ8_MOUSE]	0.778257	0.00789783
P59672	Ankyrin repeat and SAM domain-containing protein 1A OS=Mus musculus GN=Anks1a PE=1 SV=3 - [ANS1A_MOUSE]	0.784742	0.000327366
H3BLC3	Neuralized-like protein 4 (Fragment) OS=Mus musculus GN=Neurl4 PE=1 SV=1 - [H3BLC3_MOUSE]	0.727547	0.00974157
A0A1B0GR84	Transmembrane protein 160 OS=Mus musculus GN=Tmem160 PE=1 SV=1 - [A0A1B0GR84_MOUSE]	0.801564	0.0407915
J3QNW0	DNA (cytosine-5)-methyltransferase OS=Mus musculus GN=Dnmt1 PE=1 SV=1 - [J3QNW0_MOUSE]	0.804923	0.0147977
Q05D13	Tmem57 protein (Fragment) OS=Mus musculus GN=Tmem57 PE=2 SV=1 - [Q05D13_MOUSE]	0.796054	0.0470032
Q3U484	Putative uncharacterized protein OS=Mus musculus GN=Ddx3y PE=2 SV=1 - [Q3U484_MOUSE]	0.755506	0.0389769
A8IP73	NAA-3 protein OS=Mus musculus GN=Dact3 PE=2 SV=1 - [A8IP73_MOUSE]	0.79743	0.0475048
A0A023J682	NADH-ubiquinone oxidoreductase chain 3 OS=Mus musculus musculus GN=ND3 PE=3 SV=1 - [A0A023J682_MOUSE]	0.832729	0.0344124
Q3THL5	Protein pelota homolog OS=Mus musculus GN=Pelo PE=2 SV=1 - [Q3THL5_MOUSE]	0.738042	0.00664851
Q6PDG0	Nup205 protein (Fragment) OS=Mus musculus GN=Nup205 PE=2 SV=1 - [Q6PDG0_MOUSE]	0.785763	0.025041
E9Q1Q0	Protein Slc4a1ap OS=Mus musculus GN=Slc4a1ap PE=1 SV=1 - [E9Q1Q0_MOUSE]	0.668894	0.0291493
F6RXH3	Protein phosphatase 1 regulatory subunit 3F (Fragment) OS=Mus musculus GN=Ppp1r3f PE=1 SV=1 - [F6RXH3_MOUSE]	0.678509	0.0331221
Q76N33	AMSH-like protease OS=Mus musculus GN=Stambpl1 PE=1 SV=1 - [STALP_MOUSE]	0.670535	0.023875
A6PWZ2	Eukaryotic translation initiation factor 6 (Fragment) OS=Mus musculus GN=Eif6 PE=1 SV=1 - [A6PWZ2_MOUSE]	0.806346	0.0313252
Q61055	Protein tyrosine kinase (Fragment) OS=Mus musculus GN=Abl2 PE=2 SV=1 - [Q61055_MOUSE]	0.734425	0.0044646
A2AR60	Protein CASC4 (Fragment) OS=Mus musculus GN=Casc4 PE=1 SV=1 - [A2AR60_MOUSE]	0.809998	0.0215178
Q6PH08	ERC protein 2 OS=Mus musculus GN=Erc2 PE=1 SV=2 - [ERC2_MOUSE]	0.751298	0.0150479
Q3TC33	Coiled-coil domain-containing protein 127 OS=Mus musculus GN=Ccdc127 PE=1 SV=2 - [CC127_MOUSE]	0.817712	0.0386189
Q6NVE9	Protein phosphatase PTC7 homolog OS=Mus musculus GN=Pptc7 PE=1 SV=1 - [PPTC7_MOUSE]	0.765348	0.00530744
Q3UGS0	Putative uncharacterized protein OS=Mus musculus GN=Actb PE=2 SV=1 - [Q3UGS0_MOUSE]	0.700932	0.0470506
Q8BHS3	Pre-mRNA-splicing factor RBM22 OS=Mus musculus GN=Rbm22 PE=1 SV=1 - [RBM22_MOUSE]	0.739908	0.0422902
Q3U8N2	Putative uncharacterized protein (Fragment) OS=Mus musculus GN=Gas7 PE=2 SV=1 - [Q3U8N2_MOUSE]	0.773111	0.013472
Q3U105	Putative uncharacterized protein (Fragment) OS=Mus musculus GN=Marco PE=2 SV=1 - [Q3U105_MOUSE]	0.814644	0.0478491
Q14CH7	Alanine--tRNA ligase, mitochondrial OS=Mus musculus GN=Aars2 PE=1 SV=1 - [SYAM_MOUSE]	0.799588	0.0420203
Q9JMD0	BUB3-interacting and GLEBS motif-containing protein ZNF207 OS=Mus musculus GN=Znf207 PE=1 SV=1 - [ZN207_MOUSE]	0.692383	0.0113198
Q9CQ86	Migration and invasion enhancer 1 OS=Mus musculus GN=Mien1 PE=1 SV=1 - [MIEN1_MOUSE]	0.763122	0.00616894
Q61133	Glutathione S-transferase theta-2 OS=Mus musculus GN=Gstt2 PE=1 SV=4 - [GSTT2_MOUSE]	0.736705	0.0010756
Q3TDL0	Putative uncharacterized protein OS=Mus musculus GN=Cops7b PE=2 SV=1 - [Q3TDL0_MOUSE]	0.697398	0.0045781
Q8BH79	Anoctamin-10 OS=Mus musculus GN=Ano10 PE=1 SV=1 - [ANO10_MOUSE]	0.730737	0.00543714
P11087	Collagen alpha-1(I) chain OS=Mus musculus GN=Col1a1 PE=1 SV=4 - [CO1A1_MOUSE]	0.739224	0.0134659
Q3UTP0	Putative uncharacterized protein (Fragment) OS=Mus musculus GN=Pcdh17 PE=2 SV=1 - [Q3UTP0_MOUSE]	0.738264	0.00297645
Q8BTZ5	Ankyrin repeat domain-containing protein 46 OS=Mus musculus GN=Ankrd46 PE=1 SV=1 - [ANR46_MOUSE]	0.683169	0.00423722
Q9D7S7	60S ribosomal protein L22-like 1 OS=Mus musculus GN=Rpl22l1 PE=1 SV=1 - [RL22L_MOUSE]	0.678506	0.00842131
Q3UBG2	PTB-containing, cubilin and LRP1-interacting protein OS=Mus musculus GN=Pid1 PE=1 SV=2 - [PCLI1_MOUSE]	0.74403	0.00821835
Q7TPY3	NAD(P) dependent steroid dehydrogenase-like OS=Mus musculus GN=Nsdhl PE=2 SV=1 - [Q7TPY3_MOUSE]	0.749779	0.0121124
Q0VAV0	Predicted gene, EG210853 OS=Mus musculus GN=Zfp947 PE=2 SV=1 - [Q0VAV0_MOUSE]	0.749526	0.0244677
Q8CE57	MCG148437 OS=Mus musculus GN=Gm10113 PE=2 SV=1 - [Q8CE57_MOUSE]	0.759657	0.0428164
Q5PR69	Uncharacterized protein KIAA1211 OS=Mus musculus GN=Kiaa1211 PE=1 SV=3 - [K1211_MOUSE]	0.710355	0.0153829
Q3U3Q1	Serine/threonine-protein kinase ULK3 OS=Mus musculus GN=Ulk3 PE=2 SV=1 - [ULK3_MOUSE]	0.731549	0.0468822
Q7TT42	Trypsinogen 5 OS=Mus musculus GN=trypsinogen PE=3 SV=1 - [Q7TT42_MOUSE]	0.7701	0.0438862
Q3V1Z5	40S ribosomal protein S4 OS=Mus musculus GN=Rps4l PE=2 SV=1 - [Q3V1Z5_MOUSE]	0.674198	0.0114367
P01942	Hemoglobin subunit alpha OS=Mus musculus GN=Hba PE=1 SV=2 - [HBA_MOUSE]	0.766973	0.0348107
P28481	Collagen alpha-1(II) chain OS=Mus musculus GN=Col2a1 PE=1 SV=2 - [CO2A1_MOUSE]	0.714471	0.0154722
Q99L27	GMP reductase 2 OS=Mus musculus GN=Gmpr2 PE=1 SV=2 - [GMPR2_MOUSE]	0.680545	0.0281527
Q80U48	MKIAA0285 protein (Fragment) OS=Mus musculus GN=mKIAA0285 PE=4 SV=1 - [Q80U48_MOUSE]	0.710991	0.00273996
Q9CQV1	Mitochondrial import inner membrane translocase subunit TIM16 OS=Mus musculus GN=Pam16 PE=1 SV=1 - [TIM16_MOUSE]	0.67655	0.0115314
Q7TNS5	Protein B630019K06Rik OS=Mus musculus GN=B630019K06Rik PE=1 SV=1 - [Q7TNS5_MOUSE]	0.705791	0.0470978
Q99PI8	Reticulon-4 receptor OS=Mus musculus GN=Rtn4r PE=1 SV=1 - [RTN4R_MOUSE]	0.7448	0.0349033
O89086	RNA-binding protein 3 OS=Mus musculus GN=Rbm3 PE=1 SV=1 - [RBM3_MOUSE]	0.623076	0.00379013
A0A0N4SV15	E3 ubiquitin-protein ligase KCMF1 OS=Mus musculus GN=Kcmf1 PE=1 SV=1 - [A0A0N4SV15_MOUSE]	0.66465	0.00414055
A0A0A6YWZ1	Acyl-CoA-binding domain-containing protein 6 (Fragment) OS=Mus musculus GN=Acbd6 PE=1 SV=1 - [A0A0A6YWZ1_MOUSE]	0.738976	0.0373117
F8VQE2	Kinesin-like protein KIF21B OS=Mus musculus GN=Kif21b PE=1 SV=1 - [F8VQE2_MOUSE]	0.70244	0.0328714
A0A0R4J018	Thiopurine S-methyltransferase OS=Mus musculus GN=Tpmt PE=1 SV=1 - [A0A0R4J018_MOUSE]	0.581949	0.00238322
Q91YE3	Egl nine homolog 1 OS=Mus musculus GN=Egln1 PE=1 SV=2 - [EGLN1_MOUSE]	0.60721	0.0119196
F7C106	Cytochrome c oxidase subunit 5B, mitochondrial (Fragment) OS=Mus musculus GN=Cox5b PE=1 SV=1 - [F7C106_MOUSE]	0.659698	0.0214132
Q8VDT9	39S ribosomal protein L50, mitochondrial OS=Mus musculus GN=Mrpl50 PE=1 SV=2 - [RM50_MOUSE]	0.596949	0.00236837
Q3TUE2	Putative uncharacterized protein (Fragment) OS=Mus musculus GN=Col1a2 PE=2 SV=1 - [Q3TUE2_MOUSE]	0.582403	0.0262363
A2AHL1	Anoctamin-3 OS=Mus musculus GN=Ano3 PE=1 SV=1 - [ANO3_MOUSE]	0.672516	0.0336002
A0A0R4J2A2	Ankyrin repeat and sterile alpha motif domain-containing protein 1B OS=Mus musculus GN=Anks1b PE=1 SV=1 - [A0A0R4J2A2_MOUSE]	0.606619	0.0375642
A0A087WPU9	La-related protein 4B (Fragment) OS=Mus musculus GN=Larp4b PE=1 SV=6 - [A0A087WPU9_MOUSE]	0.591166	0.0123766
Q3TUY5	Putative uncharacterized protein (Fragment) OS=Mus musculus GN=5730455P16Rik PE=2 SV=1 - [Q3TUY5_MOUSE]	0.673113	0.0235768
A2ANX6	Very long-chain acyl-CoA synthetase OS=Mus musculus GN=Slc27a2 PE=1 SV=2 - [A2ANX6_MOUSE]	0.555049	0.000179472
Q9D8Y1	Transmembrane protein 126A OS=Mus musculus GN=Tmem126a PE=1 SV=1 - [T126A_MOUSE]	0.640672	0.0325312
Q3TGI0	Putative uncharacterized protein OS=Mus musculus GN=Xrcc1 PE=2 SV=1 - [Q3TGI0_MOUSE]	0.55205	0.0430407
Q61600	Beta-H1-globin (Fragment) OS=Mus musculus GN=Hbb-bh1 PE=2 SV=1 - [Q61600_MOUSE]	0.547681	0.014207
Q05BZ0	Golph3 protein OS=Mus musculus GN=Golph3 PE=2 SV=1 - [Q05BZ0_MOUSE]	0.616279	0.0109182
Q99LG1	Transmembrane protein 51 OS=Mus musculus GN=Tmem51 PE=1 SV=1 - [TMM51_MOUSE]	0.530498	0.00907417
Q3TKB4	Putative uncharacterized protein OS=Mus musculus GN=Dguok PE=2 SV=1 - [Q3TKB4_MOUSE]	0.503838	0.00206426
Q8K135	Dyslexia-associated protein KIAA0319-like protein OS=Mus musculus GN=Kiaa0319l PE=1 SV=1 - [K319L_MOUSE]	0.534442	0.000696372
Q6PB70	Anoctamin-8 OS=Mus musculus GN=Ano8 PE=1 SV=3 - [ANO8_MOUSE]	0.639124	0.0278796
B1Q450	Hemoglobin beta chain subunit OS=Mus musculus GN=HBB1 PE=2 SV=1 - [B1Q450_MOUSE]	0.486867	0.00496243
E0CY19	cAMP-regulated phosphoprotein 21 (Fragment) OS=Mus musculus GN=Arpp21 PE=1 SV=8 - [E0CY19_MOUSE]	0.5533	0.0247438
O88705	Potassium/sodium hyperpolarization-activated cyclic nucleotide-gated channel 3 OS=Mus musculus GN=Hcn3 PE=1 SV=1 - [HCN3_MOUSE]	0.464837	0.00136079
Q149T7	Protein phosphatase 1J OS=Mus musculus GN=Ppm1j PE=1 SV=1 - [PPM1J_MOUSE]	0.484497	0.00613915
Q60520	Paired amphipathic helix protein Sin3a OS=Mus musculus GN=Sin3a PE=1 SV=3 - [SIN3A_MOUSE]	0.458534	0.0013169
Q8BWQ5	Serine/threonine-protein kinase DCLK3 OS=Mus musculus GN=Dclk3 PE=2 SV=2 - [DCLK3_MOUSE]	0.434047	0.00781298
P08122	Collagen alpha-2(IV) chain OS=Mus musculus GN=Col4a2 PE=1 SV=4 - [CO4A2_MOUSE]	0.472537	1.29487e-05
Q3V037	Uncharacterized protein C6orf163 homolog OS=Mus musculus GN=Gm136 PE=2 SV=1 - [CF163_MOUSE]	0.41625	0.00196498
Q3TVV4	Putative uncharacterized protein OS=Mus musculus GN=Hmox1 PE=2 SV=1 - [Q3TVV4_MOUSE]	0.408832	0.0146778
H9KV02	Protein SON OS=Mus musculus GN=Son PE=1 SV=1 - [H9KV02_MOUSE]	0.594269	0.0463046
Q9D5U0	Lysophosphatidylcholine acyltransferase 2B OS=Mus musculus GN=Lpcat2b PE=2 SV=1 - [PCT2B_MOUSE]	0.480452	0.0054091
Q8R4Y8	Rotatin OS=Mus musculus GN=Rttn PE=1 SV=2 - [RTTN_MOUSE]	0.447927	0.00421831
Q9QYT0	Squalene synthase (Fragment) OS=Mus musculus PE=4 SV=1 - [Q9QYT0_MOUSE]	0.336528	0.00130429
Q3UVK0	Endoplasmic reticulum metallopeptidase 1 OS=Mus musculus GN=Ermp1 PE=1 SV=2 - [ERMP1_MOUSE]	0.215484	0.000351433
P28231	Gap junction beta-3 protein OS=Mus musculus GN=Gjb3 PE=1 SV=1 - [CXB3_MOUSE]	3.06261	0.447627
P63084	Protein S100-A5 OS=Mus musculus GN=S100a5 PE=3 SV=1 - [S10A5_MOUSE]	1.61707	0.563182
Q91VB8	Alpha globin 1 OS=Mus musculus GN=Hba-a1 PE=1 SV=1 - [Q91VB8_MOUSE]	1.71995	0.46105
Q3UZQ4	Putative uncharacterized protein OS=Mus musculus GN=Omp PE=2 SV=1 - [Q3UZQ4_MOUSE]	1.54136	0.562017
Q8BLK2	Putative uncharacterized protein (Fragment) OS=Mus musculus GN=Trappc8 PE=2 SV=1 - [Q8BLK2_MOUSE]	1.78746	0.368969
A0A140LID6	Oral cancer-overexpressed protein 1 homolog (Fragment) OS=Mus musculus GN=Oraov1 PE=4 SV=1 - [A0A140LID6_MOUSE]	2.78028	0.0599222
E9Q7G6	RNA-binding motif, single-stranded-interacting protein 2 OS=Mus musculus GN=Rbms2 PE=1 SV=1 - [E9Q7G6_MOUSE]	1.91055	0.289657
Q3V360	Receptor-type tyrosine-protein phosphatase U OS=Mus musculus GN=Ptpru PE=1 SV=1 - [Q3V360_MOUSE]	3.27213	0.184502
P15864	Histone H1.2 OS=Mus musculus GN=Hist1h1c PE=1 SV=2 - [H12_MOUSE]	1.25465	0.647846
Q5F285	Transmembrane protein 256 OS=Mus musculus GN=Tmem256 PE=1 SV=1 - [TM256_MOUSE]	1.30888	0.560073
P0C6F1	Dynein heavy chain 2, axonemal OS=Mus musculus GN=Dnah2 PE=1 SV=1 - [DYH2_MOUSE]	1.27288	0.574848
B1AWT2	Ras-related GTP binding D, isoform CRA_a OS=Mus musculus GN=Rragd PE=1 SV=1 - [B1AWT2_MOUSE]	1.35289	0.373599
V9GZG5	Glutamine synthetase OS=Mus musculus PE=3 SV=1 - [V9GZG5_MOUSE]	1.46631	0.186302
Q921L3	Calcium load-activated calcium channel OS=Mus musculus GN=Tmco1 PE=1 SV=1 - [TMCO1_MOUSE]	1.52789	0.0822059
Q5FWI3	Transmembrane protein 2 OS=Mus musculus GN=Tmem2 PE=1 SV=1 - [TMEM2_MOUSE]	1.18763	0.621947
E9Q933	Transmembrane protein 11, mitochondrial OS=Mus musculus GN=Tmem11 PE=1 SV=1 - [E9Q933_MOUSE]	1.26848	0.434163
Q3UJV6	MCG13388, isoform CRA_b OS=Mus musculus GN=Uqcr11 PE=2 SV=1 - [Q3UJV6_MOUSE]	1.423	0.168368
Q69ZR9	Protein TASOR OS=Mus musculus GN=Fam208a PE=1 SV=2 - [TASOR_MOUSE]	1.30639	0.346415
Q3TVE4	Protein Ermard OS=Mus musculus GN=Ermard PE=2 SV=1 - [Q3TVE4_MOUSE]	1.27644	0.438447
P61924	Coatomer subunit zeta-1 OS=Mus musculus GN=Copz1 PE=1 SV=1 - [COPZ1_MOUSE]	1.40546	0.220342
Q9Z315	U4/U6.U5 tri-snRNP-associated protein 1 OS=Mus musculus GN=Sart1 PE=1 SV=1 - [SNUT1_MOUSE]	1.40412	0.206323
Q7TSS2	Ubiquitin-conjugating enzyme E2 Q1 OS=Mus musculus GN=Ube2q1 PE=1 SV=2 - [UB2Q1_MOUSE]	1.21698	0.496667
Q9Z0F7	Gamma-synuclein OS=Mus musculus GN=Sncg PE=1 SV=1 - [SYUG_MOUSE]	1.28114	0.325407
P61205	ADP-ribosylation factor 3 OS=Mus musculus GN=Arf3 PE=2 SV=2 - [ARF3_MOUSE]	1.26643	0.352234
Q6P9J5	KN motif and ankyrin repeat domain-containing protein 4 OS=Mus musculus GN=Kank4 PE=1 SV=1 - [KANK4_MOUSE]	1.5955	0.0551105
Q9WV27	Sodium/potassium-transporting ATPase subunit alpha-4 OS=Mus musculus GN=Atp1a4 PE=1 SV=3 - [AT1A4_MOUSE]	1.217	0.453201
P97427	Dihydropyrimidinase-related protein 1 OS=Mus musculus GN=Crmp1 PE=1 SV=1 - [DPYL1_MOUSE]	1.1125	0.700169
A0A0G2JGY5	E3 ubiquitin-protein ligase TRIM33 (Fragment) OS=Mus musculus GN=Trim33 PE=1 SV=1 - [A0A0G2JGY5_MOUSE]	1.29995	0.178185
P51880	Fatty acid-binding protein, brain OS=Mus musculus GN=Fabp7 PE=1 SV=2 - [FABP7_MOUSE]	1.20641	0.390939
P02798	Metallothionein-2 OS=Mus musculus GN=Mt2 PE=1 SV=2 - [MT2_MOUSE]	1.29417	0.186485
Q3UA53	Putative uncharacterized protein OS=Mus musculus GN=Ppa1 PE=2 SV=1 - [Q3UA53_MOUSE]	1.24011	0.338752
Q8CHY3	Dymeclin OS=Mus musculus GN=Dym PE=1 SV=1 - [DYM_MOUSE]	1.26719	0.226726
Q3TUK6	mRNA-capping enzyme OS=Mus musculus GN=Rngtt PE=2 SV=1 - [Q3TUK6_MOUSE]	1.15785	0.515407
Q924L1	LETM1 domain-containing protein 1 OS=Mus musculus GN=Letmd1 PE=1 SV=1 - [LTMD1_MOUSE]	1.16794	0.491656
Q91W87	Cytochrome P450, family 2, subfamily d, polypeptide 22 OS=Mus musculus GN=Cyp2d22 PE=2 SV=1 - [Q91W87_MOUSE]	1.38739	0.0501331
Q8CDZ5	Putative uncharacterized protein OS=Mus musculus GN=Nup133 PE=2 SV=1 - [Q8CDZ5_MOUSE]	1.19773	0.397473
Q3U292	Putative uncharacterized protein OS=Mus musculus GN=Hist1h1d PE=2 SV=1 - [Q3U292_MOUSE]	1.17549	0.418722
Q8BLV3	Sodium/hydrogen exchanger 7 OS=Mus musculus GN=Slc9a7 PE=1 SV=1 - [SL9A7_MOUSE]	1.31301	0.105363
Q3U0S4	Putative uncharacterized protein OS=Mus musculus GN=Ctdp1 PE=2 SV=1 - [Q3U0S4_MOUSE]	1.47964	0.130253
Q9CQU1	Microfibrillar-associated protein 1 OS=Mus musculus GN=Mfap1 PE=1 SV=1 - [MFAP1_MOUSE]	1.19818	0.322535
Q3UBP6	Putative uncharacterized protein OS=Mus musculus GN=Actb PE=2 SV=1 - [Q3UBP6_MOUSE]	1.56398	0.0751393
Q8CIM8	Integrator complex subunit 4 OS=Mus musculus GN=Ints4 PE=1 SV=1 - [INT4_MOUSE]	1.13577	0.519061
Q3U281	Putative uncharacterized protein OS=Mus musculus GN=Sar1b PE=2 SV=1 - [Q3U281_MOUSE]	1.20022	0.303272
E9Q7G4	BAH and coiled-coil domain-containing protein 1 OS=Mus musculus GN=Bahcc1 PE=1 SV=1 - [E9Q7G4_MOUSE]	1.71298	0.0703186
Q9JJV5	Voltage-dependent calcium channel gamma-3 subunit OS=Mus musculus GN=Cacng3 PE=2 SV=2 - [CCG3_MOUSE]	1.16507	0.415644
Q8K2M0	39S ribosomal protein L38, mitochondrial OS=Mus musculus GN=Mrpl38 PE=1 SV=2 - [RM38_MOUSE]	1.16025	0.408582
O89050	Muskelin OS=Mus musculus GN=Mkln1 PE=1 SV=1 - [MKLN1_MOUSE]	1.30755	0.0964955
E9PZP8	Protein Herc1 OS=Mus musculus GN=Herc1 PE=1 SV=1 - [E9PZP8_MOUSE]	1.20857	0.2226
F6W3A0	Ecto-ADP-ribosyltransferase 3 (Fragment) OS=Mus musculus GN=Art3 PE=1 SV=1 - [F6W3A0_MOUSE]	1.2426	0.148658
A0A087WP24	Protein ABHD14B (Fragment) OS=Mus musculus GN=Abhd14b PE=1 SV=1 - [A0A087WP24_MOUSE]	1.21121	0.312018
Q3UHD2	Glucose-fructose oxidoreductase domain-containing protein 1 OS=Mus musculus GN=Gfod1 PE=1 SV=1 - [GFOD1_MOUSE]	1.26419	0.103314
U3RKD2	Anion exchange protein OS=Mus musculus GN=Slc4a7 PE=2 SV=1 - [U3RKD2_MOUSE]	1.00954	0.969062
D3YYI5	Glyceraldehyde-3-phosphate dehydrogenase OS=Mus musculus GN=Gm7293 PE=3 SV=1 - [D3YYI5_MOUSE]	1.16461	0.340943
B0QZX9	Dephospho-CoA kinase domain-containing protein (Fragment) OS=Mus musculus GN=Dcakd PE=1 SV=1 - [B0QZX9_MOUSE]	1.21775	0.169766
Q8BWP8	Beta-1,4-glucuronyltransferase 1 OS=Mus musculus GN=B4gat1 PE=1 SV=1 - [B4GA1_MOUSE]	1.23902	0.123955
Q6Y5D8	Rho GTPase-activating protein 10 OS=Mus musculus GN=Arhgap10 PE=1 SV=2 - [RHG10_MOUSE]	1.18304	0.256739
B1AVU1	cAMP-dependent protein kinase catalytic subunit PRKX OS=Mus musculus GN=Prkx PE=1 SV=1 - [B1AVU1_MOUSE]	1.32074	0.0716784
D3YTS4	Ragulator complex protein LAMTOR2 OS=Mus musculus GN=Lamtor2 PE=1 SV=1 - [D3YTS4_MOUSE]	1.2519	0.0863159
Q3TEM8	Putative uncharacterized protein OS=Mus musculus GN=Ssfa2 PE=2 SV=1 - [Q3TEM8_MOUSE]	1.1753	0.347397
Q6A099	MKIAA0248 protein (Fragment) OS=Mus musculus GN=Gbf1 PE=1 SV=1 - [Q6A099_MOUSE]	1.25024	0.0855335
M0QWP3	Glycine N-acyltransferase-like protein (Fragment) OS=Mus musculus GN=Gm4952 PE=1 SV=1 - [M0QWP3_MOUSE]	1.23941	0.286487
Q6NZH0	Potassium voltage-gated channel, subfamily H (Eag-related), member 5 OS=Mus musculus GN=Kcnh5 PE=2 SV=1 - [Q6NZH0_MOUSE]	1.17722	0.250599
Q8BL36	Putative uncharacterized protein OS=Mus musculus GN=Fam98a PE=2 SV=1 - [Q8BL36_MOUSE]	1.05279	0.788853
Q61150	Guanylyl cyclase C (Fragment) OS=Mus musculus GN=Gucy2c PE=2 SV=1 - [Q61150_MOUSE]	1.32311	0.213537
D3YZN8	Protein unc-45 homolog A (Fragment) OS=Mus musculus GN=Unc45a PE=1 SV=2 - [D3YZN8_MOUSE]	1.12387	0.479686
Q6P5G6	UBX domain-containing protein 7 OS=Mus musculus GN=Ubxn7 PE=1 SV=2 - [UBXN7_MOUSE]	1.1466	0.368965
Q80TR8	Protein VPRBP OS=Mus musculus GN=Vprbp PE=1 SV=4 - [VPRBP_MOUSE]	1.19403	0.184437
Q8CGB7	Limch1 protein (Fragment) OS=Mus musculus GN=Limch1 PE=2 SV=1 - [Q8CGB7_MOUSE]	1.10807	0.595244
Q99J36	THUMP domain-containing protein 1 OS=Mus musculus GN=Thumpd1 PE=1 SV=1 - [THUM1_MOUSE]	1.18191	0.358768
Q3TT56	Putative uncharacterized protein (Fragment) OS=Mus musculus GN=Ghdc PE=2 SV=1 - [Q3TT56_MOUSE]	1.20684	0.16197
E9PWP6	Regulating synaptic membrane exocytosis protein 1 (Fragment) OS=Mus musculus GN=Rims1 PE=1 SV=3 - [E9PWP6_MOUSE]	1.15418	0.307432
Q8BUH2	Nucleoside diphosphate kinase 7 OS=Mus musculus GN=Nme7 PE=1 SV=1 - [Q8BUH2_MOUSE]	1.18163	0.47041
B2RQ73	Nin protein OS=Mus musculus GN=Nin PE=2 SV=1 - [B2RQ73_MOUSE]	1.1787	0.173105
Q8CHI8	E1A-binding protein p400 OS=Mus musculus GN=Ep400 PE=1 SV=3 - [EP400_MOUSE]	1.0395	0.828793
Q91WE4	UPF0729 protein C18orf32 homolog OS=Mus musculus PE=3 SV=1 - [CR032_MOUSE]	1.22155	0.0834323
Q99M31	Heat shock 70 kDa protein 14 OS=Mus musculus GN=Hspa14 PE=1 SV=2 - [HSP7E_MOUSE]	1.12115	0.403756
D3Z7A7	Formin-like protein 3 OS=Mus musculus GN=Fmnl3 PE=1 SV=1 - [D3Z7A7_MOUSE]	1.14396	0.305073
F6Z458	Endoplasmic reticulum lectin 1 (Fragment) OS=Mus musculus GN=Erlec1 PE=1 SV=1 - [F6Z458_MOUSE]	1.32851	0.175423
A0A0R4J0T0	Iron-sulfur cluster co-chaperone protein HscB, mitochondrial OS=Mus musculus GN=Hscb PE=1 SV=1 - [A0A0R4J0T0_MOUSE]	1.23711	0.0705324
Q8BL03	Mitochondrial basic amino acids transporter OS=Mus musculus GN=Slc25a29 PE=1 SV=1 - [MCATL_MOUSE]	0.928633	0.767791
Q61011	Guanine nucleotide-binding protein G(I)/G(S)/G(T) subunit beta-3 OS=Mus musculus GN=Gnb3 PE=1 SV=2 - [GBB3_MOUSE]	1.24923	0.0629599
Q8R1T1	Charged multivesicular body protein 7 OS=Mus musculus GN=Chmp7 PE=1 SV=1 - [CHMP7_MOUSE]	1.16218	0.209023
E9PWS2	Pigment epithelium-derived factor OS=Mus musculus GN=Serpinf1 PE=1 SV=1 - [E9PWS2_MOUSE]	1.01953	0.924966
E9Q9C5	V-type proton ATPase proteolipid subunit (Fragment) OS=Mus musculus GN=Atp6v0c PE=1 SV=1 - [E9Q9C5_MOUSE]	1.14809	0.280617
Q8BNH0	Putative uncharacterized protein (Fragment) OS=Mus musculus GN=Itga6 PE=2 SV=1 - [Q8BNH0_MOUSE]	1.22776	0.0741252
Q9D1T5	Proline-rich protein 15 OS=Mus musculus GN=Prr15 PE=1 SV=1 - [PRR15_MOUSE]	0.982238	0.929436
D3YXM1	Serine/threonine-protein kinase 16 (Fragment) OS=Mus musculus GN=Stk16 PE=1 SV=1 - [D3YXM1_MOUSE]	1.1612	0.197847
E9Q0C1	SH3 domain-containing kinase-binding protein 1 OS=Mus musculus GN=Sh3kbp1 PE=1 SV=1 - [E9Q0C1_MOUSE]	1.213	0.122161
A2ARP1	Inositol hexakisphosphate and diphosphoinositol-pentakisphosphate kinase 1 OS=Mus musculus GN=Ppip5k1 PE=1 SV=1 - [VIP1_MOUSE]	1.2046	0.0899006
Q8CDD9	Ligand-dependent nuclear receptor-interacting factor 1 OS=Mus musculus GN=Lrif1 PE=2 SV=2 - [LRIF1_MOUSE]	1.22659	0.196796
A0A1B0GSI1	Dedicator of cytokinesis protein 1 OS=Mus musculus GN=Dock1 PE=1 SV=1 - [A0A1B0GSI1_MOUSE]	1.06419	0.66817
Q7TSE6	Serine/threonine-protein kinase 38-like OS=Mus musculus GN=Stk38l PE=1 SV=2 - [ST38L_MOUSE]	1.08984	0.546895
Q8CHT3	Integrator complex subunit 5 OS=Mus musculus GN=Ints5 PE=2 SV=1 - [INT5_MOUSE]	1.06936	0.695581
Q3TYS2	Uncharacterized protein C17orf62 homolog OS=Mus musculus PE=1 SV=2 - [CQ062_MOUSE]	1.13022	0.298657
Q9ERS6	X-linked interleukin-1 receptor accessory protein-like 2 OS=Mus musculus GN=Il1rapl2 PE=2 SV=1 - [IRPL2_MOUSE]	1.08678	0.560456
Q9D375	Putative uncharacterized protein OS=Mus musculus GN=Abhd6 PE=2 SV=1 - [Q9D375_MOUSE]	1.16171	0.165679
B9EK92	Ras interacting protein 1 OS=Mus musculus GN=Rasip1 PE=2 SV=1 - [B9EK92_MOUSE]	1.2112	0.053188
Q8BH64	EH domain-containing protein 2 OS=Mus musculus GN=Ehd2 PE=1 SV=1 - [EHD2_MOUSE]	1.28507	0.179076
F6QGM0	Arylsulfatase A (Fragment) OS=Mus musculus GN=Arsa PE=1 SV=1 - [F6QGM0_MOUSE]	0.963477	0.851072
Q3THJ3	Probable RNA-binding protein EIF1AD OS=Mus musculus GN=Eif1ad PE=1 SV=2 - [EIF1A_MOUSE]	1.11877	0.528125
Q6PD32	Gprasp1 protein OS=Mus musculus GN=Gprasp1 PE=2 SV=1 - [Q6PD32_MOUSE]	1.1746	0.182061
O88374	Branched-chain-amino-acid aminotransferase OS=Mus musculus GN=Bcat2 PE=1 SV=1 - [O88374_MOUSE]	1.13707	0.262381
D3Z5A8	Intraflagellar transport protein 81 homolog (Fragment) OS=Mus musculus GN=Ift81 PE=1 SV=1 - [D3Z5A8_MOUSE]	1.14171	0.244294
B2RXP7	MCG2335 OS=Mus musculus GN=Naa30 PE=2 SV=1 - [B2RXP7_MOUSE]	1.20393	0.0581745
F8WIE5	E3 ubiquitin-protein ligase HECTD1 OS=Mus musculus GN=Hectd1 PE=1 SV=1 - [F8WIE5_MOUSE]	1.10104	0.460211
Q8C7M6	Putative uncharacterized protein OS=Mus musculus PE=2 SV=1 - [Q8C7M6_MOUSE]	1.20288	0.238644
Q6NXM3	Transmembrane protein 130 OS=Mus musculus GN=Tmem130 PE=2 SV=1 - [TM130_MOUSE]	1.08111	0.743202
E9QK16	Protocadherin Fat 3 OS=Mus musculus GN=Fat3 PE=1 SV=1 - [E9QK16_MOUSE]	0.983584	0.927073
Q3ZK22	Vezatin OS=Mus musculus GN=Vezt PE=1 SV=2 - [VEZA_MOUSE]	1.15905	0.301449
A1L151	G protein-coupled receptor 37-like 1 OS=Mus musculus GN=Gpr37l1 PE=2 SV=1 - [A1L151_MOUSE]	1.0941	0.440323
E0CY07	Protein kish OS=Mus musculus GN=Tmem167 PE=1 SV=1 - [E0CY07_MOUSE]	1.17706	0.102848
Q8VHN8	Protein syndesmos OS=Mus musculus GN=Nudt16l1 PE=1 SV=2 - [SDOS_MOUSE]	1.16587	0.198303
Q3TTY6	Putative uncharacterized protein (Fragment) OS=Mus musculus GN=Lin7c PE=2 SV=1 - [Q3TTY6_MOUSE]	1.0751	0.59064
Q8BH48	Ubiquitin-associated protein 1 OS=Mus musculus GN=Ubap1 PE=1 SV=1 - [UBAP1_MOUSE]	1.15261	0.158039
Q3TMR3	Putative uncharacterized protein (Fragment) OS=Mus musculus GN=Epb41l4b PE=2 SV=1 - [Q3TMR3_MOUSE]	1.2279	0.0747281
Q9D1L9	Ragulator complex protein LAMTOR5 OS=Mus musculus GN=Lamtor5 PE=1 SV=1 - [LTOR5_MOUSE]	1.11908	0.368084
Q9CWB7	Glutaredoxin-like protein C5orf63 homolog OS=Mus musculus PE=1 SV=1 - [YD286_MOUSE]	1.17294	0.0940735
Q3UHC9	Potassium voltage-gated channel subfamily H member 1 OS=Mus musculus GN=Kcnh1 PE=1 SV=1 - [Q3UHC9_MOUSE]	1.11059	0.479105
A3FIN4	Phospholipid-transporting ATPase FetA OS=Mus musculus GN=Atp8b5 PE=2 SV=1 - [AT8B5_MOUSE]	1.06102	0.676315
P05132	cAMP-dependent protein kinase catalytic subunit alpha OS=Mus musculus GN=Prkaca PE=1 SV=3 - [KAPCA_MOUSE]	1.15734	0.119763
Q6PAV2	Probable E3 ubiquitin-protein ligase HERC4 OS=Mus musculus GN=Herc4 PE=1 SV=2 - [HERC4_MOUSE]	1.10227	0.521987
Q8R1V9	Qars protein OS=Mus musculus GN=Qars PE=1 SV=1 - [Q8R1V9_MOUSE]	1.08049	0.514753
Q9D0D3	Poly(A) RNA polymerase, mitochondrial OS=Mus musculus GN=Mtpap PE=1 SV=1 - [PAPD1_MOUSE]	1.13262	0.201986
P27661	Histone H2AX OS=Mus musculus GN=H2afx PE=1 SV=2 - [H2AX_MOUSE]	1.0945	0.39864
Q8BW41	Protein O-linked-mannose beta-1,4-N-acetylglucosaminyltransferase 2 OS=Mus musculus GN=Pomgnt2 PE=1 SV=1 - [PMGT2_MOUSE]	1.12932	0.293264
Q78IX0	Mrps9 protein OS=Mus musculus GN=Mrps9 PE=2 SV=1 - [Q78IX0_MOUSE]	1.12336	0.232014
Q501L8	Scaper protein (Fragment) OS=Mus musculus GN=Scaper PE=2 SV=1 - [Q501L8_MOUSE]	1.40946	0.0509319
F6WYJ5	N-alpha-acetyltransferase 35, NatC auxiliary subunit (Fragment) OS=Mus musculus GN=Naa35 PE=1 SV=1 - [F6WYJ5_MOUSE]	1.03404	0.797943
Q91Y09	Protein Pcdhac2 OS=Mus musculus GN=Pcdhac2 PE=1 SV=1 - [Q91Y09_MOUSE]	1.01529	0.940289
Q922F4	Tubulin beta-6 chain OS=Mus musculus GN=Tubb6 PE=1 SV=1 - [TBB6_MOUSE]	1.18536	0.0446412
E0CX20	Protein BUD31 homolog OS=Mus musculus GN=Bud31 PE=1 SV=1 - [E0CX20_MOUSE]	1.15371	0.163144
Q50HX0	RAB14 protein OS=Mus musculus GN=Rab14 PE=2 SV=1 - [Q50HX0_MOUSE]	1.00705	0.961072
Q64523	Histone H2A type 2-C OS=Mus musculus GN=Hist2h2ac PE=1 SV=3 - [H2A2C_MOUSE]	1.07934	0.482072
A0A0A6YVT1	Complement component receptor 1-like protein (Fragment) OS=Mus musculus GN=Cr1l PE=1 SV=1 - [A0A0A6YVT1_MOUSE]	1.18297	0.0513503
E9Q7S4	SPATS2-like protein OS=Mus musculus GN=Spats2l PE=1 SV=2 - [E9Q7S4_MOUSE]	1.1092	0.524737
Q3UXZ6	Protein FAM81A OS=Mus musculus GN=Fam81a PE=1 SV=2 - [FA81A_MOUSE]	1.1166	0.247922
D6RHQ2	Ectonucleoside triphosphate diphosphohydrolase 1 OS=Mus musculus GN=Entpd1 PE=1 SV=1 - [D6RHQ2_MOUSE]	1.13517	0.249048
Q9ESP1	Stromal cell-derived factor 2-like protein 1 OS=Mus musculus GN=Sdf2l1 PE=1 SV=2 - [SDF2L_MOUSE]	1.11763	0.579334
Q3TWN3	Metal transporter CNNM2 OS=Mus musculus GN=Cnnm2 PE=1 SV=3 - [CNNM2_MOUSE]	1.14871	0.235458
Q80UK0	SEC14 domain and spectrin repeat-containing protein 1 OS=Mus musculus GN=Sestd1 PE=1 SV=1 - [SESD1_MOUSE]	1.17313	0.0929824
Q6DD95	Cacnb1 protein OS=Mus musculus GN=Cacnb1 PE=2 SV=1 - [Q6DD95_MOUSE]	1.18607	0.030568
P50114	Protein S100-B OS=Mus musculus GN=S100b PE=1 SV=2 - [S100B_MOUSE]	1.11892	0.221008
Q3U2I0	Putative uncharacterized protein (Fragment) OS=Mus musculus GN=Irs2 PE=2 SV=1 - [Q3U2I0_MOUSE]	0.980556	0.919328
E9QAT4	Protein Sec16a OS=Mus musculus GN=Sec16a PE=1 SV=1 - [E9QAT4_MOUSE]	1.03264	0.808834
F6RT34	Myelin basic protein (Fragment) OS=Mus musculus GN=Mbp PE=1 SV=1 - [F6RT34_MOUSE]	1.1867	0.0986335
E9PXY1	Cullin-4B OS=Mus musculus GN=Cul4b PE=1 SV=2 - [E9PXY1_MOUSE]	1.11729	0.217184
Q8BW44	Putative uncharacterized protein OS=Mus musculus GN=Acsl4 PE=2 SV=1 - [Q8BW44_MOUSE]	1.20597	0.133883
E9QMX4	Ribosomal protein S6 kinase delta-1 OS=Mus musculus GN=Rps6kc1 PE=1 SV=1 - [E9QMX4_MOUSE]	1.1646	0.111291
D3Z601	Calsyntenin-3 OS=Mus musculus GN=Clstn3 PE=1 SV=1 - [D3Z601_MOUSE]	0.948447	0.780672
P63276	40S ribosomal protein S17 OS=Mus musculus GN=Rps17 PE=1 SV=2 - [RS17_MOUSE]	1.12328	0.228971
Z4YN00	F-box only protein 6 (Fragment) OS=Mus musculus GN=Fbxo6 PE=1 SV=1 - [Z4YN00_MOUSE]	1.06786	0.575923
A0A0J9YUQ8	Gelsolin (Fragment) OS=Mus musculus GN=Gsn PE=1 SV=1 - [A0A0J9YUQ8_MOUSE]	1.08648	0.445447
Q3TRG0	Gene model 1604B, (NCBI) OS=Mus musculus GN=Gm1604a PE=1 SV=1 - [Q3TRG0_MOUSE]	1.11865	0.308481
Q91WC9	Sn1-specific diacylglycerol lipase beta OS=Mus musculus GN=Daglb PE=1 SV=2 - [DGLB_MOUSE]	1.24057	0.183408
Q8BH69	Selenide, water dikinase 1 OS=Mus musculus GN=Sephs1 PE=1 SV=1 - [SPS1_MOUSE]	1.12436	0.185927
G3UW30	1,4-alpha-glucan-branching enzyme OS=Mus musculus GN=Gbe1 PE=1 SV=1 - [G3UW30_MOUSE]	1.14024	0.164247
Q9D023	Mitochondrial pyruvate carrier 2 OS=Mus musculus GN=Mpc2 PE=1 SV=1 - [MPC2_MOUSE]	1.15454	0.0770163
Q3U3T6	Putative uncharacterized protein OS=Mus musculus GN=Stk24 PE=2 SV=1 - [Q3U3T6_MOUSE]	1.03552	0.765469
Q9CSH0	Putative uncharacterized protein (Fragment) OS=Mus musculus GN=Hnrnpll PE=2 SV=1 - [Q9CSH0_MOUSE]	1.11783	0.19989
Q3TFD0	Serine hydroxymethyltransferase OS=Mus musculus GN=Shmt2 PE=2 SV=1 - [Q3TFD0_MOUSE]	1.12976	0.147583
Q8BVT9	Protein-serine/threonine kinase OS=Mus musculus GN=Grk3 PE=1 SV=1 - [Q8BVT9_MOUSE]	1.11091	0.332331
Q3TIU4	2',5'-phosphodiesterase 12 OS=Mus musculus GN=Pde12 PE=1 SV=2 - [PDE12_MOUSE]	1.04316	0.730584
D3YWY6	Mitochondrial pyruvate carrier OS=Mus musculus GN=Mpc1 PE=1 SV=1 - [D3YWY6_MOUSE]	1.19991	0.0234042
Q3US81	Glycoprotein m6b, isoform CRA_f OS=Mus musculus GN=Gpm6b PE=2 SV=1 - [Q3US81_MOUSE]	1.09517	0.317973
Q80V91	Probable E3 ubiquitin-protein ligase DTX3 OS=Mus musculus GN=Dtx3 PE=1 SV=2 - [DTX3_MOUSE]	1.17077	0.0376618
Q3UNF4	Putative uncharacterized protein (Fragment) OS=Mus musculus GN=Hdac9 PE=2 SV=1 - [Q3UNF4_MOUSE]	1.15318	0.140589
P58802	TBC1 domain family member 10A OS=Mus musculus GN=Tbc1d10a PE=1 SV=1 - [TB10A_MOUSE]	1.12427	0.185014
Q3UDE2	Tubulin--tyrosine ligase-like protein 12 OS=Mus musculus GN=Ttll12 PE=1 SV=1 - [TTL12_MOUSE]	1.11618	0.199021
O35900	U6 snRNA-associated Sm-like protein LSm2 OS=Mus musculus GN=Lsm2 PE=1 SV=1 - [LSM2_MOUSE]	1.18803	0.0170906
Q9D7I5	Phospholysine phosphohistidine inorganic pyrophosphate phosphatase OS=Mus musculus GN=Lhpp PE=1 SV=1 - [LHPP_MOUSE]	1.12734	0.144853
D3YZ69	Microtubule-associated tumor suppressor candidate 2 homolog OS=Mus musculus GN=Mtus2 PE=1 SV=1 - [D3YZ69_MOUSE]	1.15409	0.106189
P61620	Protein transport protein Sec61 subunit alpha isoform 1 OS=Mus musculus GN=Sec61a1 PE=1 SV=2 - [S61A1_MOUSE]	1.13485	0.132933
Q9D1I5	Methylmalonyl-CoA epimerase, mitochondrial OS=Mus musculus GN=Mcee PE=1 SV=1 - [MCEE_MOUSE]	1.01289	0.918755
Q4KL52	Abscission/NoCut checkpoint regulator OS=Mus musculus GN=Zfyve19 PE=1 SV=1 - [Q4KL52_MOUSE]	1.15673	0.0766364
Q05CH9	E3 ubiquitin-protein ligase RNF123 (Fragment) OS=Mus musculus GN=Rnf123 PE=1 SV=1 - [Q05CH9_MOUSE]	1.04159	0.762973
Q3THA6	MCG17902, isoform CRA_a OS=Mus musculus GN=Srsf7 PE=2 SV=1 - [Q3THA6_MOUSE]	1.21808	0.216664
P61329	Fibroblast growth factor 12 OS=Mus musculus GN=Fgf12 PE=1 SV=1 - [FGF12_MOUSE]	1.18685	0.023161
Q99M51	Cytoplasmic protein NCK1 OS=Mus musculus GN=Nck1 PE=1 SV=1 - [NCK1_MOUSE]	1.11298	0.239574
Q9D964	Glycine amidinotransferase, mitochondrial OS=Mus musculus GN=Gatm PE=1 SV=1 - [GATM_MOUSE]	1.24166	0.103921
P62806	Histone H4 OS=Mus musculus GN=Hist1h4a PE=1 SV=2 - [H4_MOUSE]	1.07568	0.45165
Q9JLB9	Nectin-3 OS=Mus musculus GN=Nectin3 PE=1 SV=1 - [NECT3_MOUSE]	1.03419	0.798137
Q7M6Z0	Reticulon-4 receptor-like 2 OS=Mus musculus GN=Rtn4rl2 PE=2 SV=1 - [R4RL2_MOUSE]	1.09522	0.575731
Q91ZS8	Double-stranded RNA-specific editase 1 OS=Mus musculus GN=Adarb1 PE=1 SV=1 - [RED1_MOUSE]	1.06339	0.563188
B9EIV1	Kcnj10 protein OS=Mus musculus GN=Kcnj10 PE=2 SV=1 - [B9EIV1_MOUSE]	1.16408	0.0597448
Q8BG95	Protein phosphatase 1 regulatory subunit 12B OS=Mus musculus GN=Ppp1r12b PE=1 SV=2 - [MYPT2_MOUSE]	1.15322	0.0711997
Q3U781	MCG21131, isoform CRA_a OS=Mus musculus GN=Srsf3 PE=1 SV=1 - [Q3U781_MOUSE]	1.12027	0.161378
A6ZI47	Fructose-bisphosphate aldolase OS=Mus musculus GN=Aldoart2 PE=1 SV=1 - [A6ZI47_MOUSE]	1.0156	0.929836
P62862	40S ribosomal protein S30 OS=Mus musculus GN=Fau PE=1 SV=1 - [RS30_MOUSE]	1.04405	0.761314
Q8VHL0	Urea transporter 1 OS=Mus musculus GN=Slc14a1 PE=1 SV=2 - [UT1_MOUSE]	1.15961	0.0690549
Q9D4Z4	MCG16744, isoform CRA_b OS=Mus musculus GN=Rprd2 PE=2 SV=1 - [Q9D4Z4_MOUSE]	1.10789	0.225612
P56382	ATP synthase subunit epsilon, mitochondrial OS=Mus musculus GN=Atp5e PE=1 SV=2 - [ATP5E_MOUSE]	1.09256	0.332319
D6RII3	Echinoderm microtubule-associated protein-like 1 OS=Mus musculus GN=Eml1 PE=1 SV=1 - [D6RII3_MOUSE]	1.16693	0.0889709
Q8R5J9	PRA1 family protein 3 OS=Mus musculus GN=Arl6ip5 PE=1 SV=2 - [PRAF3_MOUSE]	1.1433	0.124131
Q8BNF3	Tripeptidyl peptidase I, isoform CRA_a OS=Mus musculus GN=Tpp1 PE=2 SV=1 - [Q8BNF3_MOUSE]	1.12641	0.122192
P52479	Ubiquitin carboxyl-terminal hydrolase 10 OS=Mus musculus GN=Usp10 PE=1 SV=3 - [UBP10_MOUSE]	1.11394	0.177257
Q9CZ83	39S ribosomal protein L55, mitochondrial OS=Mus musculus GN=Mrpl55 PE=1 SV=1 - [RM55_MOUSE]	1.12523	0.137327
A0A1B0GRR3	40S ribosomal protein S11 OS=Mus musculus GN=Rps11 PE=1 SV=1 - [A0A1B0GRR3_MOUSE]	1.11483	0.187551
P09602	Non-histone chromosomal protein HMG-17 OS=Mus musculus GN=Hmgn2 PE=1 SV=2 - [HMGN2_MOUSE]	1.11255	0.248002
A0AUV1	Histone H2A (Fragment) OS=Mus musculus GN=Hist1h2ah PE=2 SV=1 - [A0AUV1_MOUSE]	0.989864	0.93963
A0A140T8V5	Proliferating cell nuclear antigen OS=Mus musculus GN=Pcna-ps2 PE=3 SV=1 - [A0A140T8V5_MOUSE]	1.11549	0.169713
Q6P1J1	Crmp1 protein OS=Mus musculus GN=Crmp1 PE=1 SV=1 - [Q6P1J1_MOUSE]	1.17703	0.0533717
Q8R1I1	Cytochrome b-c1 complex subunit 9 OS=Mus musculus GN=Uqcr10 PE=1 SV=1 - [QCR9_MOUSE]	0.947531	0.738981
Q9DBS2	Tumor protein p63-regulated gene 1-like protein OS=Mus musculus GN=Tprg1l PE=1 SV=1 - [TPRGL_MOUSE]	1.11314	0.181885
A0A0U1RPF2	Hsp70-binding protein 1 (Fragment) OS=Mus musculus GN=Hspbp1 PE=1 SV=1 - [A0A0U1RPF2_MOUSE]	1.17159	0.106862
A0A0R4J1X1	Protein Coq8b OS=Mus musculus GN=Coq8b PE=1 SV=1 - [A0A0R4J1X1_MOUSE]	1.11636	0.239606
B8JK56	Adenylate cyclase type 3 OS=Mus musculus GN=Adcy3 PE=1 SV=1 - [B8JK56_MOUSE]	1.13166	0.103021
G3UXY0	Proteasome activator complex subunit 1 OS=Mus musculus GN=Psme1 PE=1 SV=1 - [G3UXY0_MOUSE]	1.11612	0.16143
Q80VP9	Aspartate beta-hydroxylase domain-containing protein 2 OS=Mus musculus GN=Asphd2 PE=1 SV=1 - [ASPH2_MOUSE]	1.01107	0.92505
Q3TQZ7	Mitogen-activated protein kinase OS=Mus musculus GN=Mapk10 PE=1 SV=1 - [Q3TQZ7_MOUSE]	1.08851	0.315096
Q9CV53	Putative uncharacterized protein (Fragment) OS=Mus musculus GN=Gcsh PE=2 SV=1 - [Q9CV53_MOUSE]	1.19351	0.0313045
Q08331	Calretinin OS=Mus musculus GN=Calb2 PE=1 SV=3 - [CALB2_MOUSE]	1.09341	0.47
E9Q3T0	Protein Gm10073 OS=Mus musculus GN=Gm10073 PE=1 SV=1 - [E9Q3T0_MOUSE]	1.17208	0.0665599
J3QN87	Eukaryotic translation initiation factor 1 (Fragment) OS=Mus musculus GN=Eif1 PE=4 SV=1 - [J3QN87_MOUSE]	1.19284	0.00606786
A0A0R4J119	Cytoplasmic FMR1-interacting protein 1 OS=Mus musculus GN=Cyfip1 PE=1 SV=1 - [A0A0R4J119_MOUSE]	1.06523	0.472207
F6W5Q8	Vacuolar protein sorting-associated protein VTA1 homolog (Fragment) OS=Mus musculus GN=Vta1 PE=1 SV=8 - [F6W5Q8_MOUSE]	1.11721	0.133426
Q3TAW3	Acyl-coenzyme A oxidase OS=Mus musculus GN=Acox3 PE=1 SV=1 - [Q3TAW3_MOUSE]	1.12928	0.104903
P16125	L-lactate dehydrogenase B chain OS=Mus musculus GN=Ldhb PE=1 SV=2 - [LDHB_MOUSE]	1.12908	0.0915939
Q8R404	MICOS complex subunit MIC13 OS=Mus musculus GN=Mic13 PE=1 SV=1 - [MIC13_MOUSE]	1.13405	0.10717
B1AXH1	NHS-like protein 2 OS=Mus musculus GN=Nhsl2 PE=1 SV=1 - [NHSL2_MOUSE]	1.12021	0.269046
Q99L85	Elongator complex protein 5 OS=Mus musculus GN=Elp5 PE=2 SV=1 - [ELP5_MOUSE]	1.02474	0.898225
Q6NV83	U2 snRNP-associated SURP motif-containing protein OS=Mus musculus GN=U2surp PE=1 SV=3 - [SR140_MOUSE]	1.08076	0.361629
Q9DB20	ATP synthase subunit O, mitochondrial OS=Mus musculus GN=Atp5o PE=1 SV=1 - [ATPO_MOUSE]	1.0898	0.282296
Q8CA68	Putative uncharacterized protein OS=Mus musculus PE=2 SV=1 - [Q8CA68_MOUSE]	1.04474	0.676884
A0A0G2JE49	Paired immunoglobulin-like type 2 receptor alpha (Fragment) OS=Mus musculus GN=Pilra PE=4 SV=1 - [A0A0G2JE49_MOUSE]	1.1813	0.334531
C9K0Y7	AMPA-selective glutamate receptor 4 flop type OS=Mus musculus GN=Gria4 PE=2 SV=1 - [C9K0Y7_MOUSE]	1.19077	0.0190961
Q3UZV3	Putative uncharacterized protein OS=Mus musculus GN=Pcsk2 PE=2 SV=1 - [Q3UZV3_MOUSE]	1.1483	0.0973041
Q925H0	Acid-sensing ion channel 2 OS=Mus musculus GN=Asic2 PE=1 SV=1 - [ASIC2_MOUSE]	1.14679	0.0739259
A2AWT6	Nucleolar transcription factor 1 OS=Mus musculus GN=Ubtf PE=1 SV=1 - [A2AWT6_MOUSE]	1.07259	0.58583
Q9D0G0	28S ribosomal protein S30, mitochondrial OS=Mus musculus GN=Mrps30 PE=1 SV=1 - [RT30_MOUSE]	1.247	0.271234
Q3TEL0	Putative uncharacterized protein OS=Mus musculus GN=Ppt1 PE=2 SV=1 - [Q3TEL0_MOUSE]	1.12429	0.0970923
A5X3G4	Kinase suppressor of ras 2 OS=Mus musculus GN=Ksr2 PE=2 SV=1 - [A5X3G4_MOUSE]	1.07349	0.638129
Q0VGN4	Stx16 protein (Fragment) OS=Mus musculus GN=Stx16 PE=2 SV=1 - [Q0VGN4_MOUSE]	1.14631	0.160685
Q80TW3	MKIAA0600 protein (Fragment) OS=Mus musculus GN=Hdac5 PE=2 SV=2 - [Q80TW3_MOUSE]	1.18296	0.089692
Q9CQ62	2,4-dienoyl-CoA reductase, mitochondrial OS=Mus musculus GN=Decr1 PE=1 SV=1 - [DECR_MOUSE]	1.07976	0.33742
P17047	Lysosome-associated membrane glycoprotein 2 OS=Mus musculus GN=Lamp2 PE=1 SV=2 - [LAMP2_MOUSE]	1.08574	0.293509
B2RXT5	Glucose-6-phosphate isomerase OS=Mus musculus GN=Gpi1 PE=2 SV=1 - [B2RXT5_MOUSE]	1.17577	0.00726557
Q3U6D2	Putative uncharacterized protein OS=Mus musculus GN=Rcc1 PE=2 SV=1 - [Q3U6D2_MOUSE]	1.04197	0.653942
A0A0R4J049	Protein arginine N-methyltransferase 5 OS=Mus musculus GN=Prmt5 PE=1 SV=1 - [A0A0R4J049_MOUSE]	1.13664	0.0533203
Q3UKJ7	WD40 repeat-containing protein SMU1 OS=Mus musculus GN=Smu1 PE=2 SV=2 - [SMU1_MOUSE]	1.14731	0.0371064
O08997	Copper transport protein ATOX1 OS=Mus musculus GN=Atox1 PE=1 SV=1 - [ATOX1_MOUSE]	1.09569	0.208574
A0A087WSB5	U8 snoRNA-decapping enzyme (Fragment) OS=Mus musculus GN=Nudt16 PE=1 SV=1 - [A0A087WSB5_MOUSE]	1.11394	0.118256
Q80UE5	Epb4.1l2 protein OS=Mus musculus GN=Epb41l2 PE=2 SV=1 - [Q80UE5_MOUSE]	1.00275	0.98296
E9PYX5	Cation-transporting ATPase (Fragment) OS=Mus musculus GN=Atp13a2 PE=1 SV=1 - [E9PYX5_MOUSE]	1.09645	0.252937
Q9CPU4	Microsomal glutathione S-transferase 3 OS=Mus musculus GN=Mgst3 PE=1 SV=1 - [MGST3_MOUSE]	1.11981	0.202711
Q9EP72	ER membrane protein complex subunit 7 OS=Mus musculus GN=Emc7 PE=1 SV=1 - [EMC7_MOUSE]	1.08485	0.278354
Q9CQH7	Transcription factor BTF3 homolog 4 OS=Mus musculus GN=Btf3l4 PE=1 SV=1 - [BT3L4_MOUSE]	1.03203	0.740267
Q3ULY0	Putative uncharacterized protein (Fragment) OS=Mus musculus GN=Lama4 PE=2 SV=1 - [Q3ULY0_MOUSE]	1.14253	0.0381116
Q9CXW3	Calcyclin-binding protein OS=Mus musculus GN=Cacybp PE=1 SV=1 - [CYBP_MOUSE]	1.11874	0.114959
Q9R1R5	UBE-1c1 OS=Mus musculus GN=Ube-1c PE=2 SV=1 - [Q9R1R5_MOUSE]	1.11683	0.149583
O55091	Protein IMPACT OS=Mus musculus GN=Impact PE=1 SV=2 - [IMPCT_MOUSE]	1.09117	0.268812
Q99LC8	Translation initiation factor eIF-2B subunit alpha OS=Mus musculus GN=Eif2b1 PE=1 SV=1 - [EI2BA_MOUSE]	1.14729	0.0451828
P41105	60S ribosomal protein L28 OS=Mus musculus GN=Rpl28 PE=1 SV=2 - [RL28_MOUSE]	1.04622	0.668429
D3Z6I4	Crystallin, zeta (Quinone reductase)-like 1, isoform CRA_h OS=Mus musculus GN=Cryzl1 PE=1 SV=1 - [D3Z6I4_MOUSE]	1.13622	0.0991537
A2RSJ4	UHRF1-binding protein 1-like OS=Mus musculus GN=Uhrf1bp1l PE=1 SV=2 - [UH1BL_MOUSE]	1.04372	0.660691
A0A0G2JDW1	Arf-GAP with GTPase, ANK repeat and PH domain-containing protein 3 OS=Mus musculus GN=Agap3 PE=1 SV=1 - [A0A0G2JDW1_MOUSE]	1.10679	0.129224
A4FUV9	Trim65 protein (Fragment) OS=Mus musculus GN=Trim65 PE=2 SV=1 - [A4FUV9_MOUSE]	1.14843	0.0225857
Q3TSV4	Putative uncharacterized protein (Fragment) OS=Mus musculus GN=Atrx PE=2 SV=1 - [Q3TSV4_MOUSE]	1.13162	0.0716502
B7ZNV9	6330439K17Rik protein OS=Mus musculus GN=Dzank1 PE=2 SV=1 - [B7ZNV9_MOUSE]	1.09836	0.191329
Q8WUR0	Protein C19orf12 homolog OS=Mus musculus PE=1 SV=1 - [CS012_MOUSE]	1.10571	0.147467
Q6PGK0	Cyfip2 protein OS=Mus musculus GN=Cyfip2 PE=2 SV=1 - [Q6PGK0_MOUSE]	1.08034	0.357721
D3Z169	Protein turtle homolog B OS=Mus musculus GN=Igsf9b PE=1 SV=1 - [D3Z169_MOUSE]	1.13799	0.0417022
P68037	Ubiquitin-conjugating enzyme E2 L3 OS=Mus musculus GN=Ube2l3 PE=1 SV=1 - [UB2L3_MOUSE]	1.06122	0.451114
Q9DCJ1	Target of rapamycin complex subunit LST8 OS=Mus musculus GN=Mlst8 PE=1 SV=1 - [LST8_MOUSE]	1.03729	0.735342
Q3V1L7	Putative uncharacterized protein OS=Mus musculus GN=Pofut2 PE=2 SV=1 - [Q3V1L7_MOUSE]	1.17216	0.00905499
Q9CQJ8	NADH dehydrogenase [ubiquinone] 1 beta subcomplex subunit 9 OS=Mus musculus GN=Ndufb9 PE=1 SV=3 - [NDUB9_MOUSE]	1.07706	0.301653
A0A0J9YUD8	High mobility group protein B1 OS=Mus musculus GN=Hmgb1 PE=1 SV=1 - [A0A0J9YUD8_MOUSE]	1.10666	0.122243
Q6W8Q3	Purkinje cell protein 4-like protein 1 OS=Mus musculus GN=Pcp4l1 PE=1 SV=1 - [PC4L1_MOUSE]	1.12431	0.0936117
O55229	Choline/ethanolamine kinase OS=Mus musculus GN=Chkb PE=1 SV=3 - [CHKB_MOUSE]	1.1064	0.122404
Q99K48	Non-POU domain-containing octamer-binding protein OS=Mus musculus GN=Nono PE=1 SV=3 - [NONO_MOUSE]	1.09437	0.201775
D3Z2G7	Histone deacetylase 11 (Fragment) OS=Mus musculus GN=Hdac11 PE=1 SV=1 - [D3Z2G7_MOUSE]	1.19548	0.0039541
P43274	Histone H1.4 OS=Mus musculus GN=Hist1h1e PE=1 SV=2 - [H14_MOUSE]	1.07388	0.506094
A2AR26	Protein Slc2a6 OS=Mus musculus GN=Slc2a6 PE=1 SV=1 - [A2AR26_MOUSE]	1.17812	0.0170953
Q64669	NAD(P)H dehydrogenase [quinone] 1 OS=Mus musculus GN=Nqo1 PE=1 SV=3 - [NQO1_MOUSE]	1.08924	0.209724
O55126	Protein NipSnap homolog 2 OS=Mus musculus GN=Gbas PE=1 SV=1 - [NIPS2_MOUSE]	1.13296	0.0425347
Q3TV98	Putative uncharacterized protein (Fragment) OS=Mus musculus GN=Sugct PE=2 SV=1 - [Q3TV98_MOUSE]	1.14654	0.0416526
Q3UIB5	Putative uncharacterized protein OS=Mus musculus GN=Dhrs4 PE=2 SV=1 - [Q3UIB5_MOUSE]	1.06034	0.445966
Q8R502	Volume-regulated anion channel subunit LRRC8C OS=Mus musculus GN=Lrrc8c PE=1 SV=1 - [LRC8C_MOUSE]	1.08136	0.298482
B2RPW5	Plcxd3 protein OS=Mus musculus GN=Plcxd3 PE=2 SV=1 - [B2RPW5_MOUSE]	1.12295	0.108913
F6SVV1	Protein Gm9493 OS=Mus musculus GN=Gm9493 PE=4 SV=1 - [F6SVV1_MOUSE]	1.12899	0.0761015
P56380	Bis(5'-nucleosyl)-tetraphosphatase [asymmetrical] OS=Mus musculus GN=Nudt2 PE=1 SV=3 - [AP4A_MOUSE]	1.07412	0.313359
H3BKY1	Glycosylated lysosomal membrane protein OS=Mus musculus GN=Glmp PE=1 SV=1 - [H3BKY1_MOUSE]	1.01504	0.93839
P20918	Plasminogen OS=Mus musculus GN=Plg PE=1 SV=3 - [PLMN_MOUSE]	1.10132	0.452184
E9Q3J3	Coiled-coil domain-containing protein 169 OS=Mus musculus GN=Ccdc169 PE=4 SV=1 - [E9Q3J3_MOUSE]	1.13808	0.0335116
A0A0R4J1Y6	A-kinase anchor protein SPHKAP (Fragment) OS=Mus musculus GN=Sphkap PE=1 SV=1 - [A0A0R4J1Y6_MOUSE]	1.07703	0.294403
P61971	Nuclear transport factor 2 OS=Mus musculus GN=Nutf2 PE=1 SV=1 - [NTF2_MOUSE]	1.16247	0.00580715
Q62425	Cytochrome c oxidase subunit NDUFA4 OS=Mus musculus GN=Ndufa4 PE=1 SV=2 - [NDUA4_MOUSE]	1.10976	0.137211
Q8BU31	Ras-related protein Rap-2c OS=Mus musculus GN=Rap2c PE=1 SV=1 - [RAP2C_MOUSE]	1.15973	0.0816622
Q8CCX9	Putative uncharacterized protein OS=Mus musculus GN=Mrpl39 PE=2 SV=1 - [Q8CCX9_MOUSE]	1.11297	0.20348
A0PJL3	Sarm1 protein (Fragment) OS=Mus musculus GN=Sarm1 PE=2 SV=1 - [A0PJL3_MOUSE]	1.02021	0.830116
V9GWW6	Muscular LMNA-interacting protein OS=Mus musculus GN=Mlip PE=1 SV=1 - [V9GWW6_MOUSE]	1.12636	0.0476215
Q8C8H5	Putative uncharacterized protein OS=Mus musculus GN=Gabrg2 PE=2 SV=1 - [Q8C8H5_MOUSE]	0.979326	0.876794
A0A140LHW5	Signal peptidase complex subunit 2 OS=Mus musculus GN=Spcs2 PE=1 SV=1 - [A0A140LHW5_MOUSE]	1.22937	0.194766
Q9D1R9	60S ribosomal protein L34 OS=Mus musculus GN=Rpl34 PE=1 SV=2 - [RL34_MOUSE]	1.07548	0.435505
D3YZL1	Metabotropic glutamate receptor 8 (Fragment) OS=Mus musculus GN=Grm8 PE=1 SV=8 - [D3YZL1_MOUSE]	1.18706	0.0136422
P63001	Ras-related C3 botulinum toxin substrate 1 OS=Mus musculus GN=Rac1 PE=1 SV=1 - [RAC1_MOUSE]	1.10718	0.138735
Q3TYI5	Putative uncharacterized protein (Fragment) OS=Mus musculus GN=Cacnb4 PE=2 SV=1 - [Q3TYI5_MOUSE]	1.08364	0.246454
E0CXK2	Voltage-dependent T-type calcium channel subunit alpha OS=Mus musculus GN=Cacna1i PE=1 SV=1 - [E0CXK2_MOUSE]	1.12226	0.240324
D3Z742	MCG125361, isoform CRA_a OS=Mus musculus GN=Mb21d2 PE=1 SV=1 - [D3Z742_MOUSE]	1.11194	0.100727
A0A0R4J0L6	28S ribosomal protein S35, mitochondrial OS=Mus musculus GN=Mrps35 PE=1 SV=1 - [A0A0R4J0L6_MOUSE]	1.03412	0.709348
Q61371	Intraflagellar transport protein 88 homolog OS=Mus musculus GN=Ift88 PE=1 SV=2 - [IFT88_MOUSE]	1.07603	0.284426
E9Q2S6	Protein Zfp780b OS=Mus musculus GN=Zfp780b PE=4 SV=1 - [E9Q2S6_MOUSE]	1.19425	0.0111451
Q8CEB6	1,5-anhydro-D-fructose reductase OS=Mus musculus GN=Akr1e1 PE=1 SV=1 - [Q8CEB6_MOUSE]	0.990042	0.934491
Q8BLU8	Putative uncharacterized protein OS=Mus musculus GN=Napepld PE=2 SV=1 - [Q8BLU8_MOUSE]	1.18817	0.00100254
Q9CQM9	Glutaredoxin-3 OS=Mus musculus GN=Glrx3 PE=1 SV=1 - [GLRX3_MOUSE]	1.08443	0.226761
Q3TH64	Putative uncharacterized protein OS=Mus musculus GN=Cyb5b PE=2 SV=1 - [Q3TH64_MOUSE]	1.06232	0.39888
Q9JIB4	General transcription factor IIH subunit 2 OS=Mus musculus GN=Gtf2h2 PE=1 SV=1 - [TF2H2_MOUSE]	1.17415	0.0637816
Q3UIJ1	Putative uncharacterized protein OS=Mus musculus GN=Exd2 PE=2 SV=1 - [Q3UIJ1_MOUSE]	1.00631	0.949861
Q3UHG5	Tetraspanin OS=Mus musculus GN=Tspan7 PE=1 SV=1 - [Q3UHG5_MOUSE]	1.0544	0.480338
A0A0G2JF79	Cyclin-dependent kinase-like 5 OS=Mus musculus GN=Cdkl5 PE=1 SV=1 - [A0A0G2JF79_MOUSE]	1.02812	0.782692
O55142	60S ribosomal protein L35a OS=Mus musculus GN=Rpl35a PE=1 SV=2 - [RL35A_MOUSE]	1.06423	0.426676
A0A140T8R7	REST corepressor 1 OS=Mus musculus GN=Rcor1 PE=1 SV=1 - [A0A140T8R7_MOUSE]	1.17014	0.000764316
A0A0R4J1F6	UDP-N-acetylhexosamine pyrophosphorylase OS=Mus musculus GN=Uap1 PE=1 SV=1 - [A0A0R4J1F6_MOUSE]	1.11667	0.225271
Q60605	Myosin light polypeptide 6 OS=Mus musculus GN=Myl6 PE=1 SV=3 - [MYL6_MOUSE]	1.10052	0.142152
D3Z4V1	Pleiotropic regulator 1 OS=Mus musculus GN=Plrg1 PE=1 SV=1 - [D3Z4V1_MOUSE]	1.14066	0.0200666
Q8C413	Diacylglycerol kinase OS=Mus musculus GN=Dgkg PE=1 SV=1 - [Q8C413_MOUSE]	0.962795	0.784962
Q2LEK5	Embryonic-specific truncated midkine C OS=Mus musculus GN=Mdk PE=2 SV=1 - [Q2LEK5_MOUSE]	1.14942	0.0233316
E9QP09	Cullin-9 OS=Mus musculus GN=Cul9 PE=1 SV=1 - [E9QP09_MOUSE]	1.04901	0.562992
Q9JHU9	Inositol-3-phosphate synthase 1 OS=Mus musculus GN=Isyna1 PE=1 SV=1 - [INO1_MOUSE]	1.06973	0.332806
Q8C089	Putative uncharacterized protein (Fragment) OS=Mus musculus GN=Extl2 PE=2 SV=1 - [Q8C089_MOUSE]	1.08356	0.293275
F6Q3W0	WD repeat-containing protein 5 (Fragment) OS=Mus musculus GN=Wdr5 PE=1 SV=1 - [F6Q3W0_MOUSE]	1.09827	0.161191
E9Q8P8	Protein FAM131B OS=Mus musculus GN=Fam131b PE=1 SV=1 - [E9Q8P8_MOUSE]	1.08881	0.17723
Q8CGZ0	Calcium homeostasis endoplasmic reticulum protein OS=Mus musculus GN=Cherp PE=1 SV=1 - [CHERP_MOUSE]	1.11351	0.0767013
D3Z315	Coatomer subunit epsilon (Fragment) OS=Mus musculus GN=Cope PE=1 SV=1 - [D3Z315_MOUSE]	1.09879	0.227619
Q8JZR2	Adapter molecule crk OS=Mus musculus GN=Crk PE=1 SV=1 - [Q8JZR2_MOUSE]	1.0427	0.707158
Q3UR70	Transforming growth factor-beta receptor-associated protein 1 OS=Mus musculus GN=Tgfbrap1 PE=1 SV=1 - [TGFA1_MOUSE]	1.25558	0.119198
Q8C0L0	Thioredoxin-related transmembrane protein 4 OS=Mus musculus GN=Tmx4 PE=1 SV=2 - [TMX4_MOUSE]	1.1642	0.00122853
Q9JMF3	Guanine nucleotide-binding protein G(I)/G(S)/G(O) subunit gamma-13 OS=Mus musculus GN=Gng13 PE=1 SV=1 - [GBG13_MOUSE]	1.07772	0.297104
Q9DBC3	Cap-specific mRNA (nucleoside-2'-O-)-methyltransferase 1 OS=Mus musculus GN=Cmtr1 PE=1 SV=1 - [CMTR1_MOUSE]	1.04895	0.546475
P07759	Serine protease inhibitor A3K OS=Mus musculus GN=Serpina3k PE=1 SV=2 - [SPA3K_MOUSE]	1.13434	0.0322235
Q3TKM9	Actin-related protein 2/3 complex subunit 5 OS=Mus musculus GN=Arpc5 PE=2 SV=1 - [Q3TKM9_MOUSE]	1.05866	0.416743
Q61036	Serine/threonine-protein kinase PAK 3 OS=Mus musculus GN=Pak3 PE=1 SV=2 - [PAK3_MOUSE]	1.15206	0.0344733
Q9Z1N5	Spliceosome RNA helicase Ddx39b OS=Mus musculus GN=Ddx39b PE=1 SV=1 - [DX39B_MOUSE]	1.10338	0.0999477
Q9DBR1	5'-3' exoribonuclease 2 OS=Mus musculus GN=Xrn2 PE=1 SV=1 - [XRN2_MOUSE]	1.09114	0.159656
B2RQS1	Striatin-3 OS=Mus musculus GN=Strn3 PE=1 SV=1 - [B2RQS1_MOUSE]	1.05314	0.484688
O35683	NADH dehydrogenase [ubiquinone] 1 alpha subcomplex subunit 1 OS=Mus musculus GN=Ndufa1 PE=1 SV=1 - [NDUA1_MOUSE]	1.15595	0.159572
Q6PIP5	NudC domain-containing protein 1 OS=Mus musculus GN=Nudcd1 PE=1 SV=2 - [NUDC1_MOUSE]	1.06396	0.362106
Q8BT54	Putative uncharacterized protein (Fragment) OS=Mus musculus GN=Tor2a PE=2 SV=1 - [Q8BT54_MOUSE]	1.12667	0.18652
P35276	Ras-related protein Rab-3D OS=Mus musculus GN=Rab3d PE=1 SV=1 - [RAB3D_MOUSE]	1.14193	0.0218858
Q8BFW6	Ectonucleoside triphosphate diphosphohydrolase 3 OS=Mus musculus GN=Entpd3 PE=1 SV=1 - [Q8BFW6_MOUSE]	1.09211	0.249985
Q8K2Q0	COMM domain-containing protein 9 OS=Mus musculus GN=Commd9 PE=1 SV=3 - [COMD9_MOUSE]	1.18124	0.0321369
Q8VDS1	Ube4a protein OS=Mus musculus GN=Ube4a PE=2 SV=1 - [Q8VDS1_MOUSE]	1.00436	0.963975
Q9QZ23	NFU1 iron-sulfur cluster scaffold homolog, mitochondrial OS=Mus musculus GN=Nfu1 PE=1 SV=2 - [NFU1_MOUSE]	1.11956	0.0487179
Q3T9V8	Putative uncharacterized protein OS=Mus musculus GN=Dctn1 PE=2 SV=1 - [Q3T9V8_MOUSE]	1.08773	0.526225
Q3U6U3	Putative uncharacterized protein OS=Mus musculus GN=Arl6 PE=2 SV=1 - [Q3U6U3_MOUSE]	1.10654	0.101304
Q5SUR0	Phosphoribosylformylglycinamidine synthase OS=Mus musculus GN=Pfas PE=1 SV=1 - [PUR4_MOUSE]	1.05015	0.505574
F7BLT7	Guanine nucleotide-binding protein G(o) subunit alpha (Fragment) OS=Mus musculus GN=Gnao1 PE=1 SV=1 - [F7BLT7_MOUSE]	1.07354	0.271685
P27671	Ras-specific guanine nucleotide-releasing factor 1 OS=Mus musculus GN=Rasgrf1 PE=1 SV=2 - [RGRF1_MOUSE]	1.08724	0.177176
A0JLV3	Histone H2B (Fragment) OS=Mus musculus GN=Hist1h2bj PE=2 SV=1 - [A0JLV3_MOUSE]	1.03179	0.74134
A0A0J9YUW5	Sodium channel protein OS=Mus musculus GN=Scn8a PE=1 SV=1 - [A0A0J9YUW5_MOUSE]	1.06901	0.308395
B1AQH6	Mediator of RNA polymerase II transcription subunit 1 OS=Mus musculus GN=Med1 PE=1 SV=1 - [B1AQH6_MOUSE]	1.07593	0.352442
Q99M28	RNA-binding protein with serine-rich domain 1 OS=Mus musculus GN=Rnps1 PE=1 SV=1 - [RNPS1_MOUSE]	1.12632	0.0536299
Q8BNT4	Putative uncharacterized protein (Fragment) OS=Mus musculus GN=Casp3 PE=2 SV=1 - [Q8BNT4_MOUSE]	1.06885	0.309218
Q9CR76	Transmembrane protein 186 OS=Mus musculus GN=Tmem186 PE=1 SV=2 - [TM186_MOUSE]	1.08771	0.333007
A0A0A6YWN9	Ubiquitin carboxyl-terminal hydrolase 19 (Fragment) OS=Mus musculus GN=Usp19 PE=1 SV=1 - [A0A0A6YWN9_MOUSE]	1.10411	0.160606
Q3TMM5	Putative uncharacterized protein OS=Mus musculus GN=Nono PE=2 SV=1 - [Q3TMM5_MOUSE]	1.06372	0.377668
Q8BPU7	Engulfment and cell motility protein 1 OS=Mus musculus GN=Elmo1 PE=1 SV=2 - [ELMO1_MOUSE]	1.11952	0.0943448
F6R220	GDP-Man:Man(3)GlcNAc(2)-PP-Dol alpha-1,2-mannosyltransferase (Fragment) OS=Mus musculus GN=Alg11 PE=1 SV=1 - [F6R220_MOUSE]	1.08729	0.168731
F2WWK5	Delta-6 desaturase (Fragment) OS=Mus musculus GN=Fads2 PE=2 SV=1 - [F2WWK5_MOUSE]	1.18613	0.023705
A0A0R4J150	Oxysterol-binding protein OS=Mus musculus GN=Osbpl8 PE=1 SV=1 - [A0A0R4J150_MOUSE]	1.09878	0.121725
E9PY51	Protein Trappc8 OS=Mus musculus GN=Trappc8 PE=1 SV=1 - [E9PY51_MOUSE]	1.0803	0.229331
A0A0N4SUN4	Rabenosyn-5 (Fragment) OS=Mus musculus GN=Rbsn PE=1 SV=1 - [A0A0N4SUN4_MOUSE]	1.00163	0.986235
Q9JIK9	28S ribosomal protein S34, mitochondrial OS=Mus musculus GN=Mrps34 PE=1 SV=1 - [RT34_MOUSE]	1.0973	0.126412
P24472	Glutathione S-transferase A4 OS=Mus musculus GN=Gsta4 PE=1 SV=3 - [GSTA4_MOUSE]	1.11072	0.0776035
Q8BXY4	Putative uncharacterized protein OS=Mus musculus GN=Rab2a PE=2 SV=1 - [Q8BXY4_MOUSE]	1.10951	0.0676515
A0A0A6YWP9	Thioredoxin domain-containing protein 9 (Fragment) OS=Mus musculus GN=Txndc9 PE=1 SV=1 - [A0A0A6YWP9_MOUSE]	1.10651	0.0764808
Q0VDY2	Puf60 protein (Fragment) OS=Mus musculus GN=Puf60 PE=2 SV=1 - [Q0VDY2_MOUSE]	1.08016	0.313985
A0A0N4SVT8	DnaJ homolog subfamily B member 8 (Fragment) OS=Mus musculus GN=Dnajb8 PE=4 SV=1 - [A0A0N4SVT8_MOUSE]	1.01889	0.837959
Q9CPZ8	COX assembly mitochondrial protein homolog OS=Mus musculus GN=Cmc1 PE=1 SV=1 - [COXM1_MOUSE]	1.14814	0.00481507
Q9D3F3	39S ribosomal protein L1, mitochondrial OS=Mus musculus GN=Mrpl1 PE=1 SV=1 - [Q9D3F3_MOUSE]	0.926955	0.704505
Q8BK30	NADH dehydrogenase [ubiquinone] flavoprotein 3, mitochondrial OS=Mus musculus GN=Ndufv3 PE=1 SV=1 - [NDUV3_MOUSE]	1.08287	0.185411
Q4FJZ3	Ero1l protein OS=Mus musculus GN=Ero1l PE=2 SV=1 - [Q4FJZ3_MOUSE]	1.08769	0.213649
P99024	Tubulin beta-5 chain OS=Mus musculus GN=Tubb5 PE=1 SV=1 - [TBB5_MOUSE]	1.1324	0.027006
Q9CZ04	COP9 signalosome complex subunit 7a OS=Mus musculus GN=Cops7a PE=1 SV=2 - [CSN7A_MOUSE]	1.05869	0.435162
A2RSH4	Sv2c protein OS=Mus musculus GN=Sv2c PE=1 SV=1 - [A2RSH4_MOUSE]	1.03015	0.71145
Q8QZZ7	EKC/KEOPS complex subunit Tprkb OS=Mus musculus GN=Tprkb PE=1 SV=1 - [TPRKB_MOUSE]	1.14972	0.0408796
P63325	40S ribosomal protein S10 OS=Mus musculus GN=Rps10 PE=1 SV=1 - [RS10_MOUSE]	1.11901	0.0519779
A0A0R4J046	CCAAT/enhancer-binding protein zeta OS=Mus musculus GN=Cebpz PE=1 SV=1 - [A0A0R4J046_MOUSE]	1.05529	0.643544
Q8C8T8	Pre-rRNA-processing protein TSR2 homolog OS=Mus musculus GN=Tsr2 PE=1 SV=1 - [TSR2_MOUSE]	1.11434	0.0882082
A0A0U1RNT5	Protein Zfp719 (Fragment) OS=Mus musculus GN=Zfp719 PE=4 SV=1 - [A0A0U1RNT5_MOUSE]	1.0333	0.667981
E9PVP3	Mannose-P-dolichol utilization defect 1 protein OS=Mus musculus GN=Mpdu1 PE=1 SV=1 - [E9PVP3_MOUSE]	1.10259	0.0911923
Q3TCR7	Dynamin-2 OS=Mus musculus GN=Dnm2 PE=1 SV=1 - [Q3TCR7_MOUSE]	0.919887	0.586638
Q3TXN1	Prostaglandin reductase 2 OS=Mus musculus GN=Ptgr2 PE=1 SV=1 - [Q3TXN1_MOUSE]	1.09724	0.115636
Q9DB75	Cell death-inducing p53-target protein 1 OS=Mus musculus GN=Cdip1 PE=2 SV=1 - [CDIP1_MOUSE]	1.0751	0.247768
P26516	26S proteasome non-ATPase regulatory subunit 7 OS=Mus musculus GN=Psmd7 PE=1 SV=2 - [PSMD7_MOUSE]	1.06404	0.365519
Q9JJN6	Beta-catenin-interacting protein 1 OS=Mus musculus GN=Ctnnbip1 PE=1 SV=1 - [CNBP1_MOUSE]	1.04292	0.551413
A0A1B0GR64	Phosphatidylinositol 3,4,5-trisphosphate 5-phosphatase 2 (Fragment) OS=Mus musculus GN=Inppl1 PE=1 SV=1 - [A0A1B0GR64_MOUSE]	1.02651	0.780623
Q3UQM5	Putative uncharacterized protein (Fragment) OS=Mus musculus GN=Rdh14 PE=2 SV=1 - [Q3UQM5_MOUSE]	1.02157	0.794228
Q8C6Y0	Putative uncharacterized protein OS=Mus musculus GN=Col6a1 PE=2 SV=1 - [Q8C6Y0_MOUSE]	1.34753	0.429305
Q8BLN6	Protein unc-80 homolog OS=Mus musculus GN=Unc80 PE=1 SV=2 - [UNC80_MOUSE]	1.07836	0.402008
Q3TJN6	Sorting nexin OS=Mus musculus GN=Snx5 PE=2 SV=1 - [Q3TJN6_MOUSE]	1.10146	0.0827066
Q497V8	2310061I04Rik protein OS=Mus musculus GN=2310061I04Rik PE=2 SV=1 - [Q497V8_MOUSE]	1.08414	0.357717
Q9CR57	60S ribosomal protein L14 OS=Mus musculus GN=Rpl14 PE=1 SV=3 - [RL14_MOUSE]	0.963799	0.754904
Q5M956	BTB/POZ domain-containing protein KCTD1 OS=Mus musculus GN=Kctd1 PE=1 SV=1 - [KCTD1_MOUSE]	1.06838	0.320957
Q9CPU0	Lactoylglutathione lyase OS=Mus musculus GN=Glo1 PE=1 SV=3 - [LGUL_MOUSE]	1.10491	0.0715581
Q3TFD2	Lysophosphatidylcholine acyltransferase 1 OS=Mus musculus GN=Lpcat1 PE=1 SV=1 - [PCAT1_MOUSE]	1.00717	0.945896
E9QAZ2	Ribosomal protein L15 OS=Mus musculus GN=Gm10020 PE=3 SV=1 - [E9QAZ2_MOUSE]	1.01883	0.818509
Q3UGJ5	Putative uncharacterized protein OS=Mus musculus GN=Rasa3 PE=2 SV=1 - [Q3UGJ5_MOUSE]	1.08663	0.161872
P28651	Carbonic anhydrase-related protein OS=Mus musculus GN=Ca8 PE=1 SV=5 - [CAH8_MOUSE]	1.07901	0.258591
Q99KC3	Nop2 protein OS=Mus musculus GN=Nop2 PE=2 SV=1 - [Q99KC3_MOUSE]	1.13446	0.0217542
Q99LS8	Pbx1 protein OS=Mus musculus GN=Pbx1 PE=2 SV=1 - [Q99LS8_MOUSE]	1.07055	0.257179
P10518	Delta-aminolevulinic acid dehydratase OS=Mus musculus GN=Alad PE=1 SV=1 - [HEM2_MOUSE]	1.00953	0.910541
Q9WV31	Activity-regulated cytoskeleton-associated protein OS=Mus musculus GN=Arc PE=1 SV=1 - [ARC_MOUSE]	1.12466	0.0227012
Q9WV02	RNA-binding motif protein, X chromosome OS=Mus musculus GN=Rbmx PE=1 SV=1 - [RBMX_MOUSE]	1.15122	0.0144676
Q62348	Translin OS=Mus musculus GN=Tsn PE=1 SV=1 - [TSN_MOUSE]	1.17488	0.00328931
Q6PGE7	Sodium-dependent proline transporter OS=Mus musculus GN=Slc6a7 PE=1 SV=1 - [SC6A7_MOUSE]	1.13729	0.00966715
F7ARY2	1,2-dihydroxy-3-keto-5-methylthiopentene dioxygenase (Fragment) OS=Mus musculus GN=Adi1 PE=1 SV=1 - [F7ARY2_MOUSE]	1.12088	0.031534
Q91W16	Numa1 protein OS=Mus musculus GN=Numa1 PE=2 SV=1 - [Q91W16_MOUSE]	1.17058	0.0415875
F7BP55	Adenylate kinase 2, mitochondrial (Fragment) OS=Mus musculus GN=Ak2 PE=1 SV=1 - [F7BP55_MOUSE]	1.06179	0.380054
Q9ERD7	Tubulin beta-3 chain OS=Mus musculus GN=Tubb3 PE=1 SV=1 - [TBB3_MOUSE]	1.08519	0.151586
Q9CQU5	ZW10 interactor OS=Mus musculus GN=Zwint PE=1 SV=1 - [ZWINT_MOUSE]	1.08519	0.189013
F6TN80	Protein Srsf11 (Fragment) OS=Mus musculus GN=Srsf11 PE=1 SV=1 - [F6TN80_MOUSE]	1.08598	0.283325
Q80Y24	Prickle-like protein 2 OS=Mus musculus GN=Prickle2 PE=1 SV=3 - [PRIC2_MOUSE]	1.00679	0.936542
Q3T9A5	Glomulin OS=Mus musculus GN=Glmn PE=1 SV=1 - [Q3T9A5_MOUSE]	1.13469	0.114623
Q9WV96	Mitochondrial import inner membrane translocase subunit Tim10 B OS=Mus musculus GN=Timm10b PE=1 SV=1 - [T10B_MOUSE]	0.987921	0.908557
Q5RKP0	Vat1 protein (Fragment) OS=Mus musculus GN=Vat1 PE=2 SV=1 - [Q5RKP0_MOUSE]	1.06836	0.263143
D6RH49	40S ribosomal protein S27 OS=Mus musculus GN=Rps27l PE=1 SV=1 - [D6RH49_MOUSE]	1.11602	0.0996947
Q3TKM5	Isocitrate dehydrogenase [NAD] subunit, mitochondrial OS=Mus musculus GN=Idh3g PE=2 SV=1 - [Q3TKM5_MOUSE]	1.07273	0.228115
Q505D7	Optic atrophy 3 protein homolog OS=Mus musculus GN=Opa3 PE=1 SV=1 - [OPA3_MOUSE]	1.06878	0.262684
G3UX49	Bifunctional UDP-N-acetylglucosamine 2-epimerase/N-acetylmannosamine kinase OS=Mus musculus GN=Gne PE=1 SV=1 - [G3UX49_MOUSE]	1.1653	0.0841806
Q8K2I1	Protein farnesyltransferase subunit beta OS=Mus musculus GN=Fntb PE=1 SV=1 - [FNTB_MOUSE]	1.03206	0.684287
Q8BXA5	Cleft lip and palate transmembrane protein 1-like protein OS=Mus musculus GN=Clptm1l PE=1 SV=1 - [CLP1L_MOUSE]	1.07227	0.233954
P97326	Cadherin-6 OS=Mus musculus GN=Cdh6 PE=1 SV=2 - [CADH6_MOUSE]	1.05751	0.713743
Q3TSS2	Putative uncharacterized protein (Fragment) OS=Mus musculus GN=Ptn PE=2 SV=1 - [Q3TSS2_MOUSE]	1.04012	0.618954
A6PWC3	Nardilysin OS=Mus musculus GN=Nrd1 PE=1 SV=1 - [A6PWC3_MOUSE]	1.06883	0.253288
E0CZ81	Tubulin-specific chaperone E OS=Mus musculus GN=Tbce PE=1 SV=1 - [E0CZ81_MOUSE]	1.11963	0.0513062
O55029	Coatomer subunit beta' OS=Mus musculus GN=Copb2 PE=1 SV=2 - [COPB2_MOUSE]	1.09335	0.108063
Q3TWT5	Putative uncharacterized protein OS=Mus musculus GN=Asah1 PE=2 SV=1 - [Q3TWT5_MOUSE]	1.13368	0.019012
Q6ZQ93	Ubiquitin carboxyl-terminal hydrolase 34 OS=Mus musculus GN=Usp34 PE=1 SV=3 - [UBP34_MOUSE]	1.14993	0.121212
O35127	Protein C10 OS=Mus musculus GN=Grcc10 PE=1 SV=1 - [C10_MOUSE]	1.08653	0.161554
H3BJP2	S-formylglutathione hydrolase (Fragment) OS=Mus musculus GN=Esd PE=1 SV=1 - [H3BJP2_MOUSE]	1.02861	0.711821
Q3TTE4	Putative uncharacterized protein OS=Mus musculus GN=Syap1 PE=2 SV=1 - [Q3TTE4_MOUSE]	1.1596	0.00149186
P62245	40S ribosomal protein S15a OS=Mus musculus GN=Rps15a PE=1 SV=2 - [RS15A_MOUSE]	1.0719	0.254239
Q9Z2P2	Sulfonylurea receptor-1 (Fragment) OS=Mus musculus GN=SUR-1 PE=4 SV=1 - [Q9Z2P2_MOUSE]	1.13385	0.0961645
Q8VDM6	Heterogeneous nuclear ribonucleoprotein U-like protein 1 OS=Mus musculus GN=Hnrnpul1 PE=1 SV=1 - [HNRL1_MOUSE]	1.10172	0.166769
B2RQQ5	Microtubule-associated protein 1B OS=Mus musculus GN=Map1b PE=2 SV=1 - [B2RQQ5_MOUSE]	1.05212	0.434553
Q9WVL1	AP-4 complex subunit sigma-1 OS=Mus musculus GN=Ap4s1 PE=2 SV=1 - [AP4S1_MOUSE]	1.16149	0.119793
Q8CBU3	Putative uncharacterized protein OS=Mus musculus PE=2 SV=1 - [Q8CBU3_MOUSE]	0.998542	0.988001
Q8BYL4	Tyrosine--tRNA ligase, mitochondrial OS=Mus musculus GN=Yars2 PE=1 SV=2 - [SYYM_MOUSE]	1.03841	0.592775
Q61838	Pregnancy zone protein OS=Mus musculus GN=Pzp PE=1 SV=3 - [PZP_MOUSE]	1.09138	0.0987977
Q3UHH2	Solute carrier family 22 member 23 OS=Mus musculus GN=Slc22a23 PE=2 SV=1 - [S22AN_MOUSE]	1.10505	0.0522777
A2AT37	Protein Upf2 OS=Mus musculus GN=Upf2 PE=1 SV=1 - [A2AT37_MOUSE]	1.1324	0.0589477
Q6P2K2	Acyl-CoA thioesterase 2 OS=Mus musculus GN=Acot2 PE=2 SV=1 - [Q6P2K2_MOUSE]	1.07173	0.317811
Q3TF41	Nucleosome assembly protein 1-like 1, isoform CRA_d OS=Mus musculus GN=Nap1l1 PE=2 SV=1 - [Q3TF41_MOUSE]	1.18387	0.0470131
Q8BL04	Putative uncharacterized protein (Fragment) OS=Mus musculus GN=Slitrk4 PE=2 SV=1 - [Q8BL04_MOUSE]	1.21221	0.0815493
Q3UXF7	Putative uncharacterized protein (Fragment) OS=Mus musculus GN=Scfd2 PE=2 SV=1 - [Q3UXF7_MOUSE]	1.12971	0.0069324
Q6NSQ9	Glucose-6-phosphatase 3 OS=Mus musculus GN=G6pc3 PE=1 SV=1 - [G6PC3_MOUSE]	1.04433	0.656494
A0A0U1RPI0	Protein 1110004F10Rik (Fragment) OS=Mus musculus GN=1110004F10Rik PE=1 SV=1 - [A0A0U1RPI0_MOUSE]	1.07652	0.24284
P60761	Neurogranin OS=Mus musculus GN=Nrgn PE=1 SV=1 - [NEUG_MOUSE]	0.983913	0.865725
Q68FM6	Protein phosphatase 1 regulatory subunit 29 OS=Mus musculus GN=Elfn2 PE=1 SV=1 - [PPR29_MOUSE]	1.00836	0.919672
Q80XD3	Regulator of G-protein-signaling 7 OS=Mus musculus GN=Rgs7 PE=1 SV=1 - [Q80XD3_MOUSE]	1.07538	0.17585
P56379	6.8 kDa mitochondrial proteolipid OS=Mus musculus GN=Mp68 PE=1 SV=1 - [68MP_MOUSE]	1.12862	0.00673161
Q3TWP9	Putative uncharacterized protein OS=Mus musculus GN=Ehd4 PE=2 SV=1 - [Q3TWP9_MOUSE]	1.06292	0.277934
P35487	Pyruvate dehydrogenase E1 component subunit alpha, testis-specific form, mitochondrial OS=Mus musculus GN=Pdha2 PE=1 SV=1 - [ODPAT_MOUSE]	1.07362	0.217604
P46414	Cyclin-dependent kinase inhibitor 1B OS=Mus musculus GN=Cdkn1b PE=1 SV=2 - [CDN1B_MOUSE]	1.23266	0.128682
P14131	40S ribosomal protein S16 OS=Mus musculus GN=Rps16 PE=1 SV=4 - [RS16_MOUSE]	1.03071	0.658977
Q8R3D1	TBC1 domain family member 13 OS=Mus musculus GN=Tbc1d13 PE=1 SV=1 - [TBC13_MOUSE]	1.08679	0.104405
Q3UBA1	Putative uncharacterized protein (Fragment) OS=Mus musculus GN=Arl6ip1 PE=2 SV=1 - [Q3UBA1_MOUSE]	1.05811	0.324855
Q3USZ8	Deleted in autism protein 1 homolog OS=Mus musculus PE=1 SV=2 - [DIA1_MOUSE]	1.07089	0.286019
P22933	Gamma-aminobutyric acid receptor subunit delta OS=Mus musculus GN=Gabrd PE=2 SV=1 - [GBRD_MOUSE]	1.02785	0.698585
E9PV44	ATPase inhibitor, mitochondrial OS=Mus musculus GN=Atpif1 PE=1 SV=1 - [E9PV44_MOUSE]	1.13298	0.0261422
Q2TBF9	Microtubule-associated protein 1 light chain 3 beta OS=Mus musculus GN=Map1lc3b PE=2 SV=1 - [Q2TBF9_MOUSE]	1.17824	0.0295459
Q91YW0	Rab15 protein OS=Mus musculus GN=Rab15 PE=2 SV=1 - [Q91YW0_MOUSE]	1.09944	0.202354
D3Z2J5	Nuclear receptor corepressor 2 (Fragment) OS=Mus musculus GN=Ncor2 PE=1 SV=1 - [D3Z2J5_MOUSE]	1.04855	0.558522
Q80TG9	Leucine-rich repeat and fibronectin type-III domain-containing protein 2 OS=Mus musculus GN=Lrfn2 PE=1 SV=2 - [LRFN2_MOUSE]	1.01228	0.874483
Q8BW96	Calcium/calmodulin-dependent protein kinase type 1D OS=Mus musculus GN=Camk1d PE=1 SV=2 - [KCC1D_MOUSE]	1.069	0.232402
Q922Y1	UBX domain-containing protein 1 OS=Mus musculus GN=Ubxn1 PE=1 SV=1 - [UBXN1_MOUSE]	1.09486	0.0805471
Q9CQZ6	NADH dehydrogenase [ubiquinone] 1 beta subcomplex subunit 3 OS=Mus musculus GN=Ndufb3 PE=1 SV=1 - [NDUB3_MOUSE]	1.13897	0.108634
Q8WTY4	Anamorsin OS=Mus musculus GN=Ciapin1 PE=1 SV=1 - [CPIN1_MOUSE]	1.09199	0.189005
Q00623	Apolipoprotein A-I OS=Mus musculus GN=Apoa1 PE=1 SV=2 - [APOA1_MOUSE]	1.07244	0.229495
A2AP84	DNA-directed RNA polymerase I subunit RPA2 OS=Mus musculus GN=Polr1b PE=1 SV=1 - [A2AP84_MOUSE]	1.08987	0.304863
Q8CDM8	Protein FAM160B1 OS=Mus musculus GN=Fam160b1 PE=1 SV=2 - [F16B1_MOUSE]	1.01288	0.868947
Q9CQ69	Cytochrome b-c1 complex subunit 8 OS=Mus musculus GN=Uqcrq PE=1 SV=3 - [QCR8_MOUSE]	1.10978	0.0323335
Q9EPK2	Protein XRP2 OS=Mus musculus GN=Rp2 PE=1 SV=3 - [XRP2_MOUSE]	1.03632	0.591287
Q80Z10	Astrotactin-2 OS=Mus musculus GN=Astn2 PE=1 SV=2 - [ASTN2_MOUSE]	1.10732	0.0369035
P70202	Latexin OS=Mus musculus GN=Lxn PE=1 SV=2 - [LXN_MOUSE]	1.13062	0.0158765
Q3UR03	Myomegalin (Fragment) OS=Mus musculus GN=Pde4dip PE=1 SV=1 - [Q3UR03_MOUSE]	1.11596	0.0501385
Q9CQF3	Cleavage and polyadenylation specificity factor subunit 5 OS=Mus musculus GN=Nudt21 PE=1 SV=1 - [CPSF5_MOUSE]	1.09878	0.0515475
Q3UKS0	Putative uncharacterized protein OS=Mus musculus GN=Acsl5 PE=2 SV=1 - [Q3UKS0_MOUSE]	1.10428	0.0507467
P99027	60S acidic ribosomal protein P2 OS=Mus musculus GN=Rplp2 PE=1 SV=3 - [RLA2_MOUSE]	1.12804	0.00435269
B2X2D6	ASL1/1ASII-1 fusion OS=Mus musculus PE=2 SV=1 - [B2X2D6_MOUSE]	1.09299	0.0860429
Q3U2U4	Putative uncharacterized protein OS=Mus musculus GN=Mrps5 PE=2 SV=1 - [Q3U2U4_MOUSE]	1.06863	0.218116
Q53YX2	CD90.1 OS=Mus musculus GN=Thy1 PE=2 SV=1 - [Q53YX2_MOUSE]	1.08781	0.0860134
P12970	60S ribosomal protein L7a OS=Mus musculus GN=Rpl7a PE=1 SV=2 - [RL7A_MOUSE]	1.06531	0.270507
Q54AH9	Beta-2-globin (Fragment) OS=Mus musculus GN=Hbb-b2 PE=2 SV=1 - [Q54AH9_MOUSE]	1.11689	0.128145
P97765	WW domain-binding protein 2 OS=Mus musculus GN=Wbp2 PE=1 SV=1 - [WBP2_MOUSE]	1.05667	0.319169
Q00896	Alpha-1-antitrypsin 1-3 OS=Mus musculus GN=Serpina1c PE=1 SV=2 - [A1AT3_MOUSE]	1.07784	0.172098
O54833	Casein kinase II subunit alpha' OS=Mus musculus GN=Csnk2a2 PE=1 SV=1 - [CSK22_MOUSE]	1.12086	0.0384327
Q3TBW2	39S ribosomal protein L10, mitochondrial OS=Mus musculus GN=Mrpl10 PE=1 SV=2 - [RM10_MOUSE]	1.14738	0.0122194
O88987	A-kinase anchor protein 3 OS=Mus musculus GN=Akap3 PE=1 SV=2 - [AKAP3_MOUSE]	1.14684	0.00996805
G8JL63	Protein unc-79 homolog OS=Mus musculus GN=Unc79 PE=1 SV=1 - [G8JL63_MOUSE]	1.17606	0.025948
Q07456	Protein AMBP OS=Mus musculus GN=Ambp PE=1 SV=2 - [AMBP_MOUSE]	1.12668	0.00424449
E9Q3U6	Killer cell lectin-like receptor subfamily B member 1C OS=Mus musculus GN=Klrb1c PE=4 SV=2 - [E9Q3U6_MOUSE]	1.29101	0.122668
Q9D114	Guanosine-3',5'-bis(diphosphate) 3'-pyrophosphohydrolase MESH1 OS=Mus musculus GN=Hddc3 PE=1 SV=1 - [MESH1_MOUSE]	1.04289	0.48557
A0A0A6YXR0	Choline/ethanolaminephosphotransferase 1 (Fragment) OS=Mus musculus GN=Cept1 PE=1 SV=1 - [A0A0A6YXR0_MOUSE]	1.06985	0.198032
Q8CFV9	Riboflavin kinase OS=Mus musculus GN=Rfk PE=1 SV=2 - [RIFK_MOUSE]	1.11782	0.0124327
E9Q0G1	Density-regulated protein (Fragment) OS=Mus musculus GN=Denr PE=1 SV=8 - [E9Q0G1_MOUSE]	1.14339	0.0668446
Q60648	Ganglioside GM2 activator OS=Mus musculus GN=Gm2a PE=1 SV=2 - [SAP3_MOUSE]	1.10658	0.0611097
A0A0R4IZY9	tRNA-dihydrouridine(47) synthase [NAD(P)(+)] OS=Mus musculus GN=Dus3l PE=1 SV=1 - [A0A0R4IZY9_MOUSE]	1.06161	0.479133
B9EHS4	Uncharacterized protein OS=Mus musculus GN=Tecpr2 PE=2 SV=1 - [B9EHS4_MOUSE]	1.06464	0.321475
Q9D6F9	Tubulin beta-4A chain OS=Mus musculus GN=Tubb4a PE=1 SV=3 - [TBB4A_MOUSE]	1.10598	0.0295597
Q62277	Synaptophysin OS=Mus musculus GN=Syp PE=1 SV=2 - [SYPH_MOUSE]	1.06943	0.186972
Q8C6M7	Putative uncharacterized protein OS=Mus musculus GN=Foxred1 PE=2 SV=1 - [Q8C6M7_MOUSE]	1.01009	0.949758
P20060	Beta-hexosaminidase subunit beta OS=Mus musculus GN=Hexb PE=1 SV=2 - [HEXB_MOUSE]	1.09233	0.0618533
Q99JY3	GTPase IMAP family member 4 OS=Mus musculus GN=Gimap4 PE=1 SV=1 - [GIMA4_MOUSE]	1.04701	0.46365
Q3UN02	Lysocardiolipin acyltransferase 1 OS=Mus musculus GN=Lclat1 PE=1 SV=2 - [LCLT1_MOUSE]	1.04204	0.574714
P14115	60S ribosomal protein L27a OS=Mus musculus GN=Rpl27a PE=1 SV=5 - [RL27A_MOUSE]	0.991605	0.924863
A0A087WRY3	Nuclear ubiquitous casein and cyclin-dependent kinase substrate 1 OS=Mus musculus GN=Nucks1 PE=1 SV=1 - [A0A087WRY3_MOUSE]	1.05171	0.390689
Q60597	2-oxoglutarate dehydrogenase, mitochondrial OS=Mus musculus GN=Ogdh PE=1 SV=3 - [ODO1_MOUSE]	1.09483	0.120294
Q8BJY1	26S proteasome non-ATPase regulatory subunit 5 OS=Mus musculus GN=Psmd5 PE=1 SV=4 - [PSMD5_MOUSE]	1.25495	0.394469
H7BWZ3	Actin-related protein 2/3 complex subunit 3 OS=Mus musculus GN=Arpc3 PE=1 SV=1 - [H7BWZ3_MOUSE]	1.05638	0.328868
Q8BTS4	Nuclear pore complex protein Nup54 OS=Mus musculus GN=Nup54 PE=1 SV=1 - [NUP54_MOUSE]	1.86317	0.381512
G3UXK7	Cytochrome c-type heme lyase OS=Mus musculus GN=Hccs PE=1 SV=1 - [G3UXK7_MOUSE]	1.04645	0.45084
P97315	Cysteine and glycine-rich protein 1 OS=Mus musculus GN=Csrp1 PE=1 SV=3 - [CSRP1_MOUSE]	1.10986	0.0236912
Q3TV16	Putative uncharacterized protein (Fragment) OS=Mus musculus GN=Ift22 PE=2 SV=1 - [Q3TV16_MOUSE]	1.11861	0.00561541
E0CXA3	Zinc finger protein-like 1 OS=Mus musculus GN=Zfpl1 PE=1 SV=1 - [E0CXA3_MOUSE]	1.03672	0.54869
O89020	Afamin OS=Mus musculus GN=Afm PE=1 SV=2 - [AFAM_MOUSE]	1.07504	0.185957
D3Z0V9	SUN domain-containing protein 1 OS=Mus musculus GN=Sun1 PE=1 SV=1 - [D3Z0V9_MOUSE]	1.02493	0.697403
P23591	GDP-L-fucose synthase OS=Mus musculus GN=Tsta3 PE=1 SV=3 - [FCL_MOUSE]	1.06395	0.217423
Q9CQM5	Thioredoxin domain-containing protein 17 OS=Mus musculus GN=Txndc17 PE=1 SV=1 - [TXD17_MOUSE]	1.03466	0.575694
Q99M71	Mammalian ependymin-related protein 1 OS=Mus musculus GN=Epdr1 PE=1 SV=1 - [EPDR1_MOUSE]	1.04901	0.380135
Q3UHH0	Calcium-transporting ATPase OS=Mus musculus GN=Atp2b2 PE=1 SV=1 - [Q3UHH0_MOUSE]	1.07963	0.10287
F6RPJ9	Insulin-degrading enzyme (Fragment) OS=Mus musculus GN=Ide PE=1 SV=1 - [F6RPJ9_MOUSE]	1.11138	0.0325011
P05532	Mast/stem cell growth factor receptor Kit OS=Mus musculus GN=Kit PE=1 SV=3 - [KIT_MOUSE]	1.29391	0.0663573
A0A0R4J1C2	Calpain small subunit 1 OS=Mus musculus GN=Capns1 PE=1 SV=1 - [A0A0R4J1C2_MOUSE]	1.01509	0.823455
E9PZF0	Nucleoside diphosphate kinase OS=Mus musculus GN=Gm20390 PE=3 SV=1 - [E9PZF0_MOUSE]	1.12485	0.0812797
Q9D8W7	OCIA domain-containing protein 2 OS=Mus musculus GN=Ociad2 PE=1 SV=1 - [OCAD2_MOUSE]	1.15617	0.00785169
P27048	Small nuclear ribonucleoprotein-associated protein B OS=Mus musculus GN=Snrpb PE=1 SV=1 - [RSMB_MOUSE]	1.06715	0.181351
Q8VH37	Histone deacetylase 8 OS=Mus musculus GN=Hdac8 PE=1 SV=2 - [HDAC8_MOUSE]	1.16745	0.0820363
Q68FE1	Family with sequence similarity 168, member A OS=Mus musculus GN=Fam168a PE=2 SV=1 - [Q68FE1_MOUSE]	1.13837	0.0844046
A0A0R4J1I8	Neuronal tyrosine-phosphorylated phosphoinositide-3-kinase adapter 2 OS=Mus musculus GN=Nyap2 PE=1 SV=1 - [A0A0R4J1I8_MOUSE]	1.07673	0.372474
P70407	Cadherin-9 OS=Mus musculus GN=Cdh9 PE=2 SV=2 - [CADH9_MOUSE]	1.08862	0.240044
Q8BSL4	Heparan sulfate glucosamine 3-O-sulfotransferase 5 OS=Mus musculus GN=Hs3st5 PE=2 SV=1 - [HS3S5_MOUSE]	1.1214	0.490052
O88441	Metaxin-2 OS=Mus musculus GN=Mtx2 PE=1 SV=1 - [MTX2_MOUSE]	1.07508	0.119944
Q03958	Prefoldin subunit 6 OS=Mus musculus GN=Pfdn6 PE=1 SV=1 - [PFD6_MOUSE]	1.10545	0.093242
Q9CX86	Heterogeneous nuclear ribonucleoprotein A0 OS=Mus musculus GN=Hnrnpa0 PE=1 SV=1 - [ROA0_MOUSE]	1.03611	0.540751
Q61247	Alpha-2-antiplasmin OS=Mus musculus GN=Serpinf2 PE=1 SV=1 - [A2AP_MOUSE]	1.06988	0.221705
P50543	Protein S100-A11 OS=Mus musculus GN=S100a11 PE=1 SV=1 - [S10AB_MOUSE]	1.06748	0.173088
Q60771	Claudin-11 OS=Mus musculus GN=Cldn11 PE=1 SV=1 - [CLD11_MOUSE]	1.25636	0.241651
E9Q8Y9	Leucine-rich repeat transmembrane neuronal protein 4 OS=Mus musculus GN=Lrrtm4 PE=1 SV=1 - [E9Q8Y9_MOUSE]	1.06675	0.221002
A0A140T8J4	Heme binding protein 1 OS=Mus musculus GN=Hebp1 PE=1 SV=1 - [A0A140T8J4_MOUSE]	1.08969	0.0895204
V9GZK9	Sex-limited protein (Fragment) OS=Mus musculus GN=Slp PE=4 SV=1 - [V9GZK9_MOUSE]	0.987917	0.892757
A0A0J9YTR2	Protein 0610012G03Rik OS=Mus musculus GN=0610012G03Rik PE=1 SV=1 - [A0A0J9YTR2_MOUSE]	1.0232	0.713651
Q05CJ7	Ctr9 protein (Fragment) OS=Mus musculus GN=Ctr9 PE=2 SV=1 - [Q05CJ7_MOUSE]	1.13024	0.269255
B1AT92	Growth factor receptor-bound protein 2 OS=Mus musculus GN=Grb2 PE=1 SV=1 - [B1AT92_MOUSE]	1.06882	0.178646
Q68FG2	Protein Sptbn2 OS=Mus musculus GN=Sptbn2 PE=1 SV=1 - [Q68FG2_MOUSE]	1.07333	0.128216
Q5NCE8	Magnesium transporter MRS2 homolog, mitochondrial OS=Mus musculus GN=Mrs2 PE=2 SV=2 - [MRS2_MOUSE]	1.08728	0.0971173
Q91X72	Hemopexin OS=Mus musculus GN=Hpx PE=1 SV=2 - [HEMO_MOUSE]	1.11981	0.0143784
Q8R0Y8	Mitochondrial coenzyme A transporter SLC25A42 OS=Mus musculus GN=Slc25a42 PE=1 SV=1 - [S2542_MOUSE]	1.08885	0.0661497
Q9WUM5	Succinate--CoA ligase [ADP/GDP-forming] subunit alpha, mitochondrial OS=Mus musculus GN=Suclg1 PE=1 SV=4 - [SUCA_MOUSE]	1.08911	0.0732
Q921E4	Receptor expression-enhancing protein OS=Mus musculus GN=Reep5 PE=2 SV=1 - [Q921E4_MOUSE]	1.11827	0.0483806
O89112	LanC-like protein 1 OS=Mus musculus GN=Lancl1 PE=1 SV=1 - [LANC1_MOUSE]	1.04803	0.386982
Q9CQW1	Synaptobrevin homolog YKT6 OS=Mus musculus GN=Ykt6 PE=1 SV=1 - [YKT6_MOUSE]	0.978658	0.806083
Q5SQX6	Cytoplasmic FMR1-interacting protein 2 OS=Mus musculus GN=Cyfip2 PE=1 SV=2 - [CYFP2_MOUSE]	1.04355	0.419034
P62315	Small nuclear ribonucleoprotein Sm D1 OS=Mus musculus GN=Snrpd1 PE=1 SV=1 - [SMD1_MOUSE]	1.05884	0.237882
Q6ZQI3	Malectin OS=Mus musculus GN=Mlec PE=1 SV=2 - [MLEC_MOUSE]	1.06923	0.187628
J3JS94	EKC/KEOPS complex subunit Lage3 OS=Mus musculus GN=Lage3 PE=1 SV=1 - [J3JS94_MOUSE]	0.93518	0.706232
Q3TCL2	Putative uncharacterized protein (Fragment) OS=Mus musculus GN=Akr1b3 PE=2 SV=1 - [Q3TCL2_MOUSE]	1.02813	0.631798
Q91VR8	Protein BRICK1 OS=Mus musculus GN=Brk1 PE=1 SV=1 - [BRK1_MOUSE]	1.07369	0.144027
G3UW60	MCG14773 OS=Mus musculus GN=Susd5 PE=1 SV=1 - [G3UW60_MOUSE]	1.32922	0.144308
D3Z2B3	Protein Acad12 OS=Mus musculus GN=Acad12 PE=1 SV=1 - [D3Z2B3_MOUSE]	1.12833	0.00024323
O08576	RUN domain-containing protein 3A OS=Mus musculus GN=Rundc3a PE=1 SV=1 - [RUN3A_MOUSE]	1.14075	0.00638784
Q61411	GTPase HRas OS=Mus musculus GN=Hras PE=1 SV=2 - [RASH_MOUSE]	1.03591	0.596704
Q9D2U5	N-alpha-acetyltransferase 38, NatC auxiliary subunit OS=Mus musculus GN=Naa38 PE=1 SV=1 - [LSMD1_MOUSE]	1.19311	0.0269857
Q3TE85	Putative uncharacterized protein OS=Mus musculus PE=2 SV=1 - [Q3TE85_MOUSE]	1.03511	0.607054
Q9D0J1	Syntaxin 8 OS=Mus musculus GN=Stx8 PE=1 SV=1 - [Q9D0J1_MOUSE]	1.06082	0.341146
D3YVU0	Ubiquitin carboxyl-terminal hydrolase 46 OS=Mus musculus GN=Usp46 PE=1 SV=1 - [D3YVU0_MOUSE]	1.03661	0.508455
Q91YS7	Dual-specificity mitogen-activated protein kinase kinase 2 OS=Mus musculus GN=Map2k2 PE=1 SV=1 - [Q91YS7_MOUSE]	1.06333	0.192856
Q6PE01	U5 small nuclear ribonucleoprotein 40 kDa protein OS=Mus musculus GN=Snrnp40 PE=1 SV=1 - [SNR40_MOUSE]	1.0838	0.113463
Q9WTQ5	A-kinase anchor protein 12 OS=Mus musculus GN=Akap12 PE=1 SV=1 - [AKA12_MOUSE]	1.08139	0.137327
P0C0S6	Histone H2A.Z OS=Mus musculus GN=H2afz PE=1 SV=2 - [H2AZ_MOUSE]	1.06469	0.175238
Q99L68	Stom protein OS=Mus musculus GN=Stom PE=2 SV=1 - [Q99L68_MOUSE]	1.04106	0.477663
Q05DI7	Mtvr2 protein OS=Mus musculus GN=Fam89b PE=1 SV=1 - [Q05DI7_MOUSE]	0.981533	0.843561
Q9Z2A7	Diacylglycerol O-acyltransferase 1 OS=Mus musculus GN=Dgat1 PE=1 SV=1 - [DGAT1_MOUSE]	1.13194	0.00837158
Q8BTU1	Cilia- and flagella-associated protein 20 OS=Mus musculus GN=Cfap20 PE=1 SV=1 - [CFA20_MOUSE]	1.07053	0.223304
A0A087WS46	Elongation factor 1-beta OS=Mus musculus GN=Eef1b2 PE=1 SV=1 - [A0A087WS46_MOUSE]	1.09851	0.0706586
Q3TLM7	Sorting nexin-16 OS=Mus musculus GN=Snx16 PE=1 SV=1 - [Q3TLM7_MOUSE]	1.02721	0.693826
P51655	Glypican-4 OS=Mus musculus GN=Gpc4 PE=1 SV=2 - [GPC4_MOUSE]	1.01995	0.743367
O08749	Dihydrolipoyl dehydrogenase, mitochondrial OS=Mus musculus GN=Dld PE=1 SV=2 - [DLDH_MOUSE]	1.08445	0.0618261
Q9CSV7	Putative uncharacterized protein (Fragment) OS=Mus musculus GN=Ccne2 PE=2 SV=1 - [Q9CSV7_MOUSE]	1.04239	0.490702
Q9CQM8	60S ribosomal protein L21 OS=Mus musculus GN=Rpl21 PE=1 SV=1 - [Q9CQM8_MOUSE]	1.04455	0.38437
Q8VE11	Myotubularin-related protein 6 OS=Mus musculus GN=Mtmr6 PE=1 SV=1 - [MTMR6_MOUSE]	1.07795	0.276618
G3UXW9	COP9 signalosome complex subunit 1 OS=Mus musculus GN=Gps1 PE=1 SV=1 - [G3UXW9_MOUSE]	1.0108	0.868582
E9QMK2	Versican core protein OS=Mus musculus GN=Vcan PE=1 SV=1 - [E9QMK2_MOUSE]	1.11881	0.0242973
Q6ZQC1	MKIAA0415 protein (Fragment) OS=Mus musculus GN=mKIAA0415 PE=4 SV=1 - [Q6ZQC1_MOUSE]	1.09785	0.0192636
Q9CYW4	Haloacid dehalogenase-like hydrolase domain-containing protein 3 OS=Mus musculus GN=Hdhd3 PE=1 SV=1 - [HDHD3_MOUSE]	1.04227	0.408948
Q8BXH8	Putative uncharacterized protein OS=Mus musculus GN=Ints10 PE=2 SV=1 - [Q8BXH8_MOUSE]	1.08538	0.488702
Q80XN0	D-beta-hydroxybutyrate dehydrogenase, mitochondrial OS=Mus musculus GN=Bdh1 PE=1 SV=2 - [BDH_MOUSE]	1.01689	0.786046
Q8K3E8	Cytohesin 1 OS=Mus musculus GN=Cyth1 PE=2 SV=1 - [Q8K3E8_MOUSE]	1.11019	0.0128696
Q3TWV0	Putative uncharacterized protein OS=Mus musculus GN=Vim PE=2 SV=1 - [Q3TWV0_MOUSE]	1.01298	0.840076
Q8VE47	Ubiquitin-like modifier-activating enzyme 5 OS=Mus musculus GN=Uba5 PE=1 SV=2 - [UBA5_MOUSE]	1.07263	0.118294
A0A087WST3	Protein ABHD17A (Fragment) OS=Mus musculus GN=Abhd17a PE=1 SV=1 - [A0A087WST3_MOUSE]	1.05747	0.232604
Q9EPU0	Regulator of nonsense transcripts 1 OS=Mus musculus GN=Upf1 PE=1 SV=2 - [RENT1_MOUSE]	1.04666	0.350481
P30416	Peptidyl-prolyl cis-trans isomerase FKBP4 OS=Mus musculus GN=Fkbp4 PE=1 SV=5 - [FKBP4_MOUSE]	1.05419	0.366416
Q3TE06	Putative uncharacterized protein (Fragment) OS=Mus musculus GN=Wdr1 PE=2 SV=1 - [Q3TE06_MOUSE]	1.0615	0.189204
S4R1K5	Rho guanine nucleotide exchange factor 9 OS=Mus musculus GN=Arhgef9 PE=1 SV=1 - [S4R1K5_MOUSE]	1.05204	0.297585
Q3THL1	Putative uncharacterized protein OS=Mus musculus PE=2 SV=1 - [Q3THL1_MOUSE]	1.04498	0.373174
F6SL78	H/ACA ribonucleoprotein complex subunit 1 (Fragment) OS=Mus musculus GN=Gar1 PE=1 SV=1 - [F6SL78_MOUSE]	1.06038	0.311823
P68181	cAMP-dependent protein kinase catalytic subunit beta OS=Mus musculus GN=Prkacb PE=1 SV=2 - [KAPCB_MOUSE]	1.02984	0.601303
P42125	Enoyl-CoA delta isomerase 1, mitochondrial OS=Mus musculus GN=Eci1 PE=1 SV=2 - [ECI1_MOUSE]	1.06165	0.252951
Q9CQ00	Transmembrane protein 261 OS=Mus musculus GN=Tmem261 PE=1 SV=1 - [TM261_MOUSE]	1.03157	0.879346
G5E881	Phosphatidate cytidylyltransferase, mitochondrial OS=Mus musculus GN=Tamm41 PE=1 SV=1 - [G5E881_MOUSE]	1.06343	0.220096
E9Q2Y9	Desumoylating isopeptidase 1 OS=Mus musculus GN=Desi1 PE=1 SV=1 - [E9Q2Y9_MOUSE]	1.02946	0.590213
F7CVQ1	Netrin-G1 OS=Mus musculus GN=Ntng1 PE=1 SV=3 - [F7CVQ1_MOUSE]	1.06651	0.156137
Q3TSX8	Putative uncharacterized protein OS=Mus musculus GN=Tomm70a PE=2 SV=1 - [Q3TSX8_MOUSE]	1.07775	0.112029
P34884	Macrophage migration inhibitory factor OS=Mus musculus GN=Mif PE=1 SV=2 - [MIF_MOUSE]	1.07511	0.13367
P62313	U6 snRNA-associated Sm-like protein LSm6 OS=Mus musculus GN=Lsm6 PE=1 SV=1 - [LSM6_MOUSE]	1.14481	0.0859578
P61021	Ras-related protein Rab-5B OS=Mus musculus GN=Rab5b PE=1 SV=1 - [RAB5B_MOUSE]	1.04421	0.43425
P28271	Cytoplasmic aconitate hydratase OS=Mus musculus GN=Aco1 PE=1 SV=3 - [ACOC_MOUSE]	1.00575	0.931631
Q8CAF4	NHS-like protein 1 OS=Mus musculus GN=Nhsl1 PE=1 SV=3 - [NHSL1_MOUSE]	0.860648	0.437517
A2AP93	Mitogen-activated protein kinase kinase kinase 7 OS=Mus musculus GN=Map3k7 PE=1 SV=1 - [A2AP93_MOUSE]	1.09223	0.111149
Q9CQI7	U2 small nuclear ribonucleoprotein B'' OS=Mus musculus GN=Snrpb2 PE=1 SV=1 - [RU2B_MOUSE]	1.03199	0.563094
D3YZJ1	Sequestosome-1 OS=Mus musculus GN=Sqstm1 PE=1 SV=1 - [D3YZJ1_MOUSE]	1.11344	0.132532
Q8K359	Coq7 protein (Fragment) OS=Mus musculus GN=Coq7 PE=2 SV=1 - [Q8K359_MOUSE]	1.06186	0.168857
Q04519	Sphingomyelin phosphodiesterase OS=Mus musculus GN=Smpd1 PE=1 SV=2 - [ASM_MOUSE]	1.0455	0.347552
Q3UJ88	Putative uncharacterized protein (Fragment) OS=Mus musculus GN=Itgam PE=2 SV=1 - [Q3UJ88_MOUSE]	1.13612	0.0295855
Q8R0A7	Uncharacterized protein KIAA0513 OS=Mus musculus GN=Kiaa0513 PE=1 SV=1 - [K0513_MOUSE]	1.0957	0.0157035
Q9Z1Z0	General vesicular transport factor p115 OS=Mus musculus GN=Uso1 PE=1 SV=2 - [USO1_MOUSE]	1.06538	0.136825
D6RG59	Proteasome assembly chaperone 1 OS=Mus musculus GN=Psmg1 PE=1 SV=1 - [D6RG59_MOUSE]	1.00919	0.916753
Q8JZX5	Leucine rich repeat containing 57 OS=Mus musculus GN=Lrrc57 PE=1 SV=1 - [Q8JZX5_MOUSE]	1.09181	0.0364509
G3UXD8	DNA mismatch repair protein Msh2 (Fragment) OS=Mus musculus GN=Msh2 PE=1 SV=1 - [G3UXD8_MOUSE]	1.0956	0.0487796
Q3UWS9	Putative uncharacterized protein (Fragment) OS=Mus musculus GN=Prdx5 PE=2 SV=1 - [Q3UWS9_MOUSE]	1.09583	0.0154449
Q6PHS9	Voltage-dependent calcium channel subunit alpha-2/delta-2 OS=Mus musculus GN=Cacna2d2 PE=1 SV=1 - [CA2D2_MOUSE]	1.13413	0.0127321
Q64516	Glycerol kinase OS=Mus musculus GN=Gk PE=1 SV=2 - [GLPK_MOUSE]	1.07534	0.114624
A0A0A6YWY2	DDB1- and CUL4-associated factor 8 (Fragment) OS=Mus musculus GN=Dcaf8 PE=1 SV=1 - [A0A0A6YWY2_MOUSE]	1.1043	0.0356913
A0A0U1RPD7	Casein kinase I isoform gamma-1 OS=Mus musculus GN=Csnk1g1 PE=1 SV=1 - [A0A0U1RPD7_MOUSE]	1.05531	0.255647
A0A0R4J0U7	COMM domain-containing protein 5 OS=Mus musculus GN=Commd5 PE=1 SV=1 - [A0A0R4J0U7_MOUSE]	1.05071	0.51212
Q99KQ9	Ctsf protein (Fragment) OS=Mus musculus GN=Ctsf PE=2 SV=2 - [Q99KQ9_MOUSE]	1.07121	0.0978099
Q9ERS2	NADH dehydrogenase [ubiquinone] 1 alpha subcomplex subunit 13 OS=Mus musculus GN=Ndufa13 PE=1 SV=3 - [NDUAD_MOUSE]	1.09459	0.0309946
Q9CQ60	6-phosphogluconolactonase OS=Mus musculus GN=Pgls PE=1 SV=1 - [6PGL_MOUSE]	1.03224	0.538145
Q9WU84	Copper chaperone for superoxide dismutase OS=Mus musculus GN=Ccs PE=1 SV=1 - [CCS_MOUSE]	1.06069	0.178417
P15105	Glutamine synthetase OS=Mus musculus GN=Glul PE=1 SV=6 - [GLNA_MOUSE]	1.0226	0.69051
Q6BCN6	Ankyrin repeat and SOCS box-containing protein 6 OS=Mus musculus GN=Asb6 PE=2 SV=1 - [Q6BCN6_MOUSE]	1.16145	0.0352306
Q3UA17	Putative uncharacterized protein OS=Mus musculus GN=Mtch2 PE=2 SV=1 - [Q3UA17_MOUSE]	1.04062	0.446023
B2M1R7	Poly(RC) binding protein 2 OS=Mus musculus GN=Pcbp2 PE=2 SV=1 - [B2M1R7_MOUSE]	1.09942	0.00993047
Q8C4U3	Secreted frizzled-related protein 1 OS=Mus musculus GN=Sfrp1 PE=1 SV=3 - [SFRP1_MOUSE]	1.04383	0.514135
P62852	40S ribosomal protein S25 OS=Mus musculus GN=Rps25 PE=1 SV=1 - [RS25_MOUSE]	1.10729	0.0562562
Q9D898	Actin-related protein 2/3 complex subunit 5-like protein OS=Mus musculus GN=Arpc5l PE=1 SV=1 - [ARP5L_MOUSE]	1.06015	0.203611
Q9D020	Cytosolic 5'-nucleotidase 3A OS=Mus musculus GN=Nt5c3a PE=1 SV=4 - [5NT3A_MOUSE]	1.06595	0.125554
P58044	Isopentenyl-diphosphate Delta-isomerase 1 OS=Mus musculus GN=Idi1 PE=1 SV=1 - [IDI1_MOUSE]	1.09797	0.0746655
E9QPU1	von Willebrand factor OS=Mus musculus GN=Vwf PE=1 SV=2 - [E9QPU1_MOUSE]	1.14868	0.01139
A0A023J5Y9	ATP synthase protein 8 OS=Mus musculus musculus GN=ATP8 PE=3 SV=1 - [A0A023J5Y9_MOUSE]	1.01385	0.814661
P62900	60S ribosomal protein L31 OS=Mus musculus GN=Rpl31 PE=1 SV=1 - [RL31_MOUSE]	1.02938	0.595753
Q8C907	Putative uncharacterized protein OS=Mus musculus GN=Vac14 PE=2 SV=1 - [Q8C907_MOUSE]	1.08722	0.0343661
P01872	Ig mu chain C region OS=Mus musculus GN=Ighm PE=1 SV=2 - [IGHM_MOUSE]	1.07113	0.145212
Q9QZD4	DNA repair endonuclease XPF OS=Mus musculus GN=Ercc4 PE=1 SV=3 - [XPF_MOUSE]	1.06496	0.206863
A1L0X5	Krt78 protein (Fragment) OS=Mus musculus GN=Krt78 PE=2 SV=1 - [A1L0X5_MOUSE]	1.16533	0.0478352
Q9CQZ5	NADH dehydrogenase [ubiquinone] 1 alpha subcomplex subunit 6 OS=Mus musculus GN=Ndufa6 PE=1 SV=1 - [NDUA6_MOUSE]	1.07947	0.0541439
A0A087WRZ7	Myosin light chain 1/3, skeletal muscle isoform OS=Mus musculus GN=Myl1 PE=1 SV=1 - [A0A087WRZ7_MOUSE]	1.08667	0.0317629
Q6NVC2	Tial1 protein (Fragment) OS=Mus musculus GN=Tial1 PE=2 SV=1 - [Q6NVC2_MOUSE]	1.08834	0.0411358
F7D3P0	Iron-sulfur protein NUBPL (Fragment) OS=Mus musculus GN=Nubpl PE=1 SV=1 - [F7D3P0_MOUSE]	1.05007	0.393886
Q99L88	Beta-1-syntrophin OS=Mus musculus GN=Sntb1 PE=1 SV=4 - [SNTB1_MOUSE]	0.965663	0.707696
Q80TG5	MKIAA1256 protein (Fragment) OS=Mus musculus GN=mKIAA1256 PE=4 SV=3 - [Q80TG5_MOUSE]	1.0989	0.0119863
Q8VIQ4	Podocalyxin OS=Mus musculus GN=Podxl PE=3 SV=1 - [Q8VIQ4_MOUSE]	1.08903	0.034944
A2A848	Peroxisomal acyl-coenzyme A oxidase 1 (Fragment) OS=Mus musculus GN=Acox1 PE=1 SV=1 - [A2A848_MOUSE]	1.05113	0.505591
Q9WU28	Prefoldin subunit 5 OS=Mus musculus GN=Pfdn5 PE=1 SV=1 - [PFD5_MOUSE]	1.0974	0.0239078
Q9DCR2	AP-3 complex subunit sigma-1 OS=Mus musculus GN=Ap3s1 PE=1 SV=2 - [AP3S1_MOUSE]	1.02238	0.681406
Q9Z0G0	PDZ domain-containing protein GIPC1 OS=Mus musculus GN=Gipc1 PE=1 SV=1 - [GIPC1_MOUSE]	1.05537	0.233911
Q8C8V8	DENN/MADD domain containing 2C, isoform CRA_b OS=Mus musculus GN=Dennd2c PE=2 SV=1 - [Q8C8V8_MOUSE]	1.12777	0.0510714
D3YW66	Ubiquinone biosynthesis monooxygenase COQ6, mitochondrial OS=Mus musculus GN=Coq6 PE=1 SV=1 - [D3YW66_MOUSE]	1.03377	0.651144
P59279	Ras-related protein Rab-2B OS=Mus musculus GN=Rab2b PE=1 SV=1 - [RAB2B_MOUSE]	1.06835	0.216788
H3BJC9	Serine/threonine-protein kinase SIK2 OS=Mus musculus GN=Sik2 PE=1 SV=1 - [H3BJC9_MOUSE]	1.03698	0.482907
P55264	Adenosine kinase OS=Mus musculus GN=Adk PE=1 SV=2 - [ADK_MOUSE]	1.03327	0.502269
F8WIH9	Beta-galactosidase-1-like protein 3 OS=Mus musculus GN=Glb1l3 PE=1 SV=1 - [F8WIH9_MOUSE]	1.0293	0.669216
Q8CFI7	DNA-directed RNA polymerase II subunit RPB2 OS=Mus musculus GN=Polr2b PE=1 SV=2 - [RPB2_MOUSE]	1.18215	0.0351655
Q9CRY7	Glycerophosphodiester phosphodiesterase domain-containing protein 1 OS=Mus musculus GN=Gdpd1 PE=1 SV=1 - [GDPD1_MOUSE]	1.07187	0.194008
Q80TB1	MKIAA1625 protein (Fragment) OS=Mus musculus GN=Smurf1 PE=2 SV=1 - [Q80TB1_MOUSE]	1.01743	0.758292
P51881	ADP/ATP translocase 2 OS=Mus musculus GN=Slc25a5 PE=1 SV=3 - [ADT2_MOUSE]	1.081	0.074165
E9PY16	Protein Adap1 OS=Mus musculus GN=Adap1 PE=1 SV=1 - [E9PY16_MOUSE]	1.08324	0.072273
Q6PNC0	DmX-like protein 1 OS=Mus musculus GN=Dmxl1 PE=1 SV=1 - [DMXL1_MOUSE]	1.03027	0.547874
Q9R0P9	Ubiquitin carboxyl-terminal hydrolase isozyme L1 OS=Mus musculus GN=Uchl1 PE=1 SV=1 - [UCHL1_MOUSE]	1.06199	0.236578
Q99JF8	PC4 and SFRS1-interacting protein OS=Mus musculus GN=Psip1 PE=1 SV=1 - [PSIP1_MOUSE]	1.0577	0.212547
D3Z1K5	Mitochondrial import inner membrane translocase subunit Tim17-A (Fragment) OS=Mus musculus GN=Timm17a PE=1 SV=1 - [D3Z1K5_MOUSE]	1.09924	0.0557595
Q8R050	Eukaryotic peptide chain release factor GTP-binding subunit ERF3A OS=Mus musculus GN=Gspt1 PE=1 SV=2 - [ERF3A_MOUSE]	1.04889	0.271556
Q61414	Keratin, type I cytoskeletal 15 OS=Mus musculus GN=Krt15 PE=1 SV=2 - [K1C15_MOUSE]	1.22772	0.115715
Q5M9N6	Rpl37a protein OS=Mus musculus GN=Rpl37a PE=2 SV=1 - [Q5M9N6_MOUSE]	1.07253	0.306258
F7C528	Protein Chd3 (Fragment) OS=Mus musculus GN=Chd3 PE=1 SV=1 - [F7C528_MOUSE]	1.1731	0.0290964
O54946	DnaJ homolog subfamily B member 6 OS=Mus musculus GN=Dnajb6 PE=1 SV=4 - [DNJB6_MOUSE]	1.05219	0.258816
A0A0G2JET7	Transmembrane protease serine OS=Mus musculus GN=Tmprss11c PE=3 SV=1 - [A0A0G2JET7_MOUSE]	0.983293	0.820841
Q80XK7	Vacuolar protein sorting 33A (Yeast) OS=Mus musculus GN=Vps33a PE=2 SV=1 - [Q80XK7_MOUSE]	1.09173	0.0206111
Q99LC3	NADH dehydrogenase [ubiquinone] 1 alpha subcomplex subunit 10, mitochondrial OS=Mus musculus GN=Ndufa10 PE=1 SV=1 - [NDUAA_MOUSE]	1.09812	0.0961704
A0A0A6YY34	Glutathione peroxidase OS=Mus musculus GN=Gpx1 PE=1 SV=1 - [A0A0A6YY34_MOUSE]	1.09536	0.103603
Q62422	Osteoclast-stimulating factor 1 OS=Mus musculus GN=Ostf1 PE=1 SV=2 - [OSTF1_MOUSE]	1.01838	0.748387
Q64522	Histone H2A type 2-B OS=Mus musculus GN=Hist2h2ab PE=1 SV=3 - [H2A2B_MOUSE]	1.02795	0.579119
P03995	Glial fibrillary acidic protein OS=Mus musculus GN=Gfap PE=1 SV=4 - [GFAP_MOUSE]	1.06231	0.131917
Q921I1	Serotransferrin OS=Mus musculus GN=Tf PE=1 SV=1 - [TRFE_MOUSE]	1.07993	0.039799
V9GX65	39S ribosomal protein L20, mitochondrial OS=Mus musculus GN=Mrpl20 PE=1 SV=1 - [V9GX65_MOUSE]	1.13082	0.184138
Q9EQQ2	Protein YIPF5 OS=Mus musculus GN=Yipf5 PE=1 SV=1 - [YIPF5_MOUSE]	1.02044	0.700477
Q8BKI9	Putative uncharacterized protein (Fragment) OS=Mus musculus GN=Naa25 PE=2 SV=1 - [Q8BKI9_MOUSE]	1.0761	0.258026
P21995	Embigin OS=Mus musculus GN=Emb PE=1 SV=2 - [EMB_MOUSE]	1.0233	0.65619
Q2M4I9	Phosphoinositide phospholipase C OS=Mus musculus GN=Plcg1 PE=4 SV=1 - [Q2M4I9_MOUSE]	1.0335	0.594158
Q3TTH1	Putative uncharacterized protein (Fragment) OS=Mus musculus GN=Slc25a46 PE=2 SV=1 - [Q3TTH1_MOUSE]	1.05404	0.313937
B9EKY0	Dennd4b protein OS=Mus musculus GN=Dennd4b PE=2 SV=1 - [B9EKY0_MOUSE]	1.16331	0.233485
Q6P069	Sorcin OS=Mus musculus GN=Sri PE=1 SV=1 - [SORCN_MOUSE]	1.08234	0.0422178
D3YVA2	Neurocalcin-delta (Fragment) OS=Mus musculus GN=Ncald PE=1 SV=1 - [D3YVA2_MOUSE]	1.11224	0.00570916
F6VRL0	Disabled homolog 1 (Fragment) OS=Mus musculus GN=Dab1 PE=1 SV=1 - [F6VRL0_MOUSE]	1.13005	0.0101014
Q68EF8	Rap guanine nucleotide exchange factor-like 1 OS=Mus musculus GN=Rapgefl1 PE=1 SV=2 - [RPGFL_MOUSE]	1.0452	0.30566
Q9QZS8	SH2 domain-containing protein 3C OS=Mus musculus GN=Sh2d3c PE=1 SV=1 - [SH2D3_MOUSE]	1.0426	0.483651
P48771	Cytochrome c oxidase subunit 7A2, mitochondrial OS=Mus musculus GN=Cox7a2 PE=1 SV=2 - [CX7A2_MOUSE]	1.1229	0.00227914
D3YTL1	Dynein light chain 1, axonemal (Fragment) OS=Mus musculus GN=Dnal1 PE=1 SV=1 - [D3YTL1_MOUSE]	1.05414	0.281825
Q8CGC4	Protein LSM14 homolog B OS=Mus musculus GN=Lsm14b PE=1 SV=3 - [LS14B_MOUSE]	1.12327	0.0116666
Q8K212	Phosphofurin acidic cluster sorting protein 1 OS=Mus musculus GN=Pacs1 PE=1 SV=2 - [PACS1_MOUSE]	1.04063	0.374428
Q8K4Z5	Splicing factor 3A subunit 1 OS=Mus musculus GN=Sf3a1 PE=1 SV=1 - [SF3A1_MOUSE]	1.08495	0.0596977
F8WI64	Vacuolar protein sorting-associated protein 8 homolog OS=Mus musculus GN=Vps8 PE=1 SV=2 - [F8WI64_MOUSE]	1.01736	0.750136
Q6P1F6	Serine/threonine-protein phosphatase 2A 55 kDa regulatory subunit B alpha isoform OS=Mus musculus GN=Ppp2r2a PE=1 SV=1 - [2ABA_MOUSE]	1.03974	0.379832
Q80TA6	Myotubularin-related protein 12 OS=Mus musculus GN=Mtmr12 PE=1 SV=2 - [MTMRC_MOUSE]	1.04577	0.405808
Q8CA64	Putative uncharacterized protein (Fragment) OS=Mus musculus GN=Erap1 PE=2 SV=1 - [Q8CA64_MOUSE]	1.09179	0.0335195
Q3UE37	Ubiquitin-conjugating enzyme E2 Z OS=Mus musculus GN=Ube2z PE=1 SV=2 - [UBE2Z_MOUSE]	1.12219	0.0323407
Q8BGR9	Ubiquitin-like domain-containing CTD phosphatase 1 OS=Mus musculus GN=Ublcp1 PE=1 SV=1 - [UBCP1_MOUSE]	1.11924	0.0137261
Q91WH7	Sodium/potassium-transporting ATPase subunit alpha OS=Mus musculus GN=Atp4a PE=1 SV=1 - [Q91WH7_MOUSE]	1.12827	0.0468915
Q8K0F1	TBC1 domain family member 23 OS=Mus musculus GN=Tbc1d23 PE=1 SV=1 - [TBC23_MOUSE]	1.00014	0.999038
Q9CXV1	Succinate dehydrogenase [ubiquinone] cytochrome b small subunit, mitochondrial OS=Mus musculus GN=Sdhd PE=1 SV=2 - [DHSD_MOUSE]	1.08075	0.0329518
P68040	Receptor of activated protein C kinase 1 OS=Mus musculus GN=Rack1 PE=1 SV=3 - [RACK1_MOUSE]	1.07128	0.0665547
P42669	Transcriptional activator protein Pur-alpha OS=Mus musculus GN=Pura PE=1 SV=1 - [PURA_MOUSE]	1.04581	0.327192
D3YXP6	Phosphomevalonate kinase OS=Mus musculus GN=Pmvk PE=1 SV=1 - [D3YXP6_MOUSE]	1.09454	0.211107
P48543	G protein-activated inward rectifier potassium channel 3 OS=Mus musculus GN=Kcnj9 PE=1 SV=2 - [KCNJ9_MOUSE]	1.09861	0.177347
Q8K2D3	Enhancer of mRNA-decapping protein 3 OS=Mus musculus GN=Edc3 PE=1 SV=1 - [EDC3_MOUSE]	1.02762	0.592153
Q8BLY3	Leucine-rich repeat and fibronectin type-III domain-containing protein 3 OS=Mus musculus GN=Lrfn3 PE=1 SV=1 - [LRFN3_MOUSE]	0.973691	0.852259
Q5FWJ8	Enpp5 protein (Fragment) OS=Mus musculus GN=Enpp5 PE=2 SV=1 - [Q5FWJ8_MOUSE]	1.18376	0.0477088
Q3USH9	Putative uncharacterized protein (Fragment) OS=Mus musculus GN=Cog3 PE=2 SV=1 - [Q3USH9_MOUSE]	1.14901	0.0526138
E0CYJ0	MOB-like protein phocein (Fragment) OS=Mus musculus GN=Mob4 PE=1 SV=1 - [E0CYJ0_MOUSE]	1.08955	0.0123484
Q8CG79	Apoptosis-stimulating of p53 protein 2 OS=Mus musculus GN=Tp53bp2 PE=1 SV=3 - [ASPP2_MOUSE]	1.00941	0.8706
Q5SS83	Flotillin 2, isoform CRA_a OS=Mus musculus GN=Flot2 PE=1 SV=1 - [Q5SS83_MOUSE]	1.02443	0.656751
Q3TN26	Putative uncharacterized protein OS=Mus musculus GN=Slc27a1 PE=2 SV=1 - [Q3TN26_MOUSE]	1.01877	0.726046
Q80UU9	Membrane-associated progesterone receptor component 2 OS=Mus musculus GN=Pgrmc2 PE=1 SV=2 - [PGRC2_MOUSE]	1.07453	0.0522623
E5Q371	Integrin-associated protein OS=Mus musculus GN=Cd47 PE=2 SV=1 - [E5Q371_MOUSE]	1.17442	0.0726546
P55012	Solute carrier family 12 member 2 OS=Mus musculus GN=Slc12a2 PE=1 SV=2 - [S12A2_MOUSE]	1.08751	0.0406743
Q9ESN4	Complement C1q-like protein 3 OS=Mus musculus GN=C1ql3 PE=1 SV=1 - [C1QL3_MOUSE]	1.06336	0.305096
P61202	COP9 signalosome complex subunit 2 OS=Mus musculus GN=Cops2 PE=1 SV=1 - [CSN2_MOUSE]	1.06791	0.113179
Q9CRC9	Glucosamine-6-phosphate isomerase 2 OS=Mus musculus GN=Gnpda2 PE=1 SV=1 - [GNPI2_MOUSE]	1.07753	0.228351
Q8R1Q8	Cytoplasmic dynein 1 light intermediate chain 1 OS=Mus musculus GN=Dync1li1 PE=1 SV=1 - [DC1L1_MOUSE]	1.08494	0.0233243
Q8BHL5	Engulfment and cell motility protein 2 OS=Mus musculus GN=Elmo2 PE=1 SV=1 - [ELMO2_MOUSE]	1.0489	0.24498
Q9CZG9	PDZ domain-containing protein 11 OS=Mus musculus GN=Pdzd11 PE=1 SV=1 - [PDZ11_MOUSE]	1.03023	0.644614
P12815	Programmed cell death protein 6 OS=Mus musculus GN=Pdcd6 PE=1 SV=2 - [PDCD6_MOUSE]	1.05252	0.248281
Q9CZP5	Mitochondrial chaperone BCS1 OS=Mus musculus GN=Bcs1l PE=1 SV=1 - [BCS1_MOUSE]	1.0359	0.425491
P34928	Apolipoprotein C-I OS=Mus musculus GN=Apoc1 PE=1 SV=1 - [APOC1_MOUSE]	1.06671	0.0864657
E9Q7U2	Calcium-binding and coiled-coil domain-containing protein 1 OS=Mus musculus GN=Calcoco1 PE=1 SV=1 - [E9Q7U2_MOUSE]	1.07346	0.137194
Q5M8N4	Epimerase family protein SDR39U1 OS=Mus musculus GN=Sdr39u1 PE=1 SV=1 - [D39U1_MOUSE]	1.05975	0.271574
D3Z3F8	Spartin OS=Mus musculus GN=Spg20 PE=1 SV=1 - [D3Z3F8_MOUSE]	1.04954	0.419484
O54781	SRSF protein kinase 2 OS=Mus musculus GN=Srpk2 PE=1 SV=2 - [SRPK2_MOUSE]	1.08189	0.0374779
Q9D6T9	28S ribosomal protein S36, mitochondrial OS=Mus musculus GN=Mrps36 PE=1 SV=1 - [Q9D6T9_MOUSE]	1.11131	0.00565465
Q3TXU5	Deoxyhypusine synthase OS=Mus musculus GN=Dhps PE=1 SV=2 - [DHYS_MOUSE]	1.10388	0.00107778
Q64511	DNA topoisomerase 2-beta OS=Mus musculus GN=Top2b PE=1 SV=2 - [TOP2B_MOUSE]	1.03897	0.384934
P12787	Cytochrome c oxidase subunit 5A, mitochondrial OS=Mus musculus GN=Cox5a PE=1 SV=2 - [COX5A_MOUSE]	1.08743	0.127941
Q8VDN4	Coiled-coil domain-containing protein 92 OS=Mus musculus GN=Ccdc92 PE=1 SV=1 - [CCD92_MOUSE]	1.01672	0.788183
B2CY77	Laminin receptor (Fragment) OS=Mus musculus GN=Rpsa PE=2 SV=1 - [B2CY77_MOUSE]	1.03616	0.411273
Q3U9A8	SH3 domain-binding glutamic acid-rich-like protein OS=Mus musculus GN=Sh3bgrl PE=2 SV=1 - [Q3U9A8_MOUSE]	1.1021	0.00192624
Q3UWN7	Putative uncharacterized protein (Fragment) OS=Mus musculus GN=Atp6ap1 PE=2 SV=1 - [Q3UWN7_MOUSE]	1.12552	0.00762084
F6QL70	Protein Gm17669 OS=Mus musculus GN=Gm17669 PE=4 SV=1 - [F6QL70_MOUSE]	1.00084	0.990899
O09111	NADH dehydrogenase [ubiquinone] 1 beta subcomplex subunit 11, mitochondrial OS=Mus musculus GN=Ndufb11 PE=1 SV=2 - [NDUBB_MOUSE]	1.16915	0.276462
Q5KU39	Vacuolar protein sorting-associated protein 41 homolog OS=Mus musculus GN=Vps41 PE=1 SV=1 - [VPS41_MOUSE]	1.03951	0.65094
F8WHW3	Type 1 phosphatidylinositol 4,5-bisphosphate 4-phosphatase OS=Mus musculus GN=Tmem55b PE=1 SV=1 - [F8WHW3_MOUSE]	1.06758	0.0726118
A0A0U1RNT0	Phosphatidylinositol 4-phosphate 3-kinase C2 domain-containing subunit alpha (Fragment) OS=Mus musculus GN=Pik3c2a PE=1 SV=1 - [A0A0U1RNT0_MOUSE]	1.03881	0.459405
P62320	Small nuclear ribonucleoprotein Sm D3 OS=Mus musculus GN=Snrpd3 PE=1 SV=1 - [SMD3_MOUSE]	1.06287	0.471366
Q6NXX7	Abce1 protein (Fragment) OS=Mus musculus GN=Abce1 PE=2 SV=1 - [Q6NXX7_MOUSE]	1.05846	0.138501
Q8BGN3	Ectonucleotide pyrophosphatase/phosphodiesterase family member 6 OS=Mus musculus GN=Enpp6 PE=1 SV=1 - [ENPP6_MOUSE]	1.13175	0.22312
Q9D0M3	Cytochrome c1, heme protein, mitochondrial OS=Mus musculus GN=Cyc1 PE=1 SV=1 - [CY1_MOUSE]	1.05577	0.179571
O70166	Stathmin-3 OS=Mus musculus GN=Stmn3 PE=1 SV=1 - [STMN3_MOUSE]	1.04305	0.305717
Q8K0Z7	Translational activator of cytochrome c oxidase 1 OS=Mus musculus GN=Taco1 PE=1 SV=1 - [TACO1_MOUSE]	1.1311	0.0152148
A0JNZ1	Pik3cb protein OS=Mus musculus GN=Pik3cb PE=2 SV=1 - [A0JNZ1_MOUSE]	1.04405	0.323309
D3YZI9	Protein Pgbd5 OS=Mus musculus GN=Pgbd5 PE=1 SV=1 - [D3YZI9_MOUSE]	1.03761	0.397396
Q7TMZ1	Zfp706 protein OS=Mus musculus GN=Zfp706 PE=2 SV=1 - [Q7TMZ1_MOUSE]	0.994045	0.941207
O35218	Cleavage and polyadenylation specificity factor subunit 2 OS=Mus musculus GN=Cpsf2 PE=1 SV=1 - [CPSF2_MOUSE]	1.01002	0.855101
Q8CGF6	WD repeat-containing protein 47 OS=Mus musculus GN=Wdr47 PE=1 SV=2 - [WDR47_MOUSE]	1.02835	0.543526
Q3THU8	Putative uncharacterized protein OS=Mus musculus GN=Slc25a3 PE=2 SV=1 - [Q3THU8_MOUSE]	1.02287	0.635501
P54923	[Protein ADP-ribosylarginine] hydrolase OS=Mus musculus GN=Adprh PE=1 SV=1 - [ADPRH_MOUSE]	1.02967	0.518453
Q9WV98	Mitochondrial import inner membrane translocase subunit Tim9 OS=Mus musculus GN=Timm9 PE=1 SV=1 - [TIM9_MOUSE]	1.08763	0.04942
Q8BUZ1	Actin-binding Rho-activating protein OS=Mus musculus GN=Abra PE=1 SV=1 - [ABRA_MOUSE]	1.0298	0.725475
Q8JZW4	Copine-5 OS=Mus musculus GN=Cpne5 PE=1 SV=1 - [CPNE5_MOUSE]	1.00608	0.913207
Q3TSU7	Putative uncharacterized protein (Fragment) OS=Mus musculus GN=Arhgap35 PE=2 SV=1 - [Q3TSU7_MOUSE]	1.06533	0.142365
Q9CQA1	Trafficking protein particle complex subunit 5 OS=Mus musculus GN=Trappc5 PE=1 SV=1 - [TPPC5_MOUSE]	1.05448	0.22132
Q60625	Intercellular adhesion molecule 5 OS=Mus musculus GN=Icam5 PE=1 SV=2 - [ICAM5_MOUSE]	1.0095	0.875083
Q8C3W1	Uncharacterized protein C1orf198 homolog OS=Mus musculus PE=1 SV=1 - [CA198_MOUSE]	1.00526	0.948444
A0A0A6YW34	Protein Pcdh7 (Fragment) OS=Mus musculus GN=Pcdh7 PE=1 SV=1 - [A0A0A6YW34_MOUSE]	1.01994	0.68891
Q9CQZ1	Heat shock factor-binding protein 1 OS=Mus musculus GN=Hsbp1 PE=1 SV=1 - [HSBP1_MOUSE]	1.06872	0.0618144
Q3UUI3	Acyl-coenzyme A thioesterase THEM4 OS=Mus musculus GN=Them4 PE=1 SV=1 - [THEM4_MOUSE]	1.06974	0.0904684
Q8K0P3	TLD domain-containing protein 1 OS=Mus musculus GN=Tldc1 PE=2 SV=1 - [TLDC1_MOUSE]	1.02667	0.567519
A2AHW8	GTPase-activating Rap/Ran-GAP domain-like protein 3 OS=Mus musculus GN=Garnl3 PE=1 SV=1 - [A2AHW8_MOUSE]	1.0755	0.236872
P28474	Alcohol dehydrogenase class-3 OS=Mus musculus GN=Adh5 PE=1 SV=3 - [ADHX_MOUSE]	1.04207	0.31786
O70433	Four and a half LIM domains protein 2 OS=Mus musculus GN=Fhl2 PE=1 SV=1 - [FHL2_MOUSE]	1.05005	0.213832
Q6NV72	WD repeat and coiled-coil-containing protein OS=Mus musculus GN=Wdcp PE=2 SV=2 - [WDCP_MOUSE]	1.23771	0.071215
Q9D8E6	60S ribosomal protein L4 OS=Mus musculus GN=Rpl4 PE=1 SV=3 - [RL4_MOUSE]	1.02634	0.616127
O55125	Protein NipSnap homolog 1 OS=Mus musculus GN=Nipsnap1 PE=1 SV=1 - [NIPS1_MOUSE]	1.09075	0.0183818
Q8CFI2	Ubiquitin-conjugating enzyme E2 R1 OS=Mus musculus GN=Cdc34 PE=1 SV=1 - [UB2R1_MOUSE]	1.1928	0.177478
D3YY41	Phosphatidylinositol 3-kinase, catalytic, alpha polypeptide, isoform CRA_a OS=Mus musculus GN=Pik3ca PE=1 SV=1 - [D3YY41_MOUSE]	1.10923	0.0275372
Q3UVS6	Putative uncharacterized protein OS=Mus musculus GN=Flrt2 PE=2 SV=1 - [Q3UVS6_MOUSE]	1.05251	0.586677
O35215	D-dopachrome decarboxylase OS=Mus musculus GN=Ddt PE=1 SV=3 - [DOPD_MOUSE]	1.08922	0.00734105
P40142	Transketolase OS=Mus musculus GN=Tkt PE=1 SV=1 - [TKT_MOUSE]	1.05386	0.16127
Q61102	ATP-binding cassette sub-family B member 7, mitochondrial OS=Mus musculus GN=Abcb7 PE=1 SV=3 - [ABCB7_MOUSE]	1.03171	0.585024
Q9D1P4	Cysteine and histidine-rich domain-containing protein 1 OS=Mus musculus GN=Chordc1 PE=1 SV=1 - [CHRD1_MOUSE]	1.04019	0.40975
Q2TPA8	Hydroxysteroid dehydrogenase-like protein 2 OS=Mus musculus GN=Hsdl2 PE=1 SV=1 - [HSDL2_MOUSE]	1.0109	0.84337
Q8VBV7	COP9 signalosome complex subunit 8 OS=Mus musculus GN=Cops8 PE=1 SV=1 - [CSN8_MOUSE]	1.0548	0.191035
Q80ZJ7	Sorting nexin-32 OS=Mus musculus GN=Snx32 PE=2 SV=1 - [SNX32_MOUSE]	1.10767	0.0207419
Q2XSQ4	TIP47 protein isoform 2 OS=Mus musculus GN=Plin3 PE=2 SV=1 - [Q2XSQ4_MOUSE]	1.17333	0.0624745
Q3TCN2	Putative phospholipase B-like 2 OS=Mus musculus GN=Plbd2 PE=1 SV=2 - [PLBL2_MOUSE]	1.09844	0.0360269
Q80TL7	Protein MON2 homolog OS=Mus musculus GN=Mon2 PE=1 SV=2 - [MON2_MOUSE]	1.11589	0.00684922
Q8CGK3	Lon protease homolog, mitochondrial OS=Mus musculus GN=Lonp1 PE=1 SV=2 - [LONM_MOUSE]	1.0428	0.313204
F6ZFT1	Acyl carrier protein (Fragment) OS=Mus musculus GN=Ndufab1 PE=1 SV=1 - [F6ZFT1_MOUSE]	1.11489	0.0121239
A0A0R4J1N9	Transcription factor A, mitochondrial OS=Mus musculus GN=Tfam PE=1 SV=1 - [A0A0R4J1N9_MOUSE]	1.11399	0.0192882
Q9CY89	Putative uncharacterized protein OS=Mus musculus GN=Dnajc30 PE=2 SV=1 - [Q9CY89_MOUSE]	1.06597	0.201423
Q9D1G1	Ras-related protein Rab-1B OS=Mus musculus GN=Rab1b PE=1 SV=1 - [RAB1B_MOUSE]	1.06167	0.0930525
P97449	Aminopeptidase N OS=Mus musculus GN=Anpep PE=1 SV=4 - [AMPN_MOUSE]	1.06143	0.469228
P10605	Cathepsin B OS=Mus musculus GN=Ctsb PE=1 SV=2 - [CATB_MOUSE]	1.01088	0.833816
Q9CQC6	Basic leucine zipper and W2 domain-containing protein 1 OS=Mus musculus GN=Bzw1 PE=1 SV=1 - [BZW1_MOUSE]	1.08214	0.14284
P00493	Hypoxanthine-guanine phosphoribosyltransferase OS=Mus musculus GN=Hprt1 PE=1 SV=3 - [HPRT_MOUSE]	1.05591	0.159728
Q3U5L3	Putative uncharacterized protein OS=Mus musculus GN=Snx2 PE=2 SV=1 - [Q3U5L3_MOUSE]	1.05809	0.117074
Q14BN8	RWD domain containing 2, isoform CRA_a OS=Mus musculus GN=Rwdd2a PE=1 SV=1 - [Q14BN8_MOUSE]	1.13773	0.0229906
Q922Q8	Leucine-rich repeat-containing protein 59 OS=Mus musculus GN=Lrrc59 PE=1 SV=1 - [LRC59_MOUSE]	1.06129	0.286353
Q9R1K9	Centrin-2 OS=Mus musculus GN=Cetn2 PE=1 SV=1 - [CETN2_MOUSE]	1.10397	0.199277
Q9CWE0	Mitochondrial fission regulator 1-like OS=Mus musculus GN=Mtfr1l PE=1 SV=1 - [MFR1L_MOUSE]	1.0697	0.0508401
Q6PFV6	Epha5 protein OS=Mus musculus GN=Epha5 PE=1 SV=1 - [Q6PFV6_MOUSE]	1.09291	0.121793
E9Q1W0	Calcium/calmodulin-dependent protein kinase type II subunit delta OS=Mus musculus GN=Camk2d PE=1 SV=2 - [E9Q1W0_MOUSE]	1.04171	0.370485
Q9Z2Y8	Proline synthase co-transcribed bacterial homolog protein OS=Mus musculus GN=Prosc PE=1 SV=1 - [PROSC_MOUSE]	1.06994	0.0707412
Q8C163	Nuclease EXOG, mitochondrial OS=Mus musculus GN=Exog PE=1 SV=1 - [EXOG_MOUSE]	1.02637	0.71683
Q7TQG5	Neogenin OS=Mus musculus GN=Neo1 PE=2 SV=1 - [Q7TQG5_MOUSE]	1.02795	0.58453
Q3TRW3	Putative uncharacterized protein OS=Mus musculus GN=Snd1 PE=2 SV=1 - [Q3TRW3_MOUSE]	1.03276	0.438686
Q3UPL0	Protein transport protein Sec31A OS=Mus musculus GN=Sec31a PE=1 SV=2 - [SC31A_MOUSE]	1.06223	0.103842
Q9DCE3	Phosphomannomutase OS=Mus musculus GN=Pmm2 PE=2 SV=1 - [Q9DCE3_MOUSE]	1.06789	0.0573701
Q9D1C8	Vacuolar protein sorting-associated protein 28 homolog OS=Mus musculus GN=Vps28 PE=1 SV=1 - [VPS28_MOUSE]	1.08311	0.0363984
J3KMG3	Melanoma inhibitory activity protein 3 (Fragment) OS=Mus musculus GN=Mia3 PE=1 SV=2 - [J3KMG3_MOUSE]	1.13391	0.405708
Q80TQ2	Ubiquitin carboxyl-terminal hydrolase CYLD OS=Mus musculus GN=Cyld PE=1 SV=2 - [CYLD_MOUSE]	1.03529	0.400688
Q9DB60	Prostamide/prostaglandin F synthase OS=Mus musculus GN=Fam213b PE=1 SV=1 - [PGFS_MOUSE]	1.01356	0.78414
Q99LJ4	Fam13c protein (Fragment) OS=Mus musculus GN=Fam13c PE=2 SV=2 - [Q99LJ4_MOUSE]	1.04353	0.660973
Q924S8	Sprouty-related, EVH1 domain-containing protein 1 OS=Mus musculus GN=Spred1 PE=1 SV=1 - [SPRE1_MOUSE]	1.06973	0.185948
Q91W09	Ferrochelatase OS=Mus musculus GN=Fech PE=2 SV=1 - [Q91W09_MOUSE]	1.05297	0.502871
F8VQ11	Rho GTPase-activating protein 23 OS=Mus musculus GN=Arhgap23 PE=1 SV=1 - [F8VQ11_MOUSE]	0.994375	0.93762
P62717	60S ribosomal protein L18a OS=Mus musculus GN=Rpl18a PE=1 SV=1 - [RL18A_MOUSE]	1.02237	0.646494
Q3TDG9	Putative uncharacterized protein OS=Mus musculus GN=Stx12 PE=2 SV=1 - [Q3TDG9_MOUSE]	1.06461	0.0798024
P07356	Annexin A2 OS=Mus musculus GN=Anxa2 PE=1 SV=2 - [ANXA2_MOUSE]	1.04801	0.278362
O09131	Glutathione S-transferase omega-1 OS=Mus musculus GN=Gsto1 PE=1 SV=2 - [GSTO1_MOUSE]	1.10196	0.0971291
Q60805	Tyrosine-protein kinase Mer OS=Mus musculus GN=Mertk PE=1 SV=1 - [MERTK_MOUSE]	1.00618	0.907974
Q641K1	Cytosolic carboxypeptidase 1 OS=Mus musculus GN=Agtpbp1 PE=1 SV=2 - [CBPC1_MOUSE]	1.05702	0.112223
Q5SVR0	TBC1 domain family member 9B OS=Mus musculus GN=Tbc1d9b PE=1 SV=1 - [TBC9B_MOUSE]	1.09804	0.539485
Q3THG9	Alanyl-tRNA editing protein Aarsd1 OS=Mus musculus GN=Aarsd1 PE=1 SV=2 - [AASD1_MOUSE]	0.939303	0.605335
Q921W0	Charged multivesicular body protein 1a OS=Mus musculus GN=Chmp1a PE=1 SV=1 - [CHM1A_MOUSE]	1.11045	0.081604
Q9JL56	Glycerophosphodiester phosphodiesterase 1 OS=Mus musculus GN=Gde1 PE=1 SV=1 - [GDE1_MOUSE]	0.955539	0.597275
Q78XF5	Oligosaccharyltransferase complex subunit OSTC OS=Mus musculus GN=Ostc PE=1 SV=1 - [OSTC_MOUSE]	1.02209	0.650315
Q8BJZ7	Putative uncharacterized protein OS=Mus musculus GN=Thyn1 PE=2 SV=1 - [Q8BJZ7_MOUSE]	1.07169	0.0356363
Q8BWS5	G protein-regulated inducer of neurite outgrowth 3 OS=Mus musculus GN=Gprin3 PE=1 SV=1 - [GRIN3_MOUSE]	0.996315	0.955282
O88844	Isocitrate dehydrogenase [NADP] cytoplasmic OS=Mus musculus GN=Idh1 PE=1 SV=2 - [IDHC_MOUSE]	1.0669	0.120623
Q2M2Q8	Msi2h protein OS=Mus musculus GN=Msi2 PE=2 SV=1 - [Q2M2Q8_MOUSE]	1.07839	0.0407064
D9J2Z9	ENH isoform 1b OS=Mus musculus GN=Pdlim5 PE=1 SV=1 - [D9J2Z9_MOUSE]	1.05523	0.124187
Q8BMS1	Trifunctional enzyme subunit alpha, mitochondrial OS=Mus musculus GN=Hadha PE=1 SV=1 - [ECHA_MOUSE]	1.0332	0.446873
Q6TNG5	Staufen OS=Mus musculus GN=Stau1 PE=2 SV=1 - [Q6TNG5_MOUSE]	1.12909	0.179665
Q61206	Platelet-activating factor acetylhydrolase IB subunit beta OS=Mus musculus GN=Pafah1b2 PE=1 SV=2 - [PA1B2_MOUSE]	1.03866	0.321552
A7VJ98	Glia maturation factor beta OS=Mus musculus GN=Gmfb PE=2 SV=1 - [A7VJ98_MOUSE]	1.0529	0.141891
Q8K411	Presequence protease, mitochondrial OS=Mus musculus GN=Pitrm1 PE=1 SV=1 - [PREP_MOUSE]	1.04022	0.361319
Q9CR62	Mitochondrial 2-oxoglutarate/malate carrier protein OS=Mus musculus GN=Slc25a11 PE=1 SV=3 - [M2OM_MOUSE]	1.06265	0.0941978
A0A140LHL5	NAD-dependent protein deacetylase sirtuin-2 OS=Mus musculus GN=Sirt2 PE=1 SV=1 - [A0A140LHL5_MOUSE]	1.14654	0.0398729
P54869	Hydroxymethylglutaryl-CoA synthase, mitochondrial OS=Mus musculus GN=Hmgcs2 PE=1 SV=2 - [HMCS2_MOUSE]	1.01074	0.865003
D3YZZ5	Protein Tmed7 OS=Mus musculus GN=Tmed7 PE=1 SV=1 - [D3YZZ5_MOUSE]	1.02851	0.49133
Q9D7P6	Iron-sulfur cluster assembly enzyme ISCU, mitochondrial OS=Mus musculus GN=Iscu PE=1 SV=1 - [ISCU_MOUSE]	1.0675	0.0435124
A2AL12	Heterogeneous nuclear ribonucleoprotein A3 OS=Mus musculus GN=Hnrnpa3 PE=1 SV=1 - [A2AL12_MOUSE]	1.02401	0.585868
P48774	Glutathione S-transferase Mu 5 OS=Mus musculus GN=Gstm5 PE=1 SV=1 - [GSTM5_MOUSE]	1.06676	0.053919
Q6VNS1	NT-3 growth factor receptor OS=Mus musculus GN=Ntrk3 PE=1 SV=1 - [NTRK3_MOUSE]	1.05706	0.102108
Q99KD6	Cox7a2l protein OS=Mus musculus GN=Cox7a2l PE=2 SV=1 - [Q99KD6_MOUSE]	1.03701	0.340037
Q02257	Junction plakoglobin OS=Mus musculus GN=Jup PE=1 SV=3 - [PLAK_MOUSE]	1.03562	0.559334
P11404	Fatty acid-binding protein, heart OS=Mus musculus GN=Fabp3 PE=1 SV=5 - [FABPH_MOUSE]	1.08547	0.00602479
Q9ERU9	E3 SUMO-protein ligase RanBP2 OS=Mus musculus GN=Ranbp2 PE=1 SV=2 - [RBP2_MOUSE]	1.03782	0.348195
P14152	Malate dehydrogenase, cytoplasmic OS=Mus musculus GN=Mdh1 PE=1 SV=3 - [MDHC_MOUSE]	1.07088	0.0323405
Q8C1C2	Ribosome-releasing factor 2, mitochondrial OS=Mus musculus GN=Gfm2 PE=1 SV=1 - [Q8C1C2_MOUSE]	1.02826	0.53988
Q790S0	Chloride channel protein OS=Mus musculus GN=Clcn3 PE=3 SV=1 - [Q790S0_MOUSE]	1.0287	0.615589
Q3U912	Putative uncharacterized protein OS=Mus musculus GN=Sphk2 PE=2 SV=1 - [Q3U912_MOUSE]	1.11404	0.0114276
D3YZ98	Phosphatidylinositol 3-kinase OS=Mus musculus GN=Pik3c3 PE=1 SV=1 - [D3YZ98_MOUSE]	1.09138	0.00911512
Q8VHY0	Chondroitin sulfate proteoglycan 4 OS=Mus musculus GN=Cspg4 PE=1 SV=3 - [CSPG4_MOUSE]	1.06802	0.0399257
E9Q769	Junctional adhesion molecule C OS=Mus musculus GN=Jam3 PE=1 SV=1 - [E9Q769_MOUSE]	1.06809	0.0524213
Q641K5	NUAK family SNF1-like kinase 1 OS=Mus musculus GN=Nuak1 PE=1 SV=1 - [NUAK1_MOUSE]	1.04419	0.317508
E9Q446	E3 ubiquitin-protein ligase RNF25 OS=Mus musculus GN=Rnf25 PE=1 SV=1 - [E9Q446_MOUSE]	1.07449	0.453484
Q8BYW1	Rho GTPase-activating protein 25 OS=Mus musculus GN=Arhgap25 PE=1 SV=2 - [RHG25_MOUSE]	1.09729	0.0614508
P0DN34	NADH dehydrogenase [ubiquinone] 1 beta subcomplex subunit 1 OS=Mus musculus GN=Ndufb1 PE=3 SV=1 - [NDUB1_MOUSE]	1.10662	0.0175284
Q3UDX9	Putative uncharacterized protein (Fragment) OS=Mus musculus GN=Gns PE=2 SV=1 - [Q3UDX9_MOUSE]	1.18246	0.0800448
Q91V61	Sideroflexin-3 OS=Mus musculus GN=Sfxn3 PE=1 SV=1 - [SFXN3_MOUSE]	1.05747	0.104413
S4R1P7	WASH complex subunit CCDC53 (Fragment) OS=Mus musculus GN=Ccdc53 PE=1 SV=1 - [S4R1P7_MOUSE]	1.09323	0.0364115
Q69ZK9	Neuroligin-2 OS=Mus musculus GN=Nlgn2 PE=1 SV=2 - [NLGN2_MOUSE]	1.08625	0.0493027
Q64676	2-hydroxyacylsphingosine 1-beta-galactosyltransferase OS=Mus musculus GN=Ugt8 PE=1 SV=2 - [CGT_MOUSE]	1.03105	0.505521
D3YYN7	Sodium/potassium-transporting ATPase subunit alpha OS=Mus musculus GN=Atp1a2 PE=1 SV=1 - [D3YYN7_MOUSE]	1.0473	0.19576
Q3UDR2	Protein disulfide-isomerase (Fragment) OS=Mus musculus GN=P4hb PE=2 SV=1 - [Q3UDR2_MOUSE]	1.0567	0.134909
D3Z5M2	Polyadenylate-binding protein OS=Mus musculus GN=Gm10110 PE=3 SV=1 - [D3Z5M2_MOUSE]	1.09858	0.00827657
Q05DT4	Cdc5l protein OS=Mus musculus GN=Cdc5l PE=2 SV=1 - [Q05DT4_MOUSE]	1.07577	0.0764831
Q05DV2	Dihydroxyacetone phosphate acyltransferase (Fragment) OS=Mus musculus GN=Gnpat PE=1 SV=1 - [Q05DV2_MOUSE]	1.00686	0.902293
O55057	Retinal rod rhodopsin-sensitive cGMP 3',5'-cyclic phosphodiesterase subunit delta OS=Mus musculus GN=Pde6d PE=1 SV=1 - [PDE6D_MOUSE]	1.0332	0.391782
Q6ZWV7	60S ribosomal protein L35 OS=Mus musculus GN=Rpl35 PE=1 SV=1 - [RL35_MOUSE]	1.00366	0.957149
Q8CBF3	Ephrin type-B receptor 1 OS=Mus musculus GN=Ephb1 PE=1 SV=1 - [EPHB1_MOUSE]	1.0982	0.112354
A6H6A9	Rab GTPase-activating protein 1-like OS=Mus musculus GN=Rabgap1l PE=1 SV=1 - [RBG1L_MOUSE]	1.00776	0.910087
Q00558	Factor VIII intron 22 protein OS=Mus musculus GN=F8a1 PE=1 SV=1 - [F8I2_MOUSE]	0.952415	0.624193
I6L9D3	Pctk2 protein OS=Mus musculus GN=Cdk17 PE=2 SV=1 - [I6L9D3_MOUSE]	1.04618	0.209754
Q3TW96	UDP-N-acetylhexosamine pyrophosphorylase-like protein 1 OS=Mus musculus GN=Uap1l1 PE=1 SV=1 - [UAP1L_MOUSE]	1.0549	0.403189
Q3U449	Bisphosphate 3'-nucleotidase 1, isoform CRA_a OS=Mus musculus GN=Bpnt1 PE=2 SV=1 - [Q3U449_MOUSE]	1.04702	0.186269
P97492	Regulator of G-protein signaling 14 OS=Mus musculus GN=Rgs14 PE=1 SV=2 - [RGS14_MOUSE]	1.02593	0.604553
Q811B2	Epb4.1l2 protein OS=Mus musculus GN=Epb41l2 PE=2 SV=1 - [Q811B2_MOUSE]	1.0571	0.676651
Q3UY05	Putative uncharacterized protein OS=Mus musculus GN=Ndufs8 PE=2 SV=1 - [Q3UY05_MOUSE]	1.07818	0.00888506
B9EJ23	Cask protein OS=Mus musculus GN=Cask PE=2 SV=1 - [B9EJ23_MOUSE]	1.03369	0.376481
D3Z061	Ubiquitin-like modifier-activating enzyme 6 OS=Mus musculus GN=Uba6 PE=1 SV=1 - [D3Z061_MOUSE]	1.03028	0.457575
P16460	Argininosuccinate synthase OS=Mus musculus GN=Ass1 PE=1 SV=1 - [ASSY_MOUSE]	1.04611	0.355297
P20152	Vimentin OS=Mus musculus GN=Vim PE=1 SV=3 - [VIME_MOUSE]	1.2185	0.283261
A0A0N4SV10	Ethanolamine kinase 1 OS=Mus musculus GN=Etnk1 PE=1 SV=1 - [A0A0N4SV10_MOUSE]	1.05765	0.361198
A2AW05	FACT complex subunit SSRP1 (Fragment) OS=Mus musculus GN=Ssrp1 PE=1 SV=1 - [A2AW05_MOUSE]	1.03205	0.560093
H7BWX9	Small ubiquitin-related modifier 2 OS=Mus musculus GN=Sumo2 PE=1 SV=1 - [H7BWX9_MOUSE]	1.08877	0.0114983
Q9CS54	Putative uncharacterized protein (Fragment) OS=Mus musculus GN=Srp72 PE=2 SV=1 - [Q9CS54_MOUSE]	1.05439	0.490979
O88543	COP9 signalosome complex subunit 3 OS=Mus musculus GN=Cops3 PE=1 SV=3 - [CSN3_MOUSE]	1.06325	0.0529801
Q8K2F8	Protein LSM14 homolog A OS=Mus musculus GN=Lsm14a PE=1 SV=1 - [LS14A_MOUSE]	1.02006	0.668629
Q61373	Protein tyrosine phosphatase (Fragment) OS=Mus musculus GN=Ptprj PE=2 SV=1 - [Q61373_MOUSE]	1.11283	0.0132939
Q8K268	ATP-binding cassette sub-family F member 3 OS=Mus musculus GN=Abcf3 PE=1 SV=1 - [ABCF3_MOUSE]	1.0897	0.0181799
Q921V3	Nitrogen fixation gene 1 (S. cerevisiae) OS=Mus musculus GN=Nfs1 PE=2 SV=1 - [Q921V3_MOUSE]	1.0072	0.9042
Q8CFI5	Probable proline--tRNA ligase, mitochondrial OS=Mus musculus GN=Pars2 PE=1 SV=2 - [SYPM_MOUSE]	1.08255	0.0870391
Q8K183	Pyridoxal kinase OS=Mus musculus GN=Pdxk PE=1 SV=1 - [PDXK_MOUSE]	1.02606	0.517461
A2VDF5	Gria3 protein OS=Mus musculus GN=Gria3 PE=2 SV=1 - [A2VDF5_MOUSE]	1.23658	0.141359
B9EJ29	Plexin A4 OS=Mus musculus GN=Plxna4 PE=2 SV=1 - [B9EJ29_MOUSE]	1.01517	0.751527
Q8BG73	SH3 domain-binding glutamic acid-rich-like protein 2 OS=Mus musculus GN=Sh3bgrl2 PE=1 SV=1 - [SH3L2_MOUSE]	1.12496	0.172312
Q9CVN2	Putative uncharacterized protein (Fragment) OS=Mus musculus GN=Maea PE=2 SV=1 - [Q9CVN2_MOUSE]	1.07885	0.00632495
Q9CPR5	39S ribosomal protein L15, mitochondrial OS=Mus musculus GN=Mrpl15 PE=1 SV=1 - [RM15_MOUSE]	1.05671	0.102009
P84096	Rho-related GTP-binding protein RhoG OS=Mus musculus GN=Rhog PE=1 SV=1 - [RHOG_MOUSE]	1.10716	0.139015
D3YV00	Phospholipid-transporting ATPase OS=Mus musculus GN=Atp9b PE=1 SV=1 - [D3YV00_MOUSE]	1.06736	0.264572
A0A140LJ59	Eukaryotic translation initiation factor 3 subunit K OS=Mus musculus GN=Eif3k PE=1 SV=1 - [A0A140LJ59_MOUSE]	1.05332	0.107958
Q7TQ15	Dosage compensation-related protein DPY30 OS=Mus musculus GN=Dpy30 PE=2 SV=1 - [Q7TQ15_MOUSE]	1.12836	0.144344
Q3ULZ3	Phosphoserine aminotransferase OS=Mus musculus GN=Psat1 PE=2 SV=1 - [Q3ULZ3_MOUSE]	1.08011	0.0130775
B2RWQ7	Arsb protein OS=Mus musculus GN=Arsb PE=2 SV=1 - [B2RWQ7_MOUSE]	1.01252	0.814514
Q9D385	ADP-ribosylation factor-like protein 2-binding protein OS=Mus musculus GN=Arl2bp PE=1 SV=1 - [AR2BP_MOUSE]	1.03092	0.414402
Q9QXK3	Coatomer subunit gamma-2 OS=Mus musculus GN=Copg2 PE=1 SV=1 - [COPG2_MOUSE]	1.04553	0.236485
A0A0R4J1B9	28S ribosomal protein S29, mitochondrial OS=Mus musculus GN=Dap3 PE=1 SV=1 - [A0A0R4J1B9_MOUSE]	1.04755	0.341584
A0A0N4SW71	DCN1-like protein 2 OS=Mus musculus GN=Dcun1d2 PE=1 SV=1 - [A0A0N4SW71_MOUSE]	1.02668	0.537615
A0A0R4J2B0	CUGBP Elav-like family member 2 OS=Mus musculus GN=Celf2 PE=1 SV=1 - [A0A0R4J2B0_MOUSE]	1.04969	0.134613
Q3U4N4	Putative uncharacterized protein OS=Mus musculus GN=Ptrf PE=2 SV=1 - [Q3U4N4_MOUSE]	1.05026	0.225621
Q3US65	Putative uncharacterized protein (Fragment) OS=Mus musculus GN=Srpk1 PE=2 SV=1 - [Q3US65_MOUSE]	1.11501	0.168917
Q3TPW2	Dual-specificity protein kinase TTK OS=Mus musculus GN=Ttk PE=1 SV=1 - [Q3TPW2_MOUSE]	0.933147	0.50403
Q9JKD3	Secretory carrier-associated membrane protein 5 OS=Mus musculus GN=Scamp5 PE=1 SV=1 - [SCAM5_MOUSE]	1.0863	0.061328
Q8BYS1	Putative uncharacterized protein OS=Mus musculus GN=Lgi2 PE=2 SV=1 - [Q8BYS1_MOUSE]	1.00279	0.955005
Q9CPP6	NADH dehydrogenase [ubiquinone] 1 alpha subcomplex subunit 5 OS=Mus musculus GN=Ndufa5 PE=1 SV=3 - [NDUA5_MOUSE]	1.04281	0.220611
Q9JKB1	Ubiquitin carboxyl-terminal hydrolase isozyme L3 OS=Mus musculus GN=Uchl3 PE=1 SV=2 - [UCHL3_MOUSE]	1.06733	0.12092
B1ASW5	Trafficking protein particle complex 1, isoform CRA_a OS=Mus musculus GN=Trappc1 PE=1 SV=1 - [B1ASW5_MOUSE]	0.976952	0.730213
Q61112	45 kDa calcium-binding protein OS=Mus musculus GN=Sdf4 PE=1 SV=1 - [CAB45_MOUSE]	1.15551	0.218558
Q91Y86	Mitogen-activated protein kinase 8 OS=Mus musculus GN=Mapk8 PE=1 SV=1 - [MK08_MOUSE]	1.03474	0.552507
Q3V156	Oxysterol-binding protein OS=Mus musculus GN=Osbpl1a PE=1 SV=1 - [Q3V156_MOUSE]	1.05981	0.0676375
F6QYT9	Kalirin (Fragment) OS=Mus musculus GN=Kalrn PE=1 SV=1 - [F6QYT9_MOUSE]	1.04582	0.170263
E9PWK1	Epoxide hydrolase 1 OS=Mus musculus GN=Ephx1 PE=1 SV=1 - [E9PWK1_MOUSE]	1.00614	0.902113
Q9CR98	Protein FAM136A OS=Mus musculus GN=Fam136a PE=1 SV=1 - [F136A_MOUSE]	1.06015	0.27938
Q6PE13	Proline-rich transmembrane protein 3 OS=Mus musculus GN=Prrt3 PE=1 SV=1 - [PRRT3_MOUSE]	0.989384	0.886949
Q8JZS0	Protein lin-7 homolog A OS=Mus musculus GN=Lin7a PE=1 SV=2 - [LIN7A_MOUSE]	1.04963	0.132833
Q8CCK0	Core histone macro-H2A.2 OS=Mus musculus GN=H2afy2 PE=1 SV=3 - [H2AW_MOUSE]	0.976797	0.719487
Q3TSS7	Squalene monooxygenase OS=Mus musculus GN=Sqle PE=1 SV=1 - [Q3TSS7_MOUSE]	1.06644	0.247289
Q9D096	Putative uncharacterized protein OS=Mus musculus GN=Isoc1 PE=2 SV=1 - [Q9D096_MOUSE]	1.00755	0.875731
P59823	Interleukin-1 receptor accessory protein-like 1 OS=Mus musculus GN=Il1rapl1 PE=1 SV=1 - [IRPL1_MOUSE]	1.04622	0.313774
Q3TIT6	Putative uncharacterized protein OS=Mus musculus GN=Dnajb1 PE=2 SV=1 - [Q3TIT6_MOUSE]	1.01268	0.76905
S4R1M9	Oxysterol-binding protein-related protein 10 OS=Mus musculus GN=Osbpl10 PE=1 SV=1 - [OSB10_MOUSE]	1.02303	0.595443
Q64521	Glycerol-3-phosphate dehydrogenase, mitochondrial OS=Mus musculus GN=Gpd2 PE=1 SV=2 - [GPDM_MOUSE]	1.04101	0.225203
S4R1X1	WD repeat-containing protein 91 OS=Mus musculus GN=Wdr91 PE=1 SV=1 - [S4R1X1_MOUSE]	1.02209	0.743584
P14094	Sodium/potassium-transporting ATPase subunit beta-1 OS=Mus musculus GN=Atp1b1 PE=1 SV=1 - [AT1B1_MOUSE]	1.07877	0.0192787
Q3TKR5	Ribosomal protein L5 OS=Mus musculus GN=Rpl5 PE=2 SV=1 - [Q3TKR5_MOUSE]	1.00625	0.893685
Q4V9Z5	Seizure 6-like protein 2 OS=Mus musculus GN=Sez6l2 PE=1 SV=1 - [SE6L2_MOUSE]	1.0507	0.164029
Q3UKV4	Putative uncharacterized protein OS=Mus musculus GN=Dpf2 PE=2 SV=1 - [Q3UKV4_MOUSE]	1.14073	0.148172
Q91V55	40S ribosomal protein S5 OS=Mus musculus GN=Rps5 PE=1 SV=1 - [Q91V55_MOUSE]	1.12944	0.0255167
Q8K354	Carbonyl reductase [NADPH] 3 OS=Mus musculus GN=Cbr3 PE=1 SV=1 - [CBR3_MOUSE]	1.03912	0.380821
Q8C1Y5	Putative uncharacterized protein OS=Mus musculus PE=2 SV=1 - [Q8C1Y5_MOUSE]	1.07968	0.0214311
P48318	Glutamate decarboxylase 1 OS=Mus musculus GN=Gad1 PE=1 SV=2 - [DCE1_MOUSE]	1.0592	0.07739
O70274	Protein tyrosine phosphatase type IVA 2 OS=Mus musculus GN=Ptp4a2 PE=1 SV=1 - [TP4A2_MOUSE]	1.02496	0.512338
E9PXS4	Protein tyrosine phosphatase type IVA 3 OS=Mus musculus GN=Ptp4a3 PE=1 SV=1 - [E9PXS4_MOUSE]	1.17544	0.17606
P18581	Cationic amino acid transporter 2 OS=Mus musculus GN=Slc7a2 PE=1 SV=3 - [CTR2_MOUSE]	1.08278	0.182706
Q05DE7	Smarca1 protein (Fragment) OS=Mus musculus GN=Smarca1 PE=2 SV=1 - [Q05DE7_MOUSE]	1.09038	0.0456185
Q6PFB1	Col4a6 protein OS=Mus musculus GN=Col4a6 PE=2 SV=1 - [Q6PFB1_MOUSE]	1.05269	0.0946868
P09055	Integrin beta-1 OS=Mus musculus GN=Itgb1 PE=1 SV=1 - [ITB1_MOUSE]	1.10678	0.0202358
B7ZC23	Nuclear receptor coactivator 5 OS=Mus musculus GN=Ncoa5 PE=1 SV=1 - [B7ZC23_MOUSE]	1.07307	0.126901
Q8BYA0	Tubulin-specific chaperone D OS=Mus musculus GN=Tbcd PE=1 SV=1 - [TBCD_MOUSE]	1.00945	0.837285
Q9CQB4	Cytochrome b-c1 complex subunit 7 OS=Mus musculus GN=Uqcrb PE=1 SV=1 - [Q9CQB4_MOUSE]	1.05393	0.0818218
A0A1B0GR60	Ferritin light chain 1 OS=Mus musculus GN=Ftl1 PE=1 SV=1 - [A0A1B0GR60_MOUSE]	1.05244	0.102837
Q4VBX1	Lrrtm3 protein OS=Mus musculus GN=Lrrtm3 PE=2 SV=1 - [Q4VBX1_MOUSE]	1.05028	0.108835
D3Z600	Peroxisomal targeting signal 1 receptor OS=Mus musculus GN=Pex5 PE=1 SV=1 - [D3Z600_MOUSE]	1.02424	0.742657
F8VPX1	Ubiquitin carboxyl-terminal hydrolase 7 OS=Mus musculus GN=Usp7 PE=1 SV=1 - [F8VPX1_MOUSE]	1.05752	0.0787547
Q8K215	LYR motif-containing protein 4 OS=Mus musculus GN=Lyrm4 PE=1 SV=1 - [LYRM4_MOUSE]	1.07504	0.0920318
Q8VBT9	Tether containing UBX domain for GLUT4 OS=Mus musculus GN=Aspscr1 PE=1 SV=1 - [ASPC1_MOUSE]	1.04731	0.129836
Q8C051	Putative uncharacterized protein OS=Mus musculus GN=Vps39 PE=2 SV=1 - [Q8C051_MOUSE]	1.0664	0.139418
Q9JK48	Endophilin-B1 OS=Mus musculus GN=Sh3glb1 PE=1 SV=1 - [SHLB1_MOUSE]	1.07797	0.238091
Q8C872	Transferrin receptor protein 1 OS=Mus musculus GN=Tfrc PE=1 SV=1 - [Q8C872_MOUSE]	1.08414	0.167911
Q9EQQ9	Protein O-GlcNAcase OS=Mus musculus GN=Mgea5 PE=1 SV=2 - [OGA_MOUSE]	1.05859	0.0719304
Q3URM4	Putative uncharacterized protein OS=Mus musculus GN=Erp44 PE=2 SV=1 - [Q3URM4_MOUSE]	1.02145	0.67456
Q8R349	Cell division cycle protein 16 homolog OS=Mus musculus GN=Cdc16 PE=1 SV=1 - [CDC16_MOUSE]	1.06342	0.0655661
G3UX80	Protein Ccdc28a OS=Mus musculus GN=Ccdc28a PE=1 SV=1 - [G3UX80_MOUSE]	1.09299	0.00219355
P62918	60S ribosomal protein L8 OS=Mus musculus GN=Rpl8 PE=1 SV=2 - [RL8_MOUSE]	1.00829	0.856867
Q9DBC7	cAMP-dependent protein kinase type I-alpha regulatory subunit OS=Mus musculus GN=Prkar1a PE=1 SV=3 - [KAP0_MOUSE]	1.08187	0.0017042
Q9CZU6	Citrate synthase, mitochondrial OS=Mus musculus GN=Cs PE=1 SV=1 - [CISY_MOUSE]	1.04629	0.13579
A2ALA4	Mediator of RNA polymerase II transcription subunit 22 (Fragment) OS=Mus musculus GN=Med22 PE=1 SV=1 - [A2ALA4_MOUSE]	1.09634	0.11822
P31324	cAMP-dependent protein kinase type II-beta regulatory subunit OS=Mus musculus GN=Prkar2b PE=1 SV=3 - [KAP3_MOUSE]	1.02934	0.414909
O55137	Acyl-coenzyme A thioesterase 1 OS=Mus musculus GN=Acot1 PE=1 SV=1 - [ACOT1_MOUSE]	1.06842	0.247042
Q8BMF4	Dihydrolipoyllysine-residue acetyltransferase component of pyruvate dehydrogenase complex, mitochondrial OS=Mus musculus GN=Dlat PE=1 SV=2 - [ODP2_MOUSE]	1.06372	0.0277645
Q62426	Cystatin-B OS=Mus musculus GN=Cstb PE=1 SV=1 - [CYTB_MOUSE]	0.946342	0.516791
Q9D2M8	Ubiquitin-conjugating enzyme E2 variant 2 OS=Mus musculus GN=Ube2v2 PE=1 SV=4 - [UB2V2_MOUSE]	1.07059	0.0490307
P06745	Glucose-6-phosphate isomerase OS=Mus musculus GN=Gpi PE=1 SV=4 - [G6PI_MOUSE]	1.06754	0.0160532
J7K287	Anion exchange protein OS=Mus musculus GN=Slc4a10 PE=2 SV=1 - [J7K287_MOUSE]	1.08338	0.0070375
Q8BJH1	Zinc finger C2HC domain-containing protein 1A OS=Mus musculus GN=Zc2hc1a PE=1 SV=1 - [ZC21A_MOUSE]	1.01052	0.800677
P05202	Aspartate aminotransferase, mitochondrial OS=Mus musculus GN=Got2 PE=1 SV=1 - [AATM_MOUSE]	1.07452	0.00332913
Q9CQU0	Thioredoxin domain-containing protein 12 OS=Mus musculus GN=Txndc12 PE=1 SV=1 - [TXD12_MOUSE]	1.04633	0.127138
P24527	Leukotriene A-4 hydrolase OS=Mus musculus GN=Lta4h PE=1 SV=4 - [LKHA4_MOUSE]	1.01346	0.745755
Q3U3A6	Sodium/hydrogen exchanger OS=Mus musculus GN=Slc9a1 PE=2 SV=1 - [Q3U3A6_MOUSE]	0.990121	0.893527
Q3TL44	NLR family member X1 OS=Mus musculus GN=Nlrx1 PE=1 SV=1 - [NLRX1_MOUSE]	1.05282	0.0721644
Q6PHN9	Ras-related protein Rab-35 OS=Mus musculus GN=Rab35 PE=1 SV=1 - [RAB35_MOUSE]	1.08378	0.0174549
F6TJT3	Calcium-activated potassium channel subunit beta-4 (Fragment) OS=Mus musculus GN=Kcnmb4 PE=1 SV=1 - [F6TJT3_MOUSE]	1.00149	0.977459
Q62446	Peptidyl-prolyl cis-trans isomerase FKBP3 OS=Mus musculus GN=Fkbp3 PE=1 SV=2 - [FKBP3_MOUSE]	1.11222	0.0447325
P07309	Transthyretin OS=Mus musculus GN=Ttr PE=1 SV=1 - [TTHY_MOUSE]	1.01316	0.780574
A7M7S2	Nitrogen permease regulator 3-like protein OS=Mus musculus GN=Nprl3 PE=1 SV=1 - [A7M7S2_MOUSE]	1.12328	0.084983
B1AUY9	N-alpha-acetyltransferase 10 OS=Mus musculus GN=Naa10 PE=1 SV=1 - [B1AUY9_MOUSE]	1.10171	0.0226789
Q80U52	Sodium/hydrogen exchanger (Fragment) OS=Mus musculus GN=Slc9a6 PE=2 SV=1 - [Q80U52_MOUSE]	1.03151	0.457409
F7AT44	Toll-interacting protein OS=Mus musculus GN=Tollip PE=1 SV=2 - [F7AT44_MOUSE]	1.03344	0.321401
Q9QZC2	Plexin-C1 OS=Mus musculus GN=Plxnc1 PE=1 SV=1 - [PLXC1_MOUSE]	1.02956	0.49934
Q8C1L7	40S ribosomal protein S21 OS=Mus musculus GN=mCG_6739 PE=2 SV=1 - [Q8C1L7_MOUSE]	1.06405	0.024088
Q3V3Q7	Phosphofurin acidic cluster sorting protein 2 OS=Mus musculus GN=Pacs2 PE=1 SV=2 - [PACS2_MOUSE]	1.1591	0.0654167
Q3TGJ9	Putative uncharacterized protein OS=Mus musculus GN=Gsn PE=2 SV=1 - [Q3TGJ9_MOUSE]	1.00994	0.832006
Q9D0S9	Histidine triad nucleotide-binding protein 2, mitochondrial OS=Mus musculus GN=Hint2 PE=1 SV=1 - [HINT2_MOUSE]	1.1007	0.304632
H7BXB9	Protein 1700037H04Rik (Fragment) OS=Mus musculus GN=1700037H04Rik PE=1 SV=1 - [H7BXB9_MOUSE]	1.02832	0.441789
Q7TNC9	Inpp5a protein OS=Mus musculus GN=Inpp5a PE=1 SV=1 - [Q7TNC9_MOUSE]	0.994336	0.913024
D3YU13	Protein Hikeshi OS=Mus musculus GN=Hikeshi PE=1 SV=1 - [D3YU13_MOUSE]	1.05333	0.118497
P17751	Triosephosphate isomerase OS=Mus musculus GN=Tpi1 PE=1 SV=4 - [TPIS_MOUSE]	1.05205	0.0756357
Q4VA93	Protein kinase C OS=Mus musculus GN=Prkca PE=1 SV=1 - [Q4VA93_MOUSE]	1.05117	0.178058
A0A0J9YUK7	OCIA domain-containing protein 1 OS=Mus musculus GN=Ociad1 PE=1 SV=1 - [A0A0J9YUK7_MOUSE]	1.08161	0.000204357
Q3TVE3	Putative uncharacterized protein OS=Mus musculus GN=S100a16 PE=2 SV=1 - [Q3TVE3_MOUSE]	1.03679	0.253883
Q9D0J4	ADP-ribosylation factor-like protein 2 OS=Mus musculus GN=Arl2 PE=1 SV=1 - [ARL2_MOUSE]	1.09262	0.00901034
Q5GH67	XK-related protein 4 OS=Mus musculus GN=Xkr4 PE=1 SV=1 - [XKR4_MOUSE]	0.995549	0.946735
P61922	4-aminobutyrate aminotransferase, mitochondrial OS=Mus musculus GN=Abat PE=1 SV=1 - [GABT_MOUSE]	1.05873	0.0374435
Q9ES28	Rho guanine nucleotide exchange factor 7 OS=Mus musculus GN=Arhgef7 PE=1 SV=2 - [ARHG7_MOUSE]	1.00938	0.822607
Q5F258	ARF GTPase-activating protein GIT1 OS=Mus musculus GN=Git1 PE=1 SV=1 - [Q5F258_MOUSE]	1.00099	0.982562
Q60737	Casein kinase II subunit alpha OS=Mus musculus GN=Csnk2a1 PE=1 SV=2 - [CSK21_MOUSE]	1.05613	0.105531
Q8JZR6	Electroneutral sodium bicarbonate exchanger 1 OS=Mus musculus GN=Slc4a8 PE=2 SV=1 - [S4A8_MOUSE]	1.01527	0.689607
A2AQ43	Formin-binding protein 1 OS=Mus musculus GN=Fnbp1 PE=1 SV=1 - [A2AQ43_MOUSE]	1.11617	0.0289651
Q8CIN4	Serine/threonine-protein kinase PAK 2 OS=Mus musculus GN=Pak2 PE=1 SV=1 - [PAK2_MOUSE]	1.0446	0.428239
Q8C2D1	Putative uncharacterized protein OS=Mus musculus GN=Hars PE=2 SV=1 - [Q8C2D1_MOUSE]	1.047	0.142512
P62827	GTP-binding nuclear protein Ran OS=Mus musculus GN=Ran PE=1 SV=3 - [RAN_MOUSE]	1.083	0.00718232
P49722	Proteasome subunit alpha type-2 OS=Mus musculus GN=Psma2 PE=1 SV=3 - [PSA2_MOUSE]	1.02641	0.447407
P32067	Lupus La protein homolog OS=Mus musculus GN=Ssb PE=1 SV=1 - [LA_MOUSE]	1.09739	0.0339597
Q6PAK3	Protein arginine N-methyltransferase 8 OS=Mus musculus GN=Prmt8 PE=1 SV=2 - [ANM8_MOUSE]	1.01389	0.728352
A0A0R4J0J0	Palmdelphin OS=Mus musculus GN=Palmd PE=1 SV=1 - [A0A0R4J0J0_MOUSE]	1.06488	0.0505638
Q3TN67	Gamma-tubulin complex component OS=Mus musculus GN=Tubgcp3 PE=2 SV=1 - [Q3TN67_MOUSE]	1.06076	0.0408746
P31938	Dual specificity mitogen-activated protein kinase kinase 1 OS=Mus musculus GN=Map2k1 PE=1 SV=2 - [MP2K1_MOUSE]	1.06352	0.13527
Q8CIB5	Fermitin family homolog 2 OS=Mus musculus GN=Fermt2 PE=1 SV=1 - [FERM2_MOUSE]	1.06205	0.0255486
Q3U536	Putative uncharacterized protein OS=Mus musculus GN=Npm1 PE=2 SV=1 - [Q3U536_MOUSE]	1.03996	0.326787
Q9D9H8	UPF0565 protein C2orf69 homolog OS=Mus musculus PE=2 SV=3 - [CB069_MOUSE]	1.04763	0.146634
Q9D883	Splicing factor U2AF 35 kDa subunit OS=Mus musculus GN=U2af1 PE=1 SV=4 - [U2AF1_MOUSE]	1.0644	0.0687732
Q9DB15	39S ribosomal protein L12, mitochondrial OS=Mus musculus GN=Mrpl12 PE=1 SV=2 - [RM12_MOUSE]	1.05843	0.349148
Q99PH4	Aldehyde dehydrogenase OS=Mus musculus GN=Aldh3a2 PE=3 SV=1 - [Q99PH4_MOUSE]	1.08051	0.0743353
P09671	Superoxide dismutase [Mn], mitochondrial OS=Mus musculus GN=Sod2 PE=1 SV=3 - [SODM_MOUSE]	1.07053	0.045871
P35700	Peroxiredoxin-1 OS=Mus musculus GN=Prdx1 PE=1 SV=1 - [PRDX1_MOUSE]	1.05592	0.0873205
P16330	2',3'-cyclic-nucleotide 3'-phosphodiesterase OS=Mus musculus GN=Cnp PE=1 SV=3 - [CN37_MOUSE]	1.16237	0.100354
Q9ER39	Torsin-1A OS=Mus musculus GN=Tor1a PE=1 SV=1 - [TOR1A_MOUSE]	1.03792	0.391028
P97379	Ras GTPase-activating protein-binding protein 2 OS=Mus musculus GN=G3bp2 PE=1 SV=2 - [G3BP2_MOUSE]	0.988172	0.884886
Q8R1N4	NudC domain-containing protein 3 OS=Mus musculus GN=Nudcd3 PE=1 SV=3 - [NUDC3_MOUSE]	1.06953	0.00588107
Q8BVI4	Dihydropteridine reductase OS=Mus musculus GN=Qdpr PE=1 SV=2 - [DHPR_MOUSE]	1.11093	0.0342789
A0A0A6YVV4	Microtubule-associated protein 9 (Fragment) OS=Mus musculus GN=Map9 PE=1 SV=1 - [A0A0A6YVV4_MOUSE]	1.02035	0.58909
A2RRJ4	Exportin 5 OS=Mus musculus GN=Xpo5 PE=2 SV=1 - [A2RRJ4_MOUSE]	1.01088	0.831362
Q8CI71	Syndetin OS=Mus musculus GN=Vps50 PE=1 SV=2 - [VPS50_MOUSE]	1.08737	0.0179942
Q3U590	Putative uncharacterized protein OS=Mus musculus GN=C2cd2l PE=2 SV=1 - [Q3U590_MOUSE]	0.962553	0.64072
A2AGS6	Tumor protein p53-inducible protein 11 (Fragment) OS=Mus musculus GN=Trp53i11 PE=1 SV=1 - [A2AGS6_MOUSE]	1.09179	0.134103
G3XA11	Cornichon homolog 3 (Drosophila), isoform CRA_a OS=Mus musculus GN=Cnih3 PE=4 SV=1 - [G3XA11_MOUSE]	0.966421	0.719804
Q922B1	O-acetyl-ADP-ribose deacetylase MACROD1 OS=Mus musculus GN=Macrod1 PE=1 SV=2 - [MACD1_MOUSE]	0.991664	0.866456
P10639	Thioredoxin OS=Mus musculus GN=Txn PE=1 SV=3 - [THIO_MOUSE]	1.08383	0.00968955
Q80W54	CAAX prenyl protease 1 homolog OS=Mus musculus GN=Zmpste24 PE=1 SV=2 - [FACE1_MOUSE]	0.991569	0.906315
Q80WM4	Hyaluronan and proteoglycan link protein 4 OS=Mus musculus GN=Hapln4 PE=2 SV=2 - [HPLN4_MOUSE]	1.0996	0.144186
Q99PT1	Rho GDP-dissociation inhibitor 1 OS=Mus musculus GN=Arhgdia PE=1 SV=3 - [GDIR1_MOUSE]	1.01203	0.753047
E9Q517	Sodium- and chloride-dependent glycine transporter 1 OS=Mus musculus GN=Slc6a9 PE=1 SV=1 - [E9Q517_MOUSE]	1.08168	0.416048
Q8CGA0	Protein phosphatase 1F OS=Mus musculus GN=Ppm1f PE=1 SV=1 - [PPM1F_MOUSE]	1.03746	0.212177
Q9D8V7	Signal peptidase complex catalytic subunit SEC11C OS=Mus musculus GN=Sec11c PE=1 SV=3 - [SC11C_MOUSE]	1.05069	0.406175
Q64010	Adapter molecule crk OS=Mus musculus GN=Crk PE=1 SV=1 - [CRK_MOUSE]	1.07482	0.000497207
Q3V1L4	Cytosolic purine 5'-nucleotidase OS=Mus musculus GN=Nt5c2 PE=1 SV=2 - [5NTC_MOUSE]	1.07879	0.129232
Q6ZPJ3	(E3-independent) E2 ubiquitin-conjugating enzyme UBE2O OS=Mus musculus GN=Ube2o PE=1 SV=3 - [UBE2O_MOUSE]	1.00899	0.819157
Q9CWF2	Tubulin beta-2B chain OS=Mus musculus GN=Tubb2b PE=1 SV=1 - [TBB2B_MOUSE]	0.966434	0.607146
Q05816	Fatty acid-binding protein, epidermal OS=Mus musculus GN=Fabp5 PE=1 SV=3 - [FABP5_MOUSE]	1.02504	0.500035
Q00493	Carboxypeptidase E OS=Mus musculus GN=Cpe PE=1 SV=2 - [CBPE_MOUSE]	1.03015	0.415721
Q8CG76	Aflatoxin B1 aldehyde reductase member 2 OS=Mus musculus GN=Akr7a2 PE=1 SV=3 - [ARK72_MOUSE]	1.01017	0.79076
Q3U5K1	Putative uncharacterized protein (Fragment) OS=Mus musculus GN=Ctss PE=2 SV=1 - [Q3U5K1_MOUSE]	1.07425	0.0330426
D3YVC4	Mitogen-activated protein kinase kinase kinase 5 (Fragment) OS=Mus musculus GN=Map3k5 PE=1 SV=1 - [D3YVC4_MOUSE]	1.0416	0.417972
Q8BR43	Putative uncharacterized protein OS=Mus musculus GN=Jph3 PE=2 SV=1 - [Q8BR43_MOUSE]	1.12744	0.541766
Q9D3A9	Protein tweety homolog 1 OS=Mus musculus GN=Ttyh1 PE=1 SV=1 - [TTYH1_MOUSE]	1.00982	0.810845
V9GXD9	Synergin gamma OS=Mus musculus GN=Synrg PE=1 SV=1 - [V9GXD9_MOUSE]	1.0215	0.601031
Q56A07	Sodium channel subunit beta-2 OS=Mus musculus GN=Scn2b PE=1 SV=1 - [SCN2B_MOUSE]	1.04109	0.612829
Q9CZX7	Type 2 phosphatidylinositol 4,5-bisphosphate 4-phosphatase OS=Mus musculus GN=Tmem55a PE=1 SV=1 - [TM55A_MOUSE]	1.09857	0.0783416
P68372	Tubulin beta-4B chain OS=Mus musculus GN=Tubb4b PE=1 SV=1 - [TBB4B_MOUSE]	1.06502	0.20307
Q52L66	Ubiquitin-like 7 (Bone marrow stromal cell-derived) OS=Mus musculus GN=Ubl7 PE=2 SV=1 - [Q52L66_MOUSE]	0.905342	0.397598
A0A087WPY0	Integrin-linked kinase-associated serine/threonine phosphatase 2C (Fragment) OS=Mus musculus GN=Ilkap PE=1 SV=1 - [A0A087WPY0_MOUSE]	1.00286	0.969649
J3KMM6	Evolutionarily conserved-signaling intermediate in Toll pathway, mitochondrial (Fragment) OS=Mus musculus GN=Ecsit PE=1 SV=1 - [J3KMM6_MOUSE]	0.985434	0.810965
A0A1B0GX25	Histone deacetylase 6 (Fragment) OS=Mus musculus GN=Hdac6 PE=1 SV=1 - [A0A1B0GX25_MOUSE]	1.06426	0.39782
Q6NZD2	Sorting nexin 1 OS=Mus musculus GN=Snx1 PE=1 SV=1 - [Q6NZD2_MOUSE]	1.02762	0.414484
Q91VR5	ATP-dependent RNA helicase DDX1 OS=Mus musculus GN=Ddx1 PE=1 SV=1 - [DDX1_MOUSE]	1.01874	0.613301
Q8R2K3	Single-stranded DNA-binding protein OS=Mus musculus GN=Ssbp1 PE=1 SV=1 - [Q8R2K3_MOUSE]	1.02267	0.488773
P60521	Gamma-aminobutyric acid receptor-associated protein-like 2 OS=Mus musculus GN=Gabarapl2 PE=1 SV=1 - [GBRL2_MOUSE]	1.06888	0.312514
A0A0R4J1A1	Choroideremia-like OS=Mus musculus GN=Chml PE=1 SV=1 - [A0A0R4J1A1_MOUSE]	0.956234	0.723552
Q91XD7	Cysteine-rich with EGF-like domain protein 1 OS=Mus musculus GN=Creld1 PE=1 SV=1 - [CREL1_MOUSE]	1.08018	0.0112292
Q3UWP8	Putative uncharacterized protein (Fragment) OS=Mus musculus GN=Calr PE=2 SV=1 - [Q3UWP8_MOUSE]	1.05768	0.0773121
P97807	Fumarate hydratase, mitochondrial OS=Mus musculus GN=Fh PE=1 SV=3 - [FUMH_MOUSE]	1.08624	0.0133099
A0A140T8V3	Protein Vdac3-ps1 OS=Mus musculus GN=Vdac3-ps1 PE=4 SV=1 - [A0A140T8V3_MOUSE]	1.04299	0.128424
Q9DCC4	Pyrroline-5-carboxylate reductase 3 OS=Mus musculus GN=Pycrl PE=1 SV=2 - [P5CR3_MOUSE]	1.01578	0.7037
P06728	Apolipoprotein A-IV OS=Mus musculus GN=Apoa4 PE=1 SV=3 - [APOA4_MOUSE]	0.982546	0.761183
E9PXE6	Formin-like protein 2 OS=Mus musculus GN=Fmnl2 PE=1 SV=2 - [E9PXE6_MOUSE]	1.02567	0.410949
Q9DCM2	Glutathione S-transferase kappa 1 OS=Mus musculus GN=Gstk1 PE=1 SV=3 - [GSTK1_MOUSE]	1.03791	0.284764
Q8K2C9	Very-long-chain (3R)-3-hydroxyacyl-CoA dehydratase 3 OS=Mus musculus GN=Hacd3 PE=1 SV=2 - [HACD3_MOUSE]	1.02162	0.640952
E9QMK3	Versican core protein OS=Mus musculus GN=Vcan PE=1 SV=1 - [E9QMK3_MOUSE]	1.06752	0.0781605
Q80ZW2	Protein THEM6 OS=Mus musculus GN=Them6 PE=1 SV=1 - [THEM6_MOUSE]	1.02869	0.449237
Q3UC26	Putative uncharacterized protein (Fragment) OS=Mus musculus GN=Wsb2 PE=2 SV=1 - [Q3UC26_MOUSE]	1.07411	0.0804698
Q7M6W1	Reticulon OS=Mus musculus GN=Rtn1 PE=1 SV=1 - [Q7M6W1_MOUSE]	1.01641	0.630742
P68404	Protein kinase C beta type OS=Mus musculus GN=Prkcb PE=1 SV=4 - [KPCB_MOUSE]	1.07263	0.0280847
D3Z6C4	Carbonyl reductase family member 4 (Fragment) OS=Mus musculus GN=Cbr4 PE=1 SV=1 - [D3Z6C4_MOUSE]	1.1054	0.368672
Q80Y98	Phospholipase DDHD2 OS=Mus musculus GN=Ddhd2 PE=1 SV=3 - [DDHD2_MOUSE]	1.00598	0.888078
O35295	Transcriptional activator protein Pur-beta OS=Mus musculus GN=Purb PE=1 SV=3 - [PURB_MOUSE]	0.994939	0.912208
Q61166	Microtubule-associated protein RP/EB family member 1 OS=Mus musculus GN=Mapre1 PE=1 SV=3 - [MARE1_MOUSE]	1.01567	0.651172
Q9DBP5	UMP-CMP kinase OS=Mus musculus GN=Cmpk1 PE=1 SV=1 - [KCY_MOUSE]	1.09184	0.0499913
P55194	SH3 domain-binding protein 1 OS=Mus musculus GN=Sh3bp1 PE=1 SV=2 - [3BP1_MOUSE]	1.05087	0.145105
Q80SW1	Putative adenosylhomocysteinase 2 OS=Mus musculus GN=Ahcyl1 PE=1 SV=1 - [SAHH2_MOUSE]	1.02363	0.45026
O35639	Annexin A3 OS=Mus musculus GN=Anxa3 PE=1 SV=4 - [ANXA3_MOUSE]	0.995371	0.947685
Q8BKZ9	Pyruvate dehydrogenase protein X component, mitochondrial OS=Mus musculus GN=Pdhx PE=1 SV=1 - [ODPX_MOUSE]	1.01452	0.675608
Q8C438	Putative uncharacterized protein OS=Mus musculus GN=Ank PE=2 SV=1 - [Q8C438_MOUSE]	1.14056	0.0664209
Q8VBZ3	Cleft lip and palate transmembrane protein 1 homolog OS=Mus musculus GN=Clptm1 PE=1 SV=1 - [CLPT1_MOUSE]	1.01974	0.747027
Q8BH66	Atlastin-1 OS=Mus musculus GN=Atl1 PE=1 SV=1 - [ATLA1_MOUSE]	1.02832	0.355568
Q63ZW7	InaD-like protein OS=Mus musculus GN=Patj PE=1 SV=2 - [INADL_MOUSE]	1.01616	0.91983
Q9D6R2	Isocitrate dehydrogenase [NAD] subunit alpha, mitochondrial OS=Mus musculus GN=Idh3a PE=1 SV=1 - [IDH3A_MOUSE]	1.03324	0.24253
A0A140LHA0	Proline-rich AKT1 substrate 1 (Fragment) OS=Mus musculus GN=Akt1s1 PE=1 SV=1 - [A0A140LHA0_MOUSE]	1.06348	0.00861545
P48962	ADP/ATP translocase 1 OS=Mus musculus GN=Slc25a4 PE=1 SV=4 - [ADT1_MOUSE]	1.0548	0.0742758
D3YWT0	Signal peptidase complex catalytic subunit SEC11 OS=Mus musculus GN=Sec11a PE=1 SV=1 - [D3YWT0_MOUSE]	1.01824	0.639146
Q5DQR4	Syntaxin-binding protein 5-like OS=Mus musculus GN=Stxbp5l PE=1 SV=1 - [STB5L_MOUSE]	1.02224	0.473307
Q8BRV5	Uncharacterized protein KIAA1671 OS=Mus musculus GN=Kiaa1671 PE=2 SV=1 - [K1671_MOUSE]	1.04163	0.117457
H3BLE1	Metastasis-associated protein MTA3 (Fragment) OS=Mus musculus GN=Mta3 PE=1 SV=1 - [H3BLE1_MOUSE]	1.05654	0.16741
Q8BMF3	NADP-dependent malic enzyme, mitochondrial OS=Mus musculus GN=Me3 PE=1 SV=2 - [MAON_MOUSE]	1.05222	0.0553616
Q6ZQ18	Protein EFR3 homolog B OS=Mus musculus GN=Efr3b PE=1 SV=2 - [EFR3B_MOUSE]	1.0324	0.254432
A0A1B0GS13	Apoptosis regulator BAX (Fragment) OS=Mus musculus GN=Bax PE=1 SV=1 - [A0A1B0GS13_MOUSE]	1.04029	0.35893
Q60932	Voltage-dependent anion-selective channel protein 1 OS=Mus musculus GN=Vdac1 PE=1 SV=3 - [VDAC1_MOUSE]	1.06116	0.0289374
Q6ZWQ5	Sorting nexin 12, isoform CRA_c OS=Mus musculus GN=Snx12 PE=1 SV=1 - [Q6ZWQ5_MOUSE]	1.06702	0.017766
E9Q1K7	Regulator of G-protein-signaling 12 OS=Mus musculus GN=Rgs12 PE=1 SV=1 - [E9Q1K7_MOUSE]	1.02889	0.717648
Q3V2X2	Putative uncharacterized protein (Fragment) OS=Mus musculus GN=Kidins220 PE=2 SV=1 - [Q3V2X2_MOUSE]	1.11844	0.0703219
F6QKK2	ADP-ribosylation factor-like protein 8A (Fragment) OS=Mus musculus GN=Arl8a PE=1 SV=1 - [F6QKK2_MOUSE]	1.09572	0.120168
Q6NXK7	Inactive dipeptidyl peptidase 10 OS=Mus musculus GN=Dpp10 PE=1 SV=1 - [DPP10_MOUSE]	1.03676	0.246376
P63147	Ubiquitin-conjugating enzyme E2 B OS=Mus musculus GN=Ube2b PE=1 SV=1 - [UBE2B_MOUSE]	1.00151	0.97038
O35864	COP9 signalosome complex subunit 5 OS=Mus musculus GN=Cops5 PE=1 SV=3 - [CSN5_MOUSE]	1.03414	0.216116
Q9JIG7	Coiled-coil domain-containing protein 22 OS=Mus musculus GN=Ccdc22 PE=1 SV=1 - [CCD22_MOUSE]	1.03174	0.362065
Q9CQQ7	ATP synthase F(0) complex subunit B1, mitochondrial OS=Mus musculus GN=Atp5f1 PE=1 SV=1 - [AT5F1_MOUSE]	1.06172	0.00937547
Q3U844	Putative uncharacterized protein OS=Mus musculus GN=Csnk1a1 PE=2 SV=1 - [Q3U844_MOUSE]	1.02474	0.406313
Q8C1V4	Lysine--tRNA ligase OS=Mus musculus GN=Kars PE=2 SV=1 - [Q8C1V4_MOUSE]	0.980987	0.740606
Q9R1T2	SUMO-activating enzyme subunit 1 OS=Mus musculus GN=Sae1 PE=1 SV=1 - [SAE1_MOUSE]	1.04919	0.111924
P23242	Gap junction alpha-1 protein OS=Mus musculus GN=Gja1 PE=1 SV=2 - [CXA1_MOUSE]	1.0671	0.0717785
Q99N15	17beta-hydroxysteroid dehydrogenase type 10/short chain L-3-hydroxyacyl-CoA dehydrogenase OS=Mus musculus GN=Hsd17b10 PE=1 SV=1 - [Q99N15_MOUSE]	1.05534	0.050215
A0A087WSJ9	Regulator of G-protein-signaling 6 OS=Mus musculus GN=Rgs6 PE=1 SV=1 - [A0A087WSJ9_MOUSE]	1.0687	0.000578728
O08614	Cytoskeletal protein OS=Mus musculus GN=Utrn PE=2 SV=1 - [O08614_MOUSE]	0.96448	0.576587
A7YL62	Apolipoprotein A-II OS=Mus musculus GN=Apoa2 PE=4 SV=1 - [A7YL62_MOUSE]	1.0342	0.631086
Q8BLY7	Hermansky-Pudlak syndrome 6 protein homolog OS=Mus musculus GN=Hps6 PE=1 SV=3 - [HPS6_MOUSE]	1.1245	0.32189
Q64444	Carbonic anhydrase 4 OS=Mus musculus GN=Ca4 PE=1 SV=1 - [CAH4_MOUSE]	1.04441	0.143868
P31230	Aminoacyl tRNA synthase complex-interacting multifunctional protein 1 OS=Mus musculus GN=Aimp1 PE=1 SV=2 - [AIMP1_MOUSE]	1.01333	0.757279
Q9QUH0	Glutaredoxin-1 OS=Mus musculus GN=Glrx PE=1 SV=3 - [GLRX1_MOUSE]	1.06679	0.00375713
Q78NS1	Reticulon OS=Mus musculus GN=Rtn4 PE=2 SV=1 - [Q78NS1_MOUSE]	1.06409	0.0121467
Q6ZWS7	Putative uncharacterized protein OS=Mus musculus GN=Camk2g PE=2 SV=1 - [Q6ZWS7_MOUSE]	1.04746	0.185229
A0A0G2JDM4	Phosphatidylcholine translocator ABCB4 (Fragment) OS=Mus musculus GN=Abcb4 PE=1 SV=1 - [A0A0G2JDM4_MOUSE]	1.04541	0.145871
G5E924	Heterogeneous nuclear ribonucleoprotein L (Fragment) OS=Mus musculus GN=Hnrnpl PE=1 SV=1 - [G5E924_MOUSE]	1.04192	0.273371
D3YVK0	Acyl-CoA:lysophosphatidylglycerol acyltransferase 1 (Fragment) OS=Mus musculus GN=Lpgat1 PE=1 SV=1 - [D3YVK0_MOUSE]	1.0237	0.577179
Q8K2Y7	39S ribosomal protein L47, mitochondrial OS=Mus musculus GN=Mrpl47 PE=1 SV=2 - [RM47_MOUSE]	1.14518	0.0604326
A0A0F6AIX6	Lipid droplet-associated hydrolase OS=Mus musculus GN=Ldah PE=1 SV=1 - [A0A0F6AIX6_MOUSE]	1.08418	0.428864
Q3U4K3	Putative uncharacterized protein (Fragment) OS=Mus musculus GN=Ndufv3 PE=2 SV=1 - [Q3U4K3_MOUSE]	0.920027	0.525258
F8WHP8	ATP synthase subunit f, mitochondrial OS=Mus musculus GN=Atp5j2 PE=1 SV=1 - [F8WHP8_MOUSE]	1.09571	0.0464131
A0A087WQE6	Transcription elongation factor B polypeptide 1 (Fragment) OS=Mus musculus GN=Tceb1 PE=1 SV=1 - [A0A087WQE6_MOUSE]	1.00527	0.90752
P11031	Activated RNA polymerase II transcriptional coactivator p15 OS=Mus musculus GN=Sub1 PE=1 SV=3 - [TCP4_MOUSE]	1.03258	0.648222
Q9DB77	Cytochrome b-c1 complex subunit 2, mitochondrial OS=Mus musculus GN=Uqcrc2 PE=1 SV=1 - [QCR2_MOUSE]	1.01087	0.749157
Q91VJ2	Protein kinase C delta-binding protein OS=Mus musculus GN=Prkcdbp PE=1 SV=1 - [PRDBP_MOUSE]	1.04198	0.441527
Q9JJV2	Profilin-2 OS=Mus musculus GN=Pfn2 PE=1 SV=3 - [PROF2_MOUSE]	1.02325	0.454705
Q60960	Importin subunit alpha-5 OS=Mus musculus GN=Kpna1 PE=1 SV=2 - [IMA5_MOUSE]	1.03567	0.173433
Q7M0B9	Glutathione transferase Ya1, class alpha (Fragments) OS=Mus musculus PE=1 SV=1 - [Q7M0B9_MOUSE]	1.10893	0.100421
D3Z1V3	Elongation factor-like GTPase 1 (Fragment) OS=Mus musculus GN=Efl1 PE=1 SV=8 - [D3Z1V3_MOUSE]	1.07834	0.00752064
P56480	ATP synthase subunit beta, mitochondrial OS=Mus musculus GN=Atp5b PE=1 SV=2 - [ATPB_MOUSE]	1.05892	0.0674438
Q3U0F3	Putative uncharacterized protein OS=Mus musculus GN=Itm2c PE=2 SV=1 - [Q3U0F3_MOUSE]	1.07782	0.183123
Q3UKU5	Putative uncharacterized protein OS=Mus musculus GN=Lifr PE=2 SV=1 - [Q3UKU5_MOUSE]	1.15819	0.150071
Q80Y77	Apbb1 protein OS=Mus musculus GN=Apbb1 PE=2 SV=1 - [Q80Y77_MOUSE]	1.074	0.0201785
Q69ZV6	MKIAA0918 protein (Fragment) OS=Mus musculus GN=Slitrk5 PE=2 SV=1 - [Q69ZV6_MOUSE]	0.964874	0.589155
Q3UVW2	Putative uncharacterized protein OS=Mus musculus GN=Gabrg2 PE=2 SV=1 - [Q3UVW2_MOUSE]	1.20305	0.519435
Q9CT23	Putative uncharacterized protein (Fragment) OS=Mus musculus GN=Eif3e PE=2 SV=1 - [Q9CT23_MOUSE]	1.0184	0.602564
Q8BIW1	Protein prune homolog OS=Mus musculus GN=Prune PE=1 SV=1 - [PRUNE_MOUSE]	1.07613	0.263764
Q5I0W5	Sdf2 protein OS=Mus musculus GN=Sdf2 PE=2 SV=1 - [Q5I0W5_MOUSE]	0.935041	0.506362
A0A0R4J0P1	Acyl-Coenzyme A dehydrogenase family, member 8 OS=Mus musculus GN=Acad8 PE=1 SV=1 - [A0A0R4J0P1_MOUSE]	1.01623	0.610367
Q99LB6	Methionine adenosyltransferase 2 subunit beta OS=Mus musculus GN=Mat2b PE=1 SV=1 - [MAT2B_MOUSE]	1.04109	0.254903
Q8VHL1	Histone-lysine N-methyltransferase SETD7 OS=Mus musculus GN=Setd7 PE=1 SV=2 - [SETD7_MOUSE]	1.05633	0.0585172
A0A087WSJ7	Protein 2410002F23Rik OS=Mus musculus GN=2410002F23Rik PE=1 SV=1 - [A0A087WSJ7_MOUSE]	1.11815	0.064137
Q3TIF7	Putative uncharacterized protein OS=Mus musculus GN=Smyd3 PE=2 SV=1 - [Q3TIF7_MOUSE]	1.07932	0.0120052
A0A1B0GSQ6	60S ribosomal protein L13a (Fragment) OS=Mus musculus GN=Rpl13a PE=4 SV=1 - [A0A1B0GSQ6_MOUSE]	1.0016	0.975178
Q9QUM9	Proteasome subunit alpha type-6 OS=Mus musculus GN=Psma6 PE=1 SV=1 - [PSA6_MOUSE]	1.02671	0.486818
E9Q9N6	Serine/threonine-protein kinase MARK2 OS=Mus musculus GN=Mark2 PE=1 SV=1 - [E9Q9N6_MOUSE]	1.05707	0.0269188
P70296	Phosphatidylethanolamine-binding protein 1 OS=Mus musculus GN=Pebp1 PE=1 SV=3 - [PEBP1_MOUSE]	1.03801	0.144216
B7ZNR9	Map4k4 protein OS=Mus musculus GN=Map4k4 PE=1 SV=1 - [B7ZNR9_MOUSE]	1.09404	0.0590885
Q8R570	Synaptosomal-associated protein 47 OS=Mus musculus GN=Snap47 PE=1 SV=1 - [SNP47_MOUSE]	1.04262	0.183632
Q6P6P5	Protein Gm21985 OS=Mus musculus GN=Slc12a6 PE=1 SV=1 - [Q6P6P5_MOUSE]	1.02438	0.467183
Q9CR16	Peptidyl-prolyl cis-trans isomerase D OS=Mus musculus GN=Ppid PE=1 SV=3 - [PPID_MOUSE]	1.04597	0.375222
P49615	Cyclin-dependent-like kinase 5 OS=Mus musculus GN=Cdk5 PE=1 SV=1 - [CDK5_MOUSE]	1.01681	0.60231
A2A8E2	Protein 0610037L13Rik OS=Mus musculus GN=0610037L13Rik PE=1 SV=1 - [A2A8E2_MOUSE]	1.03388	0.411286
O08586	Phosphatidylinositol 3,4,5-trisphosphate 3-phosphatase and dual-specificity protein phosphatase PTEN OS=Mus musculus GN=Pten PE=1 SV=1 - [PTEN_MOUSE]	1.04658	0.158893
Q6DFW0	Protein C9orf72 homolog OS=Mus musculus PE=1 SV=1 - [CI072_MOUSE]	1.03071	0.530841
Q3UF82	Mitogen-activated protein kinase OS=Mus musculus GN=Mapk1 PE=2 SV=1 - [Q3UF82_MOUSE]	1.05314	0.0193687
P62830	60S ribosomal protein L23 OS=Mus musculus GN=Rpl23 PE=1 SV=1 - [RL23_MOUSE]	1.00587	0.879457
Q8K3W0	BRCA1-A complex subunit BRE OS=Mus musculus GN=Bre PE=1 SV=2 - [BRE_MOUSE]	1.02367	0.396653
Q8VE52	Opioid growth factor receptor-like protein 1 OS=Mus musculus GN=Ogfrl1 PE=1 SV=2 - [OGRL1_MOUSE]	1.0636	0.0576072
Q9JIS5	Synaptic vesicle glycoprotein 2A OS=Mus musculus GN=Sv2a PE=1 SV=1 - [SV2A_MOUSE]	1.06508	0.00178677
F7CBP1	Eukaryotic translation initiation factor 4 gamma 2 OS=Mus musculus GN=Eif4g2 PE=1 SV=1 - [F7CBP1_MOUSE]	1.06732	0.195903
Q3TDQ5	Autophagy-related 16-like 1 (Yeast), isoform CRA_e OS=Mus musculus GN=Atg16l1 PE=2 SV=1 - [Q3TDQ5_MOUSE]	0.998152	0.982241
Q3URS9	Coiled-coil domain-containing protein 51 OS=Mus musculus GN=Ccdc51 PE=1 SV=1 - [CCD51_MOUSE]	0.973921	0.787249
Q922J7	Ampd3 protein (Fragment) OS=Mus musculus GN=Ampd3 PE=2 SV=1 - [Q922J7_MOUSE]	1.05113	0.123907
A0A1B0GR26	U6 snRNA-associated Sm-like protein LSm1 OS=Mus musculus GN=Lsm1 PE=1 SV=1 - [A0A1B0GR26_MOUSE]	0.995004	0.9025
A0A0G2JFB4	Eukaryotic translation initiation factor 4E OS=Mus musculus GN=Eif4e PE=1 SV=1 - [A0A0G2JFB4_MOUSE]	1.02376	0.453487
P31786	Acyl-CoA-binding protein OS=Mus musculus GN=Dbi PE=1 SV=2 - [ACBP_MOUSE]	1.06739	0.0139462
P56212	cAMP-regulated phosphoprotein 19 OS=Mus musculus GN=Arpp19 PE=1 SV=2 - [ARP19_MOUSE]	1.00327	0.936839
Q3UDH4	Putative uncharacterized protein (Fragment) OS=Mus musculus GN=Sec24b PE=2 SV=1 - [Q3UDH4_MOUSE]	1.04369	0.297084
A0A0G2JDI4	Glutamate--cysteine ligase regulatory subunit (Fragment) OS=Mus musculus GN=Gclm PE=1 SV=1 - [A0A0G2JDI4_MOUSE]	1.03054	0.476297
E9PUC5	PH and SEC7 domain-containing protein 3 OS=Mus musculus GN=Psd3 PE=1 SV=1 - [E9PUC5_MOUSE]	1.03719	0.139016
Q8CIQ7	Dedicator of cytokinesis protein 3 OS=Mus musculus GN=Dock3 PE=1 SV=1 - [DOCK3_MOUSE]	1.04604	0.050066
Q00612	Glucose-6-phosphate 1-dehydrogenase X OS=Mus musculus GN=G6pdx PE=1 SV=3 - [G6PD1_MOUSE]	1.09243	0.0190513
Q91W53	Golgin subfamily A member 7 OS=Mus musculus GN=Golga7 PE=1 SV=1 - [GOGA7_MOUSE]	1.10523	0.177942
Q50H33	BTB/POZ domain-containing protein KCTD8 OS=Mus musculus GN=Kctd8 PE=1 SV=1 - [KCTD8_MOUSE]	1.02201	0.446879
Q2M4I1	Ubiquitin protein ligase E3 component n-recognin 1 OS=Mus musculus GN=Ubr1 PE=4 SV=1 - [Q2M4I1_MOUSE]	0.955482	0.529432
E9Q175	Unconventional myosin-VI OS=Mus musculus GN=Myo6 PE=1 SV=1 - [E9Q175_MOUSE]	1.02616	0.518997
Q9CPT4	Myeloid-derived growth factor OS=Mus musculus GN=Mydgf PE=1 SV=1 - [MYDGF_MOUSE]	1.02676	0.488329
Q3TJY5	Putative uncharacterized protein (Fragment) OS=Mus musculus GN=Ik PE=2 SV=1 - [Q3TJY5_MOUSE]	1.06859	0.25824
P27612	Phospholipase A-2-activating protein OS=Mus musculus GN=Plaa PE=1 SV=4 - [PLAP_MOUSE]	1.02714	0.406604
P52196	Thiosulfate sulfurtransferase OS=Mus musculus GN=Tst PE=1 SV=3 - [THTR_MOUSE]	1.01508	0.699523
P26339	Chromogranin-A OS=Mus musculus GN=Chga PE=1 SV=1 - [CMGA_MOUSE]	1.05044	0.278813
B7U582	Heat shock protein 70-2 OS=Mus musculus PE=3 SV=1 - [B7U582_MOUSE]	1.0267	0.463757
D3Z494	MCG142264, isoform CRA_a OS=Mus musculus GN=Akr1b10 PE=1 SV=1 - [D3Z494_MOUSE]	1.01474	0.724872
Q4QQM5	Mitoguardin 1 OS=Mus musculus GN=Miga1 PE=1 SV=1 - [MIGA1_MOUSE]	1.03518	0.35627
Q3TFF0	Putative uncharacterized protein OS=Mus musculus GN=Dnaja2 PE=2 SV=1 - [Q3TFF0_MOUSE]	1.05648	0.0413332
Q7TMH5	Mrpl13 protein (Fragment) OS=Mus musculus GN=Mrpl13 PE=2 SV=1 - [Q7TMH5_MOUSE]	1.02802	0.448441
Q3TTX0	Putative uncharacterized protein OS=Mus musculus GN=Matr3 PE=2 SV=1 - [Q3TTX0_MOUSE]	1.0476	0.192906
O55033	Cytoplasmic protein NCK2 OS=Mus musculus GN=Nck2 PE=1 SV=1 - [NCK2_MOUSE]	1.07882	0.121129
Q7TPW6	Solute carrier family 25 (Mitochondrial carnitine/acylcarnitine translocase), member 20 OS=Mus musculus GN=Slc25a20 PE=2 SV=1 - [Q7TPW6_MOUSE]	0.99008	0.837137
Q8C8P2	Putative uncharacterized protein OS=Mus musculus GN=Epb41l1 PE=2 SV=1 - [Q8C8P2_MOUSE]	0.983219	0.800058
B2RWV5	Vomeronasal 1 receptor, C2 OS=Mus musculus GN=Vmn1r29 PE=2 SV=1 - [B2RWV5_MOUSE]	0.956	0.50715
Q8BG02	Serine/threonine-protein phosphatase 2A 55 kDa regulatory subunit B gamma isoform OS=Mus musculus GN=Ppp2r2c PE=1 SV=1 - [2ABG_MOUSE]	1.06922	0.078896
F6U2S8	Serine/threonine-protein kinase WNK1 (Fragment) OS=Mus musculus GN=Wnk1 PE=1 SV=1 - [F6U2S8_MOUSE]	1.03174	0.578842
Q8BWR2	PITH domain-containing protein 1 OS=Mus musculus GN=Pithd1 PE=1 SV=1 - [PITH1_MOUSE]	1.00238	0.972161
Q3UJP5	Protein C8orf37 homolog OS=Mus musculus PE=1 SV=1 - [CH037_MOUSE]	1.04637	0.160653
E9QMC2	Metabotropic glutamate receptor 5 OS=Mus musculus GN=Grm5 PE=1 SV=1 - [E9QMC2_MOUSE]	1.04531	0.212991
B2RXS4	Plexin-B2 OS=Mus musculus GN=Plxnb2 PE=1 SV=1 - [PLXB2_MOUSE]	0.992563	0.919103
Q8BPV2	Putative uncharacterized protein OS=Mus musculus GN=Ptprg PE=2 SV=1 - [Q8BPV2_MOUSE]	1.11032	0.0663752
E9QA43	Cyclin-H (Fragment) OS=Mus musculus GN=Ccnh PE=1 SV=1 - [E9QA43_MOUSE]	1.10066	0.34589
Q99KR7	Peptidyl-prolyl cis-trans isomerase F, mitochondrial OS=Mus musculus GN=Ppif PE=1 SV=1 - [PPIF_MOUSE]	1.09647	0.0941983
A0A0G2JFY6	AP complex subunit beta OS=Mus musculus GN=Ap4b1 PE=1 SV=1 - [A0A0G2JFY6_MOUSE]	0.943278	0.481729
Q3U0D9	E3 ubiquitin-protein ligase HACE1 OS=Mus musculus GN=Hace1 PE=1 SV=1 - [HACE1_MOUSE]	1.028	0.265809
Q7TPM6	Fibronectin type III and SPRY domain-containing protein 1 OS=Mus musculus GN=Fsd1 PE=1 SV=1 - [FSD1_MOUSE]	1.01399	0.805399
G3X915	LysM and putative peptidoglycan-binding domain-containing protein 2 OS=Mus musculus GN=Lysmd2 PE=1 SV=1 - [G3X915_MOUSE]	0.985184	0.749708
P37804	Transgelin OS=Mus musculus GN=Tagln PE=1 SV=3 - [TAGL_MOUSE]	1.04413	0.214079
S4R2C4	Son of sevenless homolog 2 OS=Mus musculus GN=Sos2 PE=1 SV=1 - [S4R2C4_MOUSE]	1.08992	0.0619935
O09114	Prostaglandin-H2 D-isomerase OS=Mus musculus GN=Ptgds PE=1 SV=1 - [PTGDS_MOUSE]	1.05694	0.00859487
Q3TLZ3	Putative uncharacterized protein OS=Mus musculus GN=Vps53 PE=2 SV=1 - [Q3TLZ3_MOUSE]	1.00567	0.876496
Q9DB27	Malignant T-cell-amplified sequence 1 OS=Mus musculus GN=Mcts1 PE=1 SV=1 - [MCTS1_MOUSE]	1.0661	0.0560874
Q920I9	WD repeat-containing protein 7 OS=Mus musculus GN=Wdr7 PE=1 SV=3 - [WDR7_MOUSE]	1.0249	0.339581
E9Q6P5	Tetratricopeptide repeat protein 7B OS=Mus musculus GN=Ttc7b PE=1 SV=1 - [TTC7B_MOUSE]	0.98759	0.780145
F6PY46	Nischarin (Fragment) OS=Mus musculus GN=Nisch PE=1 SV=1 - [F6PY46_MOUSE]	1.00326	0.92557
Q9D7X8	Gamma-glutamylcyclotransferase OS=Mus musculus GN=Ggct PE=1 SV=1 - [GGCT_MOUSE]	1.05373	0.032334
Q3U8W9	Putative uncharacterized protein OS=Mus musculus GN=Hnrnpr PE=2 SV=1 - [Q3U8W9_MOUSE]	1.03431	0.281648
P97447	Four and a half LIM domains protein 1 OS=Mus musculus GN=Fhl1 PE=1 SV=3 - [FHL1_MOUSE]	1.02463	0.381715
Q61656	Probable ATP-dependent RNA helicase DDX5 OS=Mus musculus GN=Ddx5 PE=1 SV=2 - [DDX5_MOUSE]	1.02619	0.532761
Q60668	Heterogeneous nuclear ribonucleoprotein D0 OS=Mus musculus GN=Hnrnpd PE=1 SV=2 - [HNRPD_MOUSE]	1.04265	0.263153
H7BX90	Glutamate receptor-interacting protein 1 OS=Mus musculus GN=Grip1 PE=1 SV=1 - [H7BX90_MOUSE]	1.05789	0.221609
P10126	Elongation factor 1-alpha 1 OS=Mus musculus GN=Eef1a1 PE=1 SV=3 - [EF1A1_MOUSE]	1.03325	0.181705
Q9WVE8	Protein kinase C and casein kinase substrate in neurons protein 2 OS=Mus musculus GN=Pacsin2 PE=1 SV=1 - [PACN2_MOUSE]	0.989217	0.809359
Q66JP8	Rbm15 protein (Fragment) OS=Mus musculus GN=Rbm15 PE=2 SV=1 - [Q66JP8_MOUSE]	1.00025	0.996738
Q93092	Transaldolase OS=Mus musculus GN=Taldo1 PE=1 SV=2 - [TALDO_MOUSE]	1.06153	0.0580582
Q8R555	Cartilage acidic protein 1 OS=Mus musculus GN=Crtac1 PE=2 SV=1 - [CRAC1_MOUSE]	0.887719	0.441274
Q8BIJ6	Isoleucine--tRNA ligase, mitochondrial OS=Mus musculus GN=Iars2 PE=1 SV=1 - [SYIM_MOUSE]	1.06924	0.0209281
V9GX06	Protein Gm11214 (Fragment) OS=Mus musculus GN=Gm11214 PE=1 SV=1 - [V9GX06_MOUSE]	1.16032	0.0827649
D3YY02	Nucleolysin TIA-1 OS=Mus musculus GN=Tia1 PE=1 SV=1 - [D3YY02_MOUSE]	1.08179	0.0529481
P02802	Metallothionein-1 OS=Mus musculus GN=Mt1 PE=1 SV=1 - [MT1_MOUSE]	0.904517	0.352445
P97351	40S ribosomal protein S3a OS=Mus musculus GN=Rps3a PE=1 SV=3 - [RS3A_MOUSE]	0.984446	0.729826
Q9CYG7	Mitochondrial import receptor subunit TOM34 OS=Mus musculus GN=Tomm34 PE=1 SV=1 - [TOM34_MOUSE]	1.02213	0.605318
Q9D4H1	Exocyst complex component 2 OS=Mus musculus GN=Exoc2 PE=1 SV=1 - [EXOC2_MOUSE]	1.10127	0.066436
Q6P5E5	Structural maintenance of chromosomes protein OS=Mus musculus GN=Smc3 PE=2 SV=1 - [Q6P5E5_MOUSE]	1.10783	0.0429313
P62897	Cytochrome c, somatic OS=Mus musculus GN=Cycs PE=1 SV=2 - [CYC_MOUSE]	1.03886	0.220362
P00920	Carbonic anhydrase 2 OS=Mus musculus GN=Ca2 PE=1 SV=4 - [CAH2_MOUSE]	1.07511	0.207707
Q3U878	Putative uncharacterized protein OS=Mus musculus GN=Dazap1 PE=2 SV=1 - [Q3U878_MOUSE]	1.02939	0.263075
Q8BGT8	Phytanoyl-CoA hydroxylase-interacting protein-like OS=Mus musculus GN=Phyhipl PE=1 SV=1 - [PHIPL_MOUSE]	1.03462	0.150272
A2A690	Protein TANC2 OS=Mus musculus GN=Tanc2 PE=1 SV=1 - [TANC2_MOUSE]	1.00425	0.911409
P19783	Cytochrome c oxidase subunit 4 isoform 1, mitochondrial OS=Mus musculus GN=Cox4i1 PE=1 SV=2 - [COX41_MOUSE]	1.0062	0.884696
Q8BFQ4	WD repeat-containing protein 82 OS=Mus musculus GN=Wdr82 PE=1 SV=1 - [WDR82_MOUSE]	1.03897	0.161145
Q91ZZ3	Beta-synuclein OS=Mus musculus GN=Sncb PE=1 SV=1 - [SYUB_MOUSE]	1.05648	0.00444706
Q3TAP5	Putative uncharacterized protein OS=Mus musculus GN=Tra2a PE=2 SV=1 - [Q3TAP5_MOUSE]	1.08873	0.212036
Q3UVI9	Putative uncharacterized protein OS=Mus musculus GN=Abcf2 PE=2 SV=1 - [Q3UVI9_MOUSE]	1.06734	0.00326259
S4R2B0	RNA-binding protein 25 (Fragment) OS=Mus musculus GN=Rbm25 PE=1 SV=1 - [S4R2B0_MOUSE]	1.0361	0.108112
Q8R1T2	Cul4a protein OS=Mus musculus GN=Cul4a PE=2 SV=1 - [Q8R1T2_MOUSE]	1.09241	0.0266531
Q9R0Q6	Actin-related protein 2/3 complex subunit 1A OS=Mus musculus GN=Arpc1a PE=1 SV=1 - [ARC1A_MOUSE]	1.0193	0.486394
P63005	Platelet-activating factor acetylhydrolase IB subunit alpha OS=Mus musculus GN=Pafah1b1 PE=1 SV=2 - [LIS1_MOUSE]	1.00177	0.958558
Q9JKK7	Tropomodulin-2 OS=Mus musculus GN=Tmod2 PE=1 SV=2 - [TMOD2_MOUSE]	1.07216	0.0282411
A0A0G2JGP4	GTPase NRas (Fragment) OS=Mus musculus GN=Nras PE=1 SV=1 - [A0A0G2JGP4_MOUSE]	1.03102	0.182655
Q9JKY0	Cell differentiation protein RCD1 homolog OS=Mus musculus GN=Rqcd1 PE=1 SV=1 - [RCD1_MOUSE]	1.05243	0.0224761
Q3UJR6	Putative uncharacterized protein (Fragment) OS=Mus musculus GN=Acadvl PE=2 SV=1 - [Q3UJR6_MOUSE]	1.07572	0.134111
D3Z7R0	[3-methyl-2-oxobutanoate dehydrogenase [lipoamide]] kinase, mitochondrial (Fragment) OS=Mus musculus GN=Bckdk PE=1 SV=1 - [D3Z7R0_MOUSE]	0.9803	0.756774
G5E866	Splicing factor 3B subunit 1 OS=Mus musculus GN=Sf3b1 PE=1 SV=1 - [G5E866_MOUSE]	1.01761	0.558979
Q9R1V7	Disintegrin and metalloproteinase domain-containing protein 23 OS=Mus musculus GN=Adam23 PE=1 SV=1 - [ADA23_MOUSE]	0.990817	0.827293
P59017	Bcl-2-like protein 13 OS=Mus musculus GN=Bcl2l13 PE=1 SV=2 - [B2L13_MOUSE]	1.06804	0.215316
P54071	Isocitrate dehydrogenase [NADP], mitochondrial OS=Mus musculus GN=Idh2 PE=1 SV=3 - [IDHP_MOUSE]	1.05473	0.135656
G3UZY2	Thioredoxin, mitochondrial (Fragment) OS=Mus musculus GN=Txn2 PE=1 SV=1 - [G3UZY2_MOUSE]	0.996486	0.923196
Q91WM2	Cat eye syndrome critical region protein 5 homolog OS=Mus musculus GN=Cecr5 PE=1 SV=1 - [CECR5_MOUSE]	1.046	0.171217
Q3TEA8	Heterochromatin protein 1-binding protein 3 OS=Mus musculus GN=Hp1bp3 PE=1 SV=1 - [HP1B3_MOUSE]	1.00098	0.985819
Q3TYA4	Syntaxin-binding protein 6 OS=Mus musculus GN=Stxbp6 PE=1 SV=1 - [Q3TYA4_MOUSE]	1.01228	0.71966
O54984	ATPase Asna1 OS=Mus musculus GN=Asna1 PE=1 SV=2 - [ASNA_MOUSE]	1.03361	0.162336
P45591	Cofilin-2 OS=Mus musculus GN=Cfl2 PE=1 SV=1 - [COF2_MOUSE]	1.06823	0.0257002
Q9R1Z7	6-pyruvoyl tetrahydrobiopterin synthase OS=Mus musculus GN=Pts PE=1 SV=2 - [PTPS_MOUSE]	1.03209	0.307879
Q9D0T1	NHP2-like protein 1 OS=Mus musculus GN=Snu13 PE=1 SV=4 - [NH2L1_MOUSE]	1.01397	0.691224
Q571M0	MKIAA4032 protein (Fragment) OS=Mus musculus GN=Mfn1 PE=2 SV=1 - [Q571M0_MOUSE]	1.0637	0.078343
Q9Z2I0	LETM1 and EF-hand domain-containing protein 1, mitochondrial OS=Mus musculus GN=Letm1 PE=1 SV=1 - [LETM1_MOUSE]	1.05984	0.0576539
Q8C1B1	Calmodulin-regulated spectrin-associated protein 2 OS=Mus musculus GN=Camsap2 PE=1 SV=3 - [CAMP2_MOUSE]	1.04049	0.0679412
Q9DBG3	AP-2 complex subunit beta OS=Mus musculus GN=Ap2b1 PE=1 SV=1 - [AP2B1_MOUSE]	1.0336	0.186542
P70372	ELAV-like protein 1 OS=Mus musculus GN=Elavl1 PE=1 SV=2 - [ELAV1_MOUSE]	1.05643	0.0217757
Q8BTF8	RNA-binding Raly-like protein OS=Mus musculus GN=Ralyl PE=2 SV=1 - [RALYL_MOUSE]	0.97458	0.624895
Q3UYV9	Nuclear cap-binding protein subunit 1 OS=Mus musculus GN=Ncbp1 PE=1 SV=2 - [NCBP1_MOUSE]	1.00461	0.908098
Q9Z268	RasGAP-activating-like protein 1 OS=Mus musculus GN=Rasal1 PE=1 SV=2 - [RASL1_MOUSE]	1.03342	0.133001
H3BKE1	Phosphoinositide phospholipase C (Fragment) OS=Mus musculus GN=Plch1 PE=1 SV=8 - [H3BKE1_MOUSE]	1.00362	0.942492
P32020	Non-specific lipid-transfer protein OS=Mus musculus GN=Scp2 PE=1 SV=3 - [NLTP_MOUSE]	1.08222	0.0194424
Q66JR8	Ptms protein OS=Mus musculus GN=Ptms PE=2 SV=1 - [Q66JR8_MOUSE]	1.07984	0.0317956
Q9D2P8	Myelin-associated oligodendrocyte basic protein OS=Mus musculus GN=Mobp PE=1 SV=1 - [MOBP_MOUSE]	1.10707	0.173773
P54729	NEDD8 ultimate buster 1 OS=Mus musculus GN=Nub1 PE=1 SV=2 - [NUB1_MOUSE]	1.05332	0.00404072
B7ZCU2	Abl interactor 1 OS=Mus musculus GN=Abi1 PE=1 SV=1 - [B7ZCU2_MOUSE]	1.02469	0.390091
Q6NWW1	Ubiquitination factor E4B, UFD2 homolog (S. cerevisiae) OS=Mus musculus GN=Ube4b PE=2 SV=1 - [Q6NWW1_MOUSE]	1.07793	0.198921
A0A0N4SV05	Serine/threonine-protein phosphatase 4 regulatory subunit 2 (Fragment) OS=Mus musculus GN=Ppp4r2 PE=1 SV=1 - [A0A0N4SV05_MOUSE]	1.03453	0.472298
Q8K4F5	Protein ABHD11 OS=Mus musculus GN=Abhd11 PE=1 SV=1 - [ABHDB_MOUSE]	1.14224	0.205929
Q99J39	Malonyl-CoA decarboxylase, mitochondrial OS=Mus musculus GN=Mlycd PE=1 SV=1 - [DCMC_MOUSE]	1.07856	0.117871
B1AYN8	Medium-wave-sensitive opsin 1 (Fragment) OS=Mus musculus GN=Opn1mw PE=4 SV=1 - [B1AYN8_MOUSE]	1.01408	0.674598
P97770	THUMP domain-containing protein 3 OS=Mus musculus GN=Thumpd3 PE=1 SV=1 - [THUM3_MOUSE]	1.07647	0.0336093
Q3UZ63	Putative uncharacterized protein (Fragment) OS=Mus musculus GN=Zc3h11a PE=2 SV=1 - [Q3UZ63_MOUSE]	0.84228	0.323821
Q91YS8	Calcium/calmodulin-dependent protein kinase type 1 OS=Mus musculus GN=Camk1 PE=1 SV=1 - [KCC1A_MOUSE]	1.04817	0.250487
P35762	CD81 antigen OS=Mus musculus GN=Cd81 PE=1 SV=2 - [CD81_MOUSE]	1.09336	0.0439999
A0A4W9	Neuronal growth regulator 1 OS=Mus musculus GN=Negr1 PE=1 SV=1 - [A0A4W9_MOUSE]	1.03808	0.148498
G5E8C4	MCG142017, isoform CRA_a OS=Mus musculus GN=Tmtc3 PE=1 SV=1 - [G5E8C4_MOUSE]	1.02661	0.639039
D3Z175	MCG142459 OS=Mus musculus GN=Gm5519 PE=1 SV=1 - [D3Z175_MOUSE]	1.09373	0.0740561
Q6P1B1	Xaa-Pro aminopeptidase 1 OS=Mus musculus GN=Xpnpep1 PE=1 SV=1 - [XPP1_MOUSE]	1.02973	0.182682
A0A087WR00	Bcl-2-related ovarian killer protein (Fragment) OS=Mus musculus GN=Bok PE=1 SV=1 - [A0A087WR00_MOUSE]	1.0592	0.0248971
D3Z3F1	Pre-mRNA 3'-end-processing factor FIP1 (Fragment) OS=Mus musculus GN=Fip1l1 PE=1 SV=2 - [D3Z3F1_MOUSE]	0.977576	0.785055
Q3TB79	Putative uncharacterized protein (Fragment) OS=Mus musculus GN=Capn1 PE=2 SV=1 - [Q3TB79_MOUSE]	1.03062	0.21017
Q3TET5	Putative uncharacterized protein (Fragment) OS=Mus musculus GN=Pmpcb PE=2 SV=1 - [Q3TET5_MOUSE]	0.989865	0.796184
A2AWQ2	Protein RCC2 (Fragment) OS=Mus musculus GN=Rcc2 PE=1 SV=1 - [A2AWQ2_MOUSE]	1.01691	0.514315
Q9CRA9	FGFR1 oncogene partner 2 homolog OS=Mus musculus GN=Fgfr1op2 PE=1 SV=1 - [FGOP2_MOUSE]	1.04094	0.0625853
F7B227	Delta(3,5)-Delta(2,4)-dienoyl-CoA isomerase, mitochondrial (Fragment) OS=Mus musculus GN=Ech1 PE=1 SV=1 - [F7B227_MOUSE]	1.0472	0.549285
Q04750	DNA topoisomerase 1 OS=Mus musculus GN=Top1 PE=1 SV=2 - [TOP1_MOUSE]	1.02812	0.635043
Q6ZPM1	MKIAA1589 protein (Fragment) OS=Mus musculus GN=mKIAA1589 PE=4 SV=1 - [Q6ZPM1_MOUSE]	1.00026	0.996707
Q7TSV4	Phosphoglucomutase-2 OS=Mus musculus GN=Pgm2 PE=1 SV=1 - [PGM2_MOUSE]	0.997757	0.965155
A0A0R4J1D0	Copine-2 OS=Mus musculus GN=Cpne2 PE=1 SV=1 - [A0A0R4J1D0_MOUSE]	1.01315	0.739396
D3YUM1	NADH dehydrogenase [ubiquinone] flavoprotein 1, mitochondrial OS=Mus musculus GN=Ndufv1 PE=1 SV=1 - [D3YUM1_MOUSE]	1.05528	0.00733887
Q9DC23	DnaJ homolog subfamily C member 10 OS=Mus musculus GN=Dnajc10 PE=1 SV=2 - [DJC10_MOUSE]	0.984884	0.731443
Q8R569	Smarca4 protein (Fragment) OS=Mus musculus GN=Smarca4 PE=2 SV=1 - [Q8R569_MOUSE]	1.09835	0.0421008
P42232	Signal transducer and activator of transcription 5B OS=Mus musculus GN=Stat5b PE=1 SV=1 - [STA5B_MOUSE]	1.04189	0.0335998
Q8JZU2	Tricarboxylate transport protein, mitochondrial OS=Mus musculus GN=Slc25a1 PE=1 SV=1 - [TXTP_MOUSE]	1.02487	0.338196
F6XWY6	Protein Abcg4 (Fragment) OS=Mus musculus GN=Abcg4 PE=1 SV=1 - [F6XWY6_MOUSE]	1.04675	0.372932
D3YY42	Protein YIF1B OS=Mus musculus GN=Yif1b PE=1 SV=1 - [D3YY42_MOUSE]	0.905637	0.353046
Q3U6Q1	Putative uncharacterized protein OS=Mus musculus GN=Wbp11 PE=2 SV=1 - [Q3U6Q1_MOUSE]	1.03718	0.491012
Q9DCS9	NADH dehydrogenase [ubiquinone] 1 beta subcomplex subunit 10 OS=Mus musculus GN=Ndufb10 PE=1 SV=3 - [NDUBA_MOUSE]	1.03523	0.087721
P58064	28S ribosomal protein S6, mitochondrial OS=Mus musculus GN=Mrps6 PE=1 SV=3 - [RT06_MOUSE]	1.02938	0.216119
Q3TWH4	Putative uncharacterized protein OS=Mus musculus GN=3110002H16Rik PE=2 SV=1 - [Q3TWH4_MOUSE]	1.03228	0.360317
M0QWS4	Ubiquitin-fold modifier conjugating enzyme 1, isoform CRA_c OS=Mus musculus GN=Ufc1 PE=1 SV=1 - [M0QWS4_MOUSE]	1.06153	0.0327991
Q6PDS5	Phosphodiesterase OS=Mus musculus GN=Pde1b PE=2 SV=1 - [Q6PDS5_MOUSE]	1.00288	0.929972
Q3TBL6	Tumor necrosis factor alpha-induced protein 8-like protein 3 OS=Mus musculus GN=Tnfaip8l3 PE=1 SV=1 - [TP8L3_MOUSE]	1.10152	0.363959
Q9QUG9	RAS guanyl-releasing protein 2 OS=Mus musculus GN=Rasgrp2 PE=1 SV=2 - [GRP2_MOUSE]	1.00188	0.951822
Q8C031	Leucine-rich repeat-containing protein 4C OS=Mus musculus GN=Lrrc4c PE=1 SV=2 - [LRC4C_MOUSE]	1.03647	0.13839
D3YTQ9	40S ribosomal protein S15 OS=Mus musculus GN=Rps15 PE=1 SV=1 - [D3YTQ9_MOUSE]	1.04614	0.53663
Q8VDS4	Regulation of nuclear pre-mRNA domain-containing protein 1A OS=Mus musculus GN=Rprd1a PE=1 SV=1 - [RPR1A_MOUSE]	1.06545	0.535334
O08989	Ras-related protein M-Ras OS=Mus musculus GN=Mras PE=1 SV=1 - [RASM_MOUSE]	1.02947	0.353423
Q3TCW5	Putative uncharacterized protein OS=Mus musculus GN=Nrbp1 PE=2 SV=1 - [Q3TCW5_MOUSE]	1.01771	0.487219
A0A140LJF1	COUP transcription factor 2 (Fragment) OS=Mus musculus GN=Nr2f2 PE=1 SV=1 - [A0A140LJF1_MOUSE]	1.00882	0.845474
P62242	40S ribosomal protein S8 OS=Mus musculus GN=Rps8 PE=1 SV=2 - [RS8_MOUSE]	1.03792	0.331711
P34022	Ran-specific GTPase-activating protein OS=Mus musculus GN=Ranbp1 PE=1 SV=2 - [RANG_MOUSE]	1.07041	0.225903
Q8K0C4	Lanosterol 14-alpha demethylase OS=Mus musculus GN=Cyp51a1 PE=1 SV=1 - [CP51A_MOUSE]	0.991279	0.88746
Q6PB52	Lrpap1 protein (Fragment) OS=Mus musculus GN=Lrpap1 PE=2 SV=1 - [Q6PB52_MOUSE]	1.04611	0.0406175
Q68EF0	Rab-3A-interacting protein OS=Mus musculus GN=Rab3ip PE=1 SV=1 - [RAB3I_MOUSE]	1.0765	0.0640563
A0A0G2JDF8	Serrate RNA effector molecule homolog (Fragment) OS=Mus musculus GN=Srrt PE=1 SV=1 - [A0A0G2JDF8_MOUSE]	0.970189	0.566748
P07724	Serum albumin OS=Mus musculus GN=Alb PE=1 SV=3 - [ALBU_MOUSE]	1.02599	0.271683
P97772	Metabotropic glutamate receptor 1 OS=Mus musculus GN=Grm1 PE=1 SV=2 - [GRM1_MOUSE]	1.03765	0.311266
Q9DBT5	AMP deaminase 2 OS=Mus musculus GN=Ampd2 PE=1 SV=1 - [AMPD2_MOUSE]	1.00865	0.752952
O55234	Proteasome subunit beta type-5 OS=Mus musculus GN=Psmb5 PE=1 SV=3 - [PSB5_MOUSE]	0.988778	0.797472
Q99LD8	N(G),N(G)-dimethylarginine dimethylaminohydrolase 2 OS=Mus musculus GN=Ddah2 PE=1 SV=1 - [DDAH2_MOUSE]	1.0823	0.350227
Q3U9R7	Putative uncharacterized protein (Fragment) OS=Mus musculus GN=Gsr PE=2 SV=1 - [Q3U9R7_MOUSE]	0.955946	0.558042
Q8R016	Bleomycin hydrolase OS=Mus musculus GN=Blmh PE=1 SV=1 - [BLMH_MOUSE]	1.02757	0.239585
G3UX44	Estradiol 17-beta-dehydrogenase 8 (Fragment) OS=Mus musculus GN=H2-Ke6 PE=1 SV=1 - [G3UX44_MOUSE]	1.0407	0.38382
B1AY86	Plexin domain-containing protein 2 OS=Mus musculus GN=Plxdc2 PE=1 SV=1 - [B1AY86_MOUSE]	1.04472	0.727998
O08848	60 kDa SS-A/Ro ribonucleoprotein OS=Mus musculus GN=Trove2 PE=1 SV=1 - [RO60_MOUSE]	1.01365	0.613472
Q99LG2	Transportin-2 OS=Mus musculus GN=Tnpo2 PE=1 SV=1 - [TNPO2_MOUSE]	1.04966	0.0075618
Q3TT92	Dihydropyrimidinase-related protein 3 OS=Mus musculus GN=Dpysl3 PE=1 SV=1 - [Q3TT92_MOUSE]	0.994503	0.887166
P47911	60S ribosomal protein L6 OS=Mus musculus GN=Rpl6 PE=1 SV=3 - [RL6_MOUSE]	0.995471	0.893789
Q5U4C2	Dipeptidyl aminopeptidase-like protein 6 OS=Mus musculus GN=Dpp6 PE=1 SV=1 - [Q5U4C2_MOUSE]	1.03347	0.0929041
A0A0J9YU92	F-box only protein 21 (Fragment) OS=Mus musculus GN=Fbxo21 PE=1 SV=1 - [A0A0J9YU92_MOUSE]	1.00733	0.91545
Q922P9	Putative oxidoreductase GLYR1 OS=Mus musculus GN=Glyr1 PE=1 SV=1 - [GLYR1_MOUSE]	0.983852	0.827384
Q91VM5	RNA binding motif protein, X-linked-like-1 OS=Mus musculus GN=Rbmxl1 PE=1 SV=1 - [RMXL1_MOUSE]	1.06861	0.141046
Q0VDN7	RUN domain-containing protein 1 OS=Mus musculus GN=Rundc1 PE=1 SV=1 - [RUND1_MOUSE]	1.11572	0.194329
Q8BKQ3	Testican-1 OS=Mus musculus GN=Spock1 PE=1 SV=1 - [Q8BKQ3_MOUSE]	1.06341	0.0866962
P57722	Poly(rC)-binding protein 3 OS=Mus musculus GN=Pcbp3 PE=1 SV=3 - [PCBP3_MOUSE]	1.05866	0.196553
Q6A0D9	Glucosamine-6-phosphate isomerase (Fragment) OS=Mus musculus GN=Gnpda1 PE=2 SV=1 - [Q6A0D9_MOUSE]	0.985896	0.725962
Q9CZW4	Long-chain-fatty-acid--CoA ligase 3 OS=Mus musculus GN=Acsl3 PE=1 SV=2 - [ACSL3_MOUSE]	1.03889	0.0598719
A0A0U1RPW2	Tight junction protein ZO-1 OS=Mus musculus GN=Tjp1 PE=1 SV=1 - [A0A0U1RPW2_MOUSE]	1.05009	0.0134385
E9Q2C4	Type II inositol 3,4-bisphosphate 4-phosphatase (Fragment) OS=Mus musculus GN=Inpp4b PE=1 SV=1 - [E9Q2C4_MOUSE]	0.973808	0.591957
Q9DBJ1	Phosphoglycerate mutase 1 OS=Mus musculus GN=Pgam1 PE=1 SV=3 - [PGAM1_MOUSE]	1.04679	0.125446
Q3UZ08	Putative uncharacterized protein (Fragment) OS=Mus musculus GN=BC026585 PE=2 SV=1 - [Q3UZ08_MOUSE]	0.929936	0.417593
B1AZF9	Apoptosis-associated tyrosine kinase OS=Mus musculus GN=Aatk PE=1 SV=1 - [B1AZF9_MOUSE]	1.14847	0.0871212
Q9JIF7	Coatomer subunit beta OS=Mus musculus GN=Copb1 PE=1 SV=1 - [COPB_MOUSE]	1.02672	0.516085
Q6P5E8	Diacylglycerol kinase theta OS=Mus musculus GN=Dgkq PE=1 SV=1 - [DGKQ_MOUSE]	1.00164	0.980081
Q9WUB3	Glycogen phosphorylase, muscle form OS=Mus musculus GN=Pygm PE=1 SV=3 - [PYGM_MOUSE]	1.06156	0.109324
Q3TG45	26S proteasome non-ATPase regulatory subunit 8 OS=Mus musculus GN=Psmd8 PE=1 SV=1 - [Q3TG45_MOUSE]	1.01398	0.571006
Q9D2R0	Acetoacetyl-CoA synthetase OS=Mus musculus GN=Aacs PE=1 SV=1 - [AACS_MOUSE]	1.04139	0.245245
Q9QYB1	Chloride intracellular channel protein 4 OS=Mus musculus GN=Clic4 PE=1 SV=3 - [CLIC4_MOUSE]	1.02612	0.281065
Q8VED5	Keratin, type II cytoskeletal 79 OS=Mus musculus GN=Krt79 PE=1 SV=2 - [K2C79_MOUSE]	1.2292	0.162292
Q3UFZ8	Kinesin-like protein OS=Mus musculus GN=Kif3b PE=2 SV=1 - [Q3UFZ8_MOUSE]	1.00166	0.956346
P28665	Murinoglobulin-1 OS=Mus musculus GN=Mug1 PE=1 SV=3 - [MUG1_MOUSE]	1.04429	0.029397
P56695	Wolframin OS=Mus musculus GN=Wfs1 PE=1 SV=1 - [WFS1_MOUSE]	0.982316	0.710859
D3Z3B8	Disks large homolog 1 OS=Mus musculus GN=Dlg1 PE=1 SV=1 - [D3Z3B8_MOUSE]	0.978204	0.62274
Q3TW28	Putative uncharacterized protein OS=Mus musculus GN=Tpp2 PE=2 SV=1 - [Q3TW28_MOUSE]	0.996655	0.917492
P05201	Aspartate aminotransferase, cytoplasmic OS=Mus musculus GN=Got1 PE=1 SV=3 - [AATC_MOUSE]	0.998389	0.958806
P48320	Glutamate decarboxylase 2 OS=Mus musculus GN=Gad2 PE=1 SV=1 - [DCE2_MOUSE]	1.01467	0.549022
Q9WTR1	Transient receptor potential cation channel subfamily V member 2 OS=Mus musculus GN=Trpv2 PE=1 SV=2 - [TRPV2_MOUSE]	1.00078	0.978942
E9QK48	Echinoderm microtubule-associated protein-like 2 OS=Mus musculus GN=Eml2 PE=1 SV=1 - [E9QK48_MOUSE]	1.02242	0.297351
D3YUZ8	Disks large homolog 2 OS=Mus musculus GN=Dlg2 PE=1 SV=1 - [D3YUZ8_MOUSE]	1.15027	0.094004
Q3U5B9	Putative uncharacterized protein OS=Mus musculus GN=Ssbp3 PE=2 SV=1 - [Q3U5B9_MOUSE]	1.02327	0.62072
Q9D3D0	Alpha-tocopherol transfer protein-like OS=Mus musculus GN=Ttpal PE=1 SV=3 - [TTPAL_MOUSE]	0.937001	0.3971
P33175	Kinesin heavy chain isoform 5A OS=Mus musculus GN=Kif5a PE=1 SV=3 - [KIF5A_MOUSE]	1.02972	0.274454
Q91YK6	Rpl23a protein (Fragment) OS=Mus musculus GN=Rpl23a PE=2 SV=1 - [Q91YK6_MOUSE]	0.951945	0.554056
O35344	Importin subunit alpha-4 OS=Mus musculus GN=Kpna3 PE=1 SV=1 - [IMA4_MOUSE]	1.11379	0.153389
Q80YQ2	Mediator of RNA polymerase II transcription subunit 23 OS=Mus musculus GN=Med23 PE=1 SV=2 - [MED23_MOUSE]	0.998976	0.977582
P32233	Developmentally-regulated GTP-binding protein 1 OS=Mus musculus GN=Drg1 PE=1 SV=1 - [DRG1_MOUSE]	1.06104	0.00961911
P32848	Parvalbumin alpha OS=Mus musculus GN=Pvalb PE=1 SV=3 - [PRVA_MOUSE]	0.995079	0.879418
Q91V36	Nuclear receptor-binding protein 2 OS=Mus musculus GN=Nrbp2 PE=1 SV=2 - [NRBP2_MOUSE]	1.03326	0.280006
Q62415	Apoptosis-stimulating of p53 protein 1 OS=Mus musculus GN=Ppp1r13b PE=1 SV=2 - [ASPP1_MOUSE]	0.969487	0.831536
Q8R464	Cell adhesion molecule 4 OS=Mus musculus GN=Cadm4 PE=1 SV=1 - [CADM4_MOUSE]	0.988277	0.813579
Q8BWG8	Beta-arrestin-1 OS=Mus musculus GN=Arrb1 PE=1 SV=1 - [ARRB1_MOUSE]	1.05713	0.275281
Q80TL1	Adenylate cyclase type 2 OS=Mus musculus GN=Adcy2 PE=1 SV=2 - [ADCY2_MOUSE]	1.01689	0.460447
Q9CPV4	Glyoxalase domain-containing protein 4 OS=Mus musculus GN=Glod4 PE=1 SV=1 - [GLOD4_MOUSE]	1.04868	0.028536
Q9CQV8	14-3-3 protein beta/alpha OS=Mus musculus GN=Ywhab PE=1 SV=3 - [1433B_MOUSE]	1.02767	0.149032
Q3ULI5	Putative uncharacterized protein (Fragment) OS=Mus musculus GN=Ppp1r10 PE=2 SV=1 - [Q3ULI5_MOUSE]	1.02387	0.620987
J3QNT6	Protein Gm5039 OS=Mus musculus GN=Gm5039 PE=3 SV=1 - [J3QNT6_MOUSE]	1.01972	0.685173
Q149F3	Eukaryotic peptide chain release factor GTP-binding subunit ERF3B OS=Mus musculus GN=Gspt2 PE=1 SV=1 - [ERF3B_MOUSE]	0.936056	0.405314
Q3THB4	L-lactate dehydrogenase OS=Mus musculus GN=Ldha PE=2 SV=1 - [Q3THB4_MOUSE]	1.04095	0.217572
E9QB01	Neural cell adhesion molecule 1 OS=Mus musculus GN=Ncam1 PE=1 SV=2 - [E9QB01_MOUSE]	1.03291	0.326527
P28352	DNA-(apurinic or apyrimidinic site) lyase OS=Mus musculus GN=Apex1 PE=1 SV=2 - [APEX1_MOUSE]	0.996708	0.936189
Q6ZWZ6	40S ribosomal protein S12 OS=Mus musculus GN=Rps12 PE=1 SV=1 - [Q6ZWZ6_MOUSE]	1.04597	0.133447
G5E884	Serine/threonine-protein kinase PAK 1 OS=Mus musculus GN=Pak1 PE=1 SV=1 - [G5E884_MOUSE]	1.0576	0.0033116
Q9D0R8	Protein LSM12 homolog OS=Mus musculus GN=Lsm12 PE=1 SV=1 - [LSM12_MOUSE]	1.01984	0.551958
A0A0N4SWH0	Membrane-associated guanylate kinase, WW and PDZ domain-containing protein 1 OS=Mus musculus GN=Magi1 PE=1 SV=1 - [A0A0N4SWH0_MOUSE]	1.05432	0.0321212
P08249	Malate dehydrogenase, mitochondrial OS=Mus musculus GN=Mdh2 PE=1 SV=3 - [MDHM_MOUSE]	1.04991	0.000919768
P63080	Gamma-aminobutyric acid receptor subunit beta-3 OS=Mus musculus GN=Gabrb3 PE=2 SV=1 - [GBRB3_MOUSE]	0.988192	0.800401
Q3UTI7	Peptidyl-prolyl cis-trans isomerase OS=Mus musculus GN=Pin1 PE=2 SV=1 - [Q3UTI7_MOUSE]	0.965765	0.566584
Q9Z0E0	Neurochondrin OS=Mus musculus GN=Ncdn PE=1 SV=1 - [NCDN_MOUSE]	1.03592	0.0557951
Q7TQF7	Amphiphysin OS=Mus musculus GN=Amph PE=1 SV=1 - [AMPH_MOUSE]	1.05209	0.0182627
Q5FWB6	60S acidic ribosomal protein P0 OS=Mus musculus GN=Rplp0 PE=2 SV=1 - [Q5FWB6_MOUSE]	1.06393	0.113374
Q641P0	Actin-related protein 3B OS=Mus musculus GN=Actr3b PE=1 SV=1 - [ARP3B_MOUSE]	1.04987	0.319269
Q8BHZ0	Protein FAM49A OS=Mus musculus GN=Fam49a PE=1 SV=1 - [FA49A_MOUSE]	0.99113	0.797303
Q3TPI3	Putative uncharacterized protein (Fragment) OS=Mus musculus GN=Trim2 PE=2 SV=1 - [Q3TPI3_MOUSE]	1.03017	0.251212
P62855	40S ribosomal protein S26 OS=Mus musculus GN=Rps26 PE=1 SV=3 - [RS26_MOUSE]	0.973477	0.592901
Q9R0Y5	Adenylate kinase isoenzyme 1 OS=Mus musculus GN=Ak1 PE=1 SV=1 - [KAD1_MOUSE]	1.02938	0.214007
E0CXB2	Importin-9 OS=Mus musculus GN=Ipo9 PE=1 SV=1 - [E0CXB2_MOUSE]	0.970018	0.56288
Q8BWT1	3-ketoacyl-CoA thiolase, mitochondrial OS=Mus musculus GN=Acaa2 PE=1 SV=3 - [THIM_MOUSE]	1.0189	0.364626
Q60692	Proteasome subunit beta type-6 OS=Mus musculus GN=Psmb6 PE=1 SV=3 - [PSB6_MOUSE]	0.968963	0.553808
P57759	Endoplasmic reticulum resident protein 29 OS=Mus musculus GN=Erp29 PE=1 SV=2 - [ERP29_MOUSE]	1.04266	0.0638394
Q3LRV6	Chloride channel protein OS=Mus musculus GN=Clcn4 PE=1 SV=1 - [Q3LRV6_MOUSE]	1.11852	0.0835213
P09411	Phosphoglycerate kinase 1 OS=Mus musculus GN=Pgk1 PE=1 SV=4 - [PGK1_MOUSE]	1.07264	0.0361354
P16015	Carbonic anhydrase 3 OS=Mus musculus GN=Ca3 PE=1 SV=3 - [CAH3_MOUSE]	1.03799	0.543367
Q7TMI0	Psmd11 protein (Fragment) OS=Mus musculus GN=Psmd11 PE=2 SV=1 - [Q7TMI0_MOUSE]	1.02768	0.529201
D3Z3X4	CDGSH iron-sulfur domain-containing protein 2 OS=Mus musculus GN=Cisd2 PE=1 SV=1 - [D3Z3X4_MOUSE]	1.01757	0.52434
Q3UUG6	TBC1 domain family member 24 OS=Mus musculus GN=Tbc1d24 PE=1 SV=2 - [TBC24_MOUSE]	1.05037	0.203864
C5H0E8	Rap1A-retro1 OS=Mus musculus GN=Gm9392 PE=2 SV=1 - [C5H0E8_MOUSE]	1.05157	0.00416268
P56376	Acylphosphatase-1 OS=Mus musculus GN=Acyp1 PE=1 SV=2 - [ACYP1_MOUSE]	1.0505	0.00769661
G3UXT7	RNA-binding protein FUS (Fragment) OS=Mus musculus GN=Fus PE=1 SV=1 - [G3UXT7_MOUSE]	1.05637	0.0293108
Q4KUS2	Protein unc-13 homolog A OS=Mus musculus GN=Unc13a PE=1 SV=3 - [UN13A_MOUSE]	1.02754	0.146122
Q9QZX7	Serine racemase OS=Mus musculus GN=Srr PE=1 SV=1 - [SRR_MOUSE]	1.0071	0.792827
D3Z2Q2	Syntaxin-binding protein 5 OS=Mus musculus GN=Stxbp5 PE=1 SV=1 - [D3Z2Q2_MOUSE]	0.993603	0.840766
B2RQR5	Small G protein signaling modulator 1 OS=Mus musculus GN=Sgsm1 PE=1 SV=1 - [B2RQR5_MOUSE]	1.02326	0.21703
B1AZ46	Brain-specific angiogenesis inhibitor 1-associated protein 2 OS=Mus musculus GN=Baiap2 PE=1 SV=1 - [B1AZ46_MOUSE]	1.01739	0.402215
F8WJK8	Hsc70-interacting protein OS=Mus musculus GN=St13 PE=1 SV=1 - [F8WJK8_MOUSE]	1.04203	0.0802852
Q9CR56	NF-kappa-B inhibitor-interacting Ras-like protein 2 OS=Mus musculus GN=Nkiras2 PE=1 SV=1 - [KBRS2_MOUSE]	0.902954	0.316295
Q80X95	Ras-related GTP-binding protein A OS=Mus musculus GN=Rraga PE=1 SV=1 - [RRAGA_MOUSE]	1.03586	0.168955
Q6RKD8	Leucine-rich repeat transmembrane protein FLRT1 OS=Mus musculus GN=Flrt1 PE=1 SV=1 - [FLRT1_MOUSE]	1.0342	0.491165
D6REF7	Sphingosine-1-phosphate lyase 1 OS=Mus musculus GN=Sgpl1 PE=1 SV=1 - [D6REF7_MOUSE]	0.915641	0.433815
Q8BVC6	Putative uncharacterized protein (Fragment) OS=Mus musculus GN=Ythdf3 PE=2 SV=1 - [Q8BVC6_MOUSE]	1.02524	0.573031
Q8R1P3	Gpm6a protein OS=Mus musculus GN=Gpm6a PE=2 SV=1 - [Q8R1P3_MOUSE]	1.03951	0.0683331
D6RGB6	VPS9 domain-containing protein 1 OS=Mus musculus GN=Vps9d1 PE=1 SV=1 - [D6RGB6_MOUSE]	0.963319	0.556227
P59470	DNA-directed RNA polymerase III subunit RPC2 OS=Mus musculus GN=Polr3b PE=1 SV=2 - [RPC2_MOUSE]	1.07098	0.187336
P57780	Alpha-actinin-4 OS=Mus musculus GN=Actn4 PE=1 SV=1 - [ACTN4_MOUSE]	1.02825	0.124439
Q3TN35	Small glutamine-rich tetratricopeptide repeat (TPR)-containing, alpha, isoform CRA_b OS=Mus musculus GN=Sgta PE=2 SV=1 - [Q3TN35_MOUSE]	1.01035	0.643472
Q80U23	Syntaphilin OS=Mus musculus GN=Snph PE=1 SV=3 - [SNPH_MOUSE]	1.02097	0.399239
Q3U3L3	Putative uncharacterized protein OS=Mus musculus GN=Serpinb6a PE=2 SV=1 - [Q3U3L3_MOUSE]	1.01448	0.633505
P54227	Stathmin OS=Mus musculus GN=Stmn1 PE=1 SV=2 - [STMN1_MOUSE]	1.07512	0.0822319
O54734	Dolichyl-diphosphooligosaccharide--protein glycosyltransferase 48 kDa subunit OS=Mus musculus GN=Ddost PE=1 SV=2 - [OST48_MOUSE]	1.03266	0.133412
Q9CSM4	60S ribosomal protein L27 (Fragment) OS=Mus musculus PE=2 SV=1 - [Q9CSM4_MOUSE]	1.01286	0.774822
P97352	Protein S100-A13 OS=Mus musculus GN=S100a13 PE=1 SV=1 - [S10AD_MOUSE]	0.898414	0.321728
Q8BFZ9	Erlin-2 OS=Mus musculus GN=Erlin2 PE=1 SV=1 - [ERLN2_MOUSE]	1.08591	0.0451974
D3Z4U0	Zinc finger Ran-binding domain-containing protein 2 OS=Mus musculus GN=Zranb2 PE=1 SV=2 - [D3Z4U0_MOUSE]	1.08747	0.201362
Q80TL0	Protein phosphatase 1E OS=Mus musculus GN=Ppm1e PE=1 SV=2 - [PPM1E_MOUSE]	1.02021	0.687742
D3YWD1	Protein Col6a3 (Fragment) OS=Mus musculus GN=Col6a3 PE=1 SV=2 - [D3YWD1_MOUSE]	1.01163	0.735514
G3UX26	Voltage-dependent anion-selective channel protein 2 (Fragment) OS=Mus musculus GN=Vdac2 PE=1 SV=1 - [G3UX26_MOUSE]	1.04323	0.0216103
P12849	cAMP-dependent protein kinase type I-beta regulatory subunit OS=Mus musculus GN=Prkar1b PE=1 SV=2 - [KAP1_MOUSE]	1.05337	0.114825
Q6IRT4	Eukaryotic translation initiation factor 3 subunit F OS=Mus musculus GN=Eif3f PE=2 SV=1 - [Q6IRT4_MOUSE]	1.00512	0.843745
D3YYT0	Cadherin-2 OS=Mus musculus GN=Cdh2 PE=1 SV=1 - [D3YYT0_MOUSE]	1.06429	0.0164513
D3YVM6	Semaphorin-4A (Fragment) OS=Mus musculus GN=Sema4a PE=4 SV=8 - [D3YVM6_MOUSE]	1.00713	0.757895
E9Q8Y1	Protein DEK (Fragment) OS=Mus musculus GN=Dek PE=1 SV=1 - [E9Q8Y1_MOUSE]	1.03361	0.29262
Q8CCJ3	E3 UFM1-protein ligase 1 OS=Mus musculus GN=Ufl1 PE=1 SV=2 - [UFL1_MOUSE]	0.975828	0.571344
Q9CQ10	Charged multivesicular body protein 3 OS=Mus musculus GN=Chmp3 PE=1 SV=3 - [CHMP3_MOUSE]	0.989014	0.85597
Q3UWH6	Putative uncharacterized protein (Fragment) OS=Mus musculus GN=Ctsl PE=2 SV=1 - [Q3UWH6_MOUSE]	1.01977	0.309502
Q3TB65	Putative uncharacterized protein OS=Mus musculus GN=Nln PE=2 SV=1 - [Q3TB65_MOUSE]	1.03895	0.145172
P97370	Sodium/potassium-transporting ATPase subunit beta-3 OS=Mus musculus GN=Atp1b3 PE=1 SV=1 - [AT1B3_MOUSE]	1.04757	0.15278
P15327	Bisphosphoglycerate mutase OS=Mus musculus GN=Bpgm PE=1 SV=2 - [PMGE_MOUSE]	1.02746	0.223619
D3Z730	Eukaryotic translation initiation factor 4E type 2 OS=Mus musculus GN=Eif4e2 PE=1 SV=1 - [D3Z730_MOUSE]	1.03522	0.423096
H7BWY7	E3 ubiquitin-protein ligase ARIH1 OS=Mus musculus GN=Arih1 PE=1 SV=1 - [H7BWY7_MOUSE]	0.912128	0.326679
D3Z6E0	Transmembrane protein 106B (Fragment) OS=Mus musculus GN=Tmem106b PE=1 SV=1 - [D3Z6E0_MOUSE]	1.01884	0.444722
Q8CGV2	Tryptophan 5-hydroxylase 2 OS=Mus musculus GN=Tph2 PE=1 SV=2 - [TPH2_MOUSE]	1.11972	0.0843576
Q5NCB5	Immunity-related GTPase family M protein 1 (Fragment) OS=Mus musculus GN=Irgm1 PE=1 SV=1 - [Q5NCB5_MOUSE]	1.00343	0.948646
Q9DCJ5	NADH dehydrogenase [ubiquinone] 1 alpha subcomplex subunit 8 OS=Mus musculus GN=Ndufa8 PE=1 SV=3 - [NDUA8_MOUSE]	1.11297	0.103791
P28658	Ataxin-10 OS=Mus musculus GN=Atxn10 PE=1 SV=2 - [ATX10_MOUSE]	0.9985	0.956352
Q9DAE2	Protein Rbmxl2 OS=Mus musculus GN=Rbmxl2 PE=1 SV=1 - [Q9DAE2_MOUSE]	0.915144	0.336065
Q3U523	Putative uncharacterized protein OS=Mus musculus GN=Ankrd49 PE=2 SV=1 - [Q3U523_MOUSE]	0.996758	0.958611
Q9CRB9	MICOS complex subunit Mic19 OS=Mus musculus GN=Chchd3 PE=1 SV=1 - [MIC19_MOUSE]	1.04475	0.0973555
Q925N0	Sideroflexin-5 OS=Mus musculus GN=Sfxn5 PE=1 SV=2 - [SFXN5_MOUSE]	1.03195	0.056971
Q3TRL2	3-phosphoinositide-dependent protein kinase 1 OS=Mus musculus GN=Pdpk1 PE=1 SV=1 - [Q3TRL2_MOUSE]	1.04192	0.0293139
Q91YQ3	Cold shock domain-containing protein C2 OS=Mus musculus GN=Csdc2 PE=1 SV=2 - [CSDC2_MOUSE]	0.974815	0.70559
P84084	ADP-ribosylation factor 5 OS=Mus musculus GN=Arf5 PE=1 SV=2 - [ARF5_MOUSE]	1.04854	0.0693122
Q8BH59	Calcium-binding mitochondrial carrier protein Aralar1 OS=Mus musculus GN=Slc25a12 PE=1 SV=1 - [CMC1_MOUSE]	1.0348	0.0476721
Q8VCX5	Calcium uptake protein 1, mitochondrial OS=Mus musculus GN=Micu1 PE=1 SV=1 - [MICU1_MOUSE]	1.00987	0.703708
Q8VDD5	Myosin-9 OS=Mus musculus GN=Myh9 PE=1 SV=4 - [MYH9_MOUSE]	1.02452	0.189937
Q9CRT8	Exportin-T OS=Mus musculus GN=Xpot PE=1 SV=3 - [XPOT_MOUSE]	1.08604	0.0621361
F8WH96	Histidine triad nucleotide-binding protein 3 (Fragment) OS=Mus musculus GN=Hint3 PE=1 SV=1 - [F8WH96_MOUSE]	1.02725	0.150826
Q9DCN2	NADH-cytochrome b5 reductase 3 OS=Mus musculus GN=Cyb5r3 PE=1 SV=3 - [NB5R3_MOUSE]	1.03422	0.110133
Q80U95	Ubiquitin-protein ligase E3C OS=Mus musculus GN=Ube3c PE=1 SV=2 - [UBE3C_MOUSE]	1.02378	0.469039
A0A0G2JE08	Tudor and KH domain-containing protein OS=Mus musculus GN=Tdrkh PE=1 SV=1 - [A0A0G2JE08_MOUSE]	1.03573	0.051253
P29341	Polyadenylate-binding protein 1 OS=Mus musculus GN=Pabpc1 PE=1 SV=2 - [PABP1_MOUSE]	1.0221	0.364948
Q9D517	1-acyl-sn-glycerol-3-phosphate acyltransferase gamma OS=Mus musculus GN=Agpat3 PE=1 SV=2 - [PLCC_MOUSE]	1.02473	0.347044
Q8VC93	Eri3 protein (Fragment) OS=Mus musculus GN=Eri3 PE=2 SV=2 - [Q8VC93_MOUSE]	0.9821	0.640066
Q8R3S9	Ccdc93 protein (Fragment) OS=Mus musculus GN=Ccdc93 PE=2 SV=1 - [Q8R3S9_MOUSE]	1.0584	0.277681
K7Q751	Focal ashension kinase 1 OS=Mus musculus GN=Ptk2 PE=2 SV=1 - [K7Q751_MOUSE]	1.07582	0.10195
Q3UDF8	Putative uncharacterized protein OS=Mus musculus GN=Eif2s3x PE=2 SV=1 - [Q3UDF8_MOUSE]	1.0121	0.558648
Q9CYH2	Redox-regulatory protein FAM213A OS=Mus musculus GN=Fam213a PE=1 SV=2 - [F213A_MOUSE]	1.0671	0.136967
Q8BLF1	Neutral cholesterol ester hydrolase 1 OS=Mus musculus GN=Nceh1 PE=1 SV=1 - [NCEH1_MOUSE]	0.997622	0.930682
Q8BH95	Enoyl-CoA hydratase, mitochondrial OS=Mus musculus GN=Echs1 PE=1 SV=1 - [ECHM_MOUSE]	1.02376	0.236288
Q8CI61	BAG family molecular chaperone regulator 4 OS=Mus musculus GN=Bag4 PE=1 SV=2 - [BAG4_MOUSE]	1.18395	0.118007
P63168	Dynein light chain 1, cytoplasmic OS=Mus musculus GN=Dynll1 PE=1 SV=1 - [DYL1_MOUSE]	1.03482	0.222513
P23116	Eukaryotic translation initiation factor 3 subunit A OS=Mus musculus GN=Eif3a PE=1 SV=5 - [EIF3A_MOUSE]	1.03078	0.0520614
O88746	Target of Myb protein 1 OS=Mus musculus GN=Tom1 PE=1 SV=1 - [TOM1_MOUSE]	1.00968	0.693116
P70268	Serine/threonine-protein kinase N1 OS=Mus musculus GN=Pkn1 PE=1 SV=3 - [PKN1_MOUSE]	1.05299	0.160597
B9EIW5	Ncoa7 protein OS=Mus musculus GN=Ncoa7 PE=2 SV=1 - [B9EIW5_MOUSE]	1.07275	0.307511
Q6PDL0	Cytoplasmic dynein 1 light intermediate chain 2 OS=Mus musculus GN=Dync1li2 PE=1 SV=2 - [DC1L2_MOUSE]	1.02434	0.550703
A2ALI5	Adherens junction-associated protein 1 OS=Mus musculus GN=Ajap1 PE=2 SV=1 - [AJAP1_MOUSE]	0.956817	0.480626
Q9R1P4	Proteasome subunit alpha type-1 OS=Mus musculus GN=Psma1 PE=1 SV=1 - [PSA1_MOUSE]	0.992399	0.809891
P26443	Glutamate dehydrogenase 1, mitochondrial OS=Mus musculus GN=Glud1 PE=1 SV=1 - [DHE3_MOUSE]	1.02894	0.0876466
P62631	Elongation factor 1-alpha 2 OS=Mus musculus GN=Eef1a2 PE=1 SV=1 - [EF1A2_MOUSE]	1.03624	0.0268076
Q05BF9	Ppm2c protein OS=Mus musculus GN=Pdp1 PE=2 SV=1 - [Q05BF9_MOUSE]	1.0425	0.000883094
Q921H9	Cytochrome c oxidase assembly factor 7 OS=Mus musculus GN=Coa7 PE=1 SV=1 - [COA7_MOUSE]	1.0857	0.120631
Q60972	Histone-binding protein RBBP4 OS=Mus musculus GN=Rbbp4 PE=1 SV=5 - [RBBP4_MOUSE]	1.05012	0.215962
B1AQX6	SRC kinase-signaling inhibitor 1 OS=Mus musculus GN=Srcin1 PE=1 SV=1 - [B1AQX6_MOUSE]	1.04783	0.124157
A1L0U3	Histone H3 (Fragment) OS=Mus musculus GN=Hist1h3e PE=2 SV=1 - [A1L0U3_MOUSE]	0.958685	0.542945
Q9D0K2	Succinyl-CoA:3-ketoacid coenzyme A transferase 1, mitochondrial OS=Mus musculus GN=Oxct1 PE=1 SV=1 - [SCOT1_MOUSE]	1.01571	0.44322
O70340	Neuronal pentraxin-2 OS=Mus musculus GN=Nptx2 PE=2 SV=1 - [NPTX2_MOUSE]	1.02985	0.545988
P25444	40S ribosomal protein S2 OS=Mus musculus GN=Rps2 PE=1 SV=3 - [RS2_MOUSE]	0.989706	0.791334
P28659	CUGBP Elav-like family member 1 OS=Mus musculus GN=Celf1 PE=1 SV=2 - [CELF1_MOUSE]	1.02974	0.295346
P80314	T-complex protein 1 subunit beta OS=Mus musculus GN=Cct2 PE=1 SV=4 - [TCPB_MOUSE]	1.01582	0.398184
A2ALS5	Rap1 GTPase-activating protein 1 OS=Mus musculus GN=Rap1gap PE=1 SV=2 - [RPGP1_MOUSE]	1.01252	0.574695
Q924T2	28S ribosomal protein S2, mitochondrial OS=Mus musculus GN=Mrps2 PE=1 SV=1 - [RT02_MOUSE]	1.061	0.0282297
J3QMM7	ATP-dependent (S)-NAD(P)H-hydrate dehydratase OS=Mus musculus GN=Naxd PE=1 SV=1 - [J3QMM7_MOUSE]	1.02957	0.495525
Q3T9L0	Putative uncharacterized protein OS=Mus musculus GN=Ddx39 PE=2 SV=1 - [Q3T9L0_MOUSE]	1.05043	0.0985262
Q8CIM3	D-2-hydroxyglutarate dehydrogenase, mitochondrial OS=Mus musculus GN=D2hgdh PE=1 SV=3 - [D2HDH_MOUSE]	0.979337	0.629073
P52480	Pyruvate kinase PKM OS=Mus musculus GN=Pkm PE=1 SV=4 - [KPYM_MOUSE]	1.04758	0.00462685
Q3UHB1	5'-nucleotidase domain-containing protein 3 OS=Mus musculus GN=Nt5dc3 PE=1 SV=1 - [NT5D3_MOUSE]	0.968689	0.491144
Q3UJL7	Putative uncharacterized protein OS=Mus musculus GN=Srm PE=2 SV=1 - [Q3UJL7_MOUSE]	0.998929	0.967963
P28867	Protein kinase C delta type OS=Mus musculus GN=Prkcd PE=1 SV=3 - [KPCD_MOUSE]	1.04145	0.00163241
A0A0N4SVL9	Serine/threonine-protein phosphatase OS=Mus musculus GN=Ppp6c PE=1 SV=1 - [A0A0N4SVL9_MOUSE]	0.982932	0.63022
P40124	Adenylyl cyclase-associated protein 1 OS=Mus musculus GN=Cap1 PE=1 SV=4 - [CAP1_MOUSE]	0.997259	0.927881
Q9JM52	Misshapen-like kinase 1 OS=Mus musculus GN=Mink1 PE=1 SV=3 - [MINK1_MOUSE]	1.01942	0.291195
Q5J7N1	Kras protein OS=Mus musculus GN=Kras PE=2 SV=1 - [Q5J7N1_MOUSE]	1.03633	0.38488
A8JYK8	Epoxide hydrolase 2C OS=Mus musculus GN=Ephx2 PE=2 SV=1 - [A8JYK8_MOUSE]	0.981503	0.641748
Q9Z2I9	Succinate--CoA ligase [ADP-forming] subunit beta, mitochondrial OS=Mus musculus GN=Sucla2 PE=1 SV=2 - [SUCB1_MOUSE]	1.04255	0.0602843
I7HPB2	Regulator of G-protein-signaling 3 OS=Mus musculus GN=Rgs3 PE=1 SV=1 - [I7HPB2_MOUSE]	0.911772	0.543151
P46935	E3 ubiquitin-protein ligase NEDD4 OS=Mus musculus GN=Nedd4 PE=1 SV=3 - [NEDD4_MOUSE]	1.01295	0.584363
Q6A0A1	MKIAA0224 protein (Fragment) OS=Mus musculus GN=mKIAA0224 PE=4 SV=1 - [Q6A0A1_MOUSE]	1.14186	0.110664
Q8BY89	Choline transporter-like protein 2 OS=Mus musculus GN=Slc44a2 PE=1 SV=2 - [CTL2_MOUSE]	1.05847	0.144728
P54797	Transport and Golgi organization 2 homolog OS=Mus musculus GN=Tango2 PE=1 SV=1 - [TNG2_MOUSE]	1.03762	0.00941126
Q9CPQ1	Cytochrome c oxidase subunit 6C OS=Mus musculus GN=Cox6c PE=1 SV=3 - [COX6C_MOUSE]	1.01694	0.671486
S4R1C4	Calcium-transporting ATPase OS=Mus musculus GN=Atp2b2 PE=1 SV=1 - [S4R1C4_MOUSE]	1.02619	0.332368
Q80TR1	Adhesion G protein-coupled receptor L1 OS=Mus musculus GN=Adgrl1 PE=1 SV=2 - [AGRL1_MOUSE]	0.973284	0.673799
Q9D4H8	Cullin-2 OS=Mus musculus GN=Cul2 PE=1 SV=2 - [CUL2_MOUSE]	1.01916	0.513145
Q9DBS1	Transmembrane protein 43 OS=Mus musculus GN=Tmem43 PE=1 SV=1 - [TMM43_MOUSE]	1.03121	0.0559779
P28184	Metallothionein-3 OS=Mus musculus GN=Mt3 PE=1 SV=1 - [MT3_MOUSE]	1.00092	0.988672
Q925I1	ATPase family AAA domain-containing protein 3 OS=Mus musculus GN=Atad3 PE=1 SV=1 - [ATAD3_MOUSE]	1.01969	0.261296
Q8BG67	Protein EFR3 homolog A OS=Mus musculus GN=Efr3a PE=1 SV=1 - [EFR3A_MOUSE]	1.17926	0.123475
Q3UGN9	Signal transducing adapter molecule 1 OS=Mus musculus GN=Stam PE=1 SV=1 - [Q3UGN9_MOUSE]	1.01061	0.685351
Q9ET22	Dipeptidyl peptidase 2 OS=Mus musculus GN=Dpp7 PE=1 SV=2 - [DPP2_MOUSE]	1.05441	0.129995
Q8BFQ8	Parkinson disease 7 domain-containing protein 1 OS=Mus musculus GN=Pddc1 PE=1 SV=1 - [PDDC1_MOUSE]	0.999063	0.983724
Q8BGU5	Cyclin-Y OS=Mus musculus GN=Ccny PE=1 SV=1 - [CCNY_MOUSE]	1.05213	0.00883383
Q64433	10 kDa heat shock protein, mitochondrial OS=Mus musculus GN=Hspe1 PE=1 SV=2 - [CH10_MOUSE]	1.052	0.0976496
Q80ZI4	Mrps27 protein OS=Mus musculus GN=Mrps27 PE=2 SV=1 - [Q80ZI4_MOUSE]	1.15868	0.165654
P21550	Beta-enolase OS=Mus musculus GN=Eno3 PE=1 SV=3 - [ENOB_MOUSE]	0.986156	0.68451
G5E8J9	SCY1-like protein 2 OS=Mus musculus GN=Scyl2 PE=1 SV=1 - [G5E8J9_MOUSE]	1.04056	0.240338
Q8K4Z3	NAD(P)H-hydrate epimerase OS=Mus musculus GN=Naxe PE=1 SV=1 - [NNRE_MOUSE]	1.02372	0.421687
Q3TNH0	Putative uncharacterized protein OS=Mus musculus GN=Tmpo PE=2 SV=1 - [Q3TNH0_MOUSE]	0.955314	0.413955
Q8R5H1	Ubiquitin carboxyl-terminal hydrolase 15 OS=Mus musculus GN=Usp15 PE=1 SV=1 - [UBP15_MOUSE]	1.02324	0.336373
Q9D328	Transmembrane protein 35A OS=Mus musculus GN=Tmem35a PE=1 SV=1 - [TM35A_MOUSE]	0.984237	0.745199
B2RQQ7	CDC42 binding protein kinase beta OS=Mus musculus GN=Cdc42bpb PE=2 SV=1 - [B2RQQ7_MOUSE]	1.02414	0.136748
Q69ZP3	Probable hydrolase PNKD OS=Mus musculus GN=Pnkd PE=1 SV=2 - [PNKD_MOUSE]	1.10259	0.347008
I3ITR1	MCG50313 OS=Mus musculus GN=AK157302 PE=4 SV=1 - [I3ITR1_MOUSE]	1.07458	0.0630481
E0CY82	Programmed cell death protein 10 (Fragment) OS=Mus musculus GN=Pdcd10 PE=1 SV=1 - [E0CY82_MOUSE]	0.975148	0.533796
Q9D172	ES1 protein homolog, mitochondrial OS=Mus musculus GN=D10Jhu81e PE=1 SV=1 - [ES1_MOUSE]	1.06033	0.0302746
A0A075DC90	Cytochrome c oxidase subunit 2 OS=Mus musculus GN=COX2 PE=3 SV=1 - [A0A075DC90_MOUSE]	1.04041	0.0424109
Q3TFE8	Putative uncharacterized protein OS=Mus musculus GN=Kpnb1 PE=2 SV=1 - [Q3TFE8_MOUSE]	1.04433	0.0504799
B2RXC1	Trafficking protein particle complex subunit 11 OS=Mus musculus GN=Trappc11 PE=1 SV=1 - [TPC11_MOUSE]	1.03025	0.219053
A0A087WPE2	5-formyltetrahydrofolate cyclo-ligase (Fragment) OS=Mus musculus GN=Mthfs PE=4 SV=1 - [A0A087WPE2_MOUSE]	1.00973	0.84526
Q99N28	Cell adhesion molecule 3 OS=Mus musculus GN=Cadm3 PE=1 SV=1 - [CADM3_MOUSE]	1.07336	0.0441337
P55288	Cadherin-11 OS=Mus musculus GN=Cdh11 PE=1 SV=1 - [CAD11_MOUSE]	1.024	0.118769
Q8C2E1	Putative uncharacterized protein OS=Mus musculus GN=Ppp2r1a PE=2 SV=1 - [Q8C2E1_MOUSE]	1.04253	0.000552941
Q5SSZ5	Tensin-3 OS=Mus musculus GN=Tns3 PE=1 SV=1 - [TENS3_MOUSE]	0.919724	0.349794
F7CXD5	Poly(A) polymerase alpha (Fragment) OS=Mus musculus GN=Papola PE=1 SV=1 - [F7CXD5_MOUSE]	0.966656	0.625042
D3YYP5	Non-syndromic hearing impairment protein 5 homolog OS=Mus musculus GN=Dfna5 PE=1 SV=2 - [D3YYP5_MOUSE]	1.02765	0.242886
Q9ESW4	Acylglycerol kinase, mitochondrial OS=Mus musculus GN=Agk PE=1 SV=1 - [AGK_MOUSE]	0.982427	0.638937
Q8BHW2	Protein OSCP1 OS=Mus musculus GN=Oscp1 PE=1 SV=1 - [OSCP1_MOUSE]	1.02912	0.0771812
P60867	40S ribosomal protein S20 OS=Mus musculus GN=Rps20 PE=1 SV=1 - [RS20_MOUSE]	1.00294	0.929275
F8WIT2	Annexin OS=Mus musculus GN=Anxa6 PE=1 SV=1 - [F8WIT2_MOUSE]	1.04903	0.0130606
Q3UHK6	Teneurin-4 OS=Mus musculus GN=Tenm4 PE=1 SV=2 - [TEN4_MOUSE]	1.04519	0.0490732
Q80TJ1	Calcium-dependent secretion activator 1 OS=Mus musculus GN=Cadps PE=1 SV=3 - [CAPS1_MOUSE]	1.03552	0.0843863
P16332	Methylmalonyl-CoA mutase, mitochondrial OS=Mus musculus GN=Mut PE=1 SV=2 - [MUTA_MOUSE]	0.998346	0.968467
P62267	40S ribosomal protein S23 OS=Mus musculus GN=Rps23 PE=1 SV=3 - [RS23_MOUSE]	1.03227	0.178042
A2AHX7	Bcl-2-like protein 1 (Fragment) OS=Mus musculus GN=Bcl2l1 PE=1 SV=1 - [A2AHX7_MOUSE]	1.04924	0.44582
Q6QWF9	Calcium/calmodulin-dependent protein kinase II inhibitor 1 OS=Mus musculus GN=Camk2n1 PE=1 SV=1 - [CK2N1_MOUSE]	1.15719	0.457391
A0A068BFR3	RAS oncogene family protein OS=Mus musculus GN=Rab11b PE=2 SV=1 - [A0A068BFR3_MOUSE]	1.02596	0.243259
Q14CH0	Protein FAM171B OS=Mus musculus GN=Fam171b PE=1 SV=2 - [F171B_MOUSE]	1.02007	0.260688
Q9Z1S5	Neuronal-specific septin-3 OS=Mus musculus GN=Sept3 PE=1 SV=2 - [SEPT3_MOUSE]	1.04023	0.159702
Q9CYT6	Adenylyl cyclase-associated protein 2 OS=Mus musculus GN=Cap2 PE=1 SV=1 - [CAP2_MOUSE]	1.03428	0.0139922
Q8C0Y0	Serine/threonine-protein phosphatase 4 regulatory subunit 4 OS=Mus musculus GN=Ppp4r4 PE=1 SV=2 - [PP4R4_MOUSE]	1.03147	0.779142
Q3TLX1	Putative uncharacterized protein OS=Mus musculus GN=Nampt PE=2 SV=1 - [Q3TLX1_MOUSE]	1.02088	0.563063
Q3THQ5	Putative uncharacterized protein OS=Mus musculus GN=Stip1 PE=2 SV=1 - [Q3THQ5_MOUSE]	1.0346	0.205736
Q8BHC1	Ras-related protein Rab-39B OS=Mus musculus GN=Rab39b PE=1 SV=1 - [RB39B_MOUSE]	1.00722	0.799991
D3YWB4	Rab5 GDP/GTP exchange factor (Fragment) OS=Mus musculus GN=Rabgef1 PE=1 SV=1 - [D3YWB4_MOUSE]	1.0196	0.491538
P09528	Ferritin heavy chain OS=Mus musculus GN=Fth1 PE=1 SV=2 - [FRIH_MOUSE]	1.0653	0.0934495
P08207	Protein S100-A10 OS=Mus musculus GN=S100a10 PE=1 SV=2 - [S10AA_MOUSE]	1.11821	0.339655
Q68FD5	Clathrin heavy chain 1 OS=Mus musculus GN=Cltc PE=1 SV=3 - [CLH1_MOUSE]	1.01209	0.476413
A0A0R4J263	1-acyl-sn-glycerol-3-phosphate acyltransferase OS=Mus musculus GN=Agpat1 PE=1 SV=1 - [A0A0R4J263_MOUSE]	1.06806	0.334352
A0A023J6F7	NADH-ubiquinone oxidoreductase chain 1 OS=Mus musculus musculus GN=ND1 PE=3 SV=1 - [A0A023J6F7_MOUSE]	1.17055	0.128388
A0A0R4J087	Transporter OS=Mus musculus GN=Slc6a17 PE=1 SV=1 - [A0A0R4J087_MOUSE]	1.01013	0.569852
Q91VF2	Histamine N-methyltransferase OS=Mus musculus GN=Hnmt PE=1 SV=1 - [HNMT_MOUSE]	1.05148	0.371294
A2AVJ7	Ribosome-binding protein 1 OS=Mus musculus GN=Rrbp1 PE=1 SV=1 - [A2AVJ7_MOUSE]	0.990892	0.828014
F6VQH5	Heterogeneous nuclear ribonucleoprotein D-like (Fragment) OS=Mus musculus GN=Hnrnpdl PE=1 SV=1 - [F6VQH5_MOUSE]	1.07279	0.362747
A0A0J9YUR7	Ubiquitin-conjugating enzyme E2 A OS=Mus musculus GN=Ube2a PE=1 SV=1 - [A0A0J9YUR7_MOUSE]	1.00209	0.957157
Q3TE45	Succinate dehydrogenase [ubiquinone] iron-sulfur subunit, mitochondrial OS=Mus musculus GN=Sdhb PE=2 SV=1 - [Q3TE45_MOUSE]	1.01952	0.205717
Q8BR90	UPF0600 protein C5orf51 homolog OS=Mus musculus PE=1 SV=1 - [CE051_MOUSE]	1.09624	0.272002
Q8VCS3	Glycosaminoglycan xylosylkinase OS=Mus musculus GN=Fam20b PE=1 SV=1 - [XYLK_MOUSE]	1.07302	0.0895908
Q3U3U9	Putative uncharacterized protein (Fragment) OS=Mus musculus GN=Foxj2 PE=2 SV=1 - [Q3U3U9_MOUSE]	0.953553	0.485096
Q9Z140	Copine-6 OS=Mus musculus GN=Cpne6 PE=1 SV=1 - [CPNE6_MOUSE]	1.01641	0.62782
Q923F9	NADH dehydrogenase (Ubiquinone) Fe-S protein 4 OS=Mus musculus GN=Ndufs4 PE=2 SV=1 - [Q923F9_MOUSE]	1.05554	0.0447554
F2Z3U3	Protein Raph1 OS=Mus musculus GN=Raph1 PE=1 SV=2 - [F2Z3U3_MOUSE]	1.0093	0.726341
Q3TIP4	Putative uncharacterized protein OS=Mus musculus GN=Exoc7 PE=2 SV=1 - [Q3TIP4_MOUSE]	1.00449	0.853517
G3X922	MCG115602 OS=Mus musculus GN=Dnajc13 PE=1 SV=1 - [G3X922_MOUSE]	1.03405	0.250955
P12961	Neuroendocrine protein 7B2 OS=Mus musculus GN=Scg5 PE=1 SV=1 - [7B2_MOUSE]	0.946817	0.522532
Q5XG69	Soluble lamin-associated protein of 75 kDa OS=Mus musculus GN=Fam169a PE=1 SV=3 - [F169A_MOUSE]	1.02505	0.416006
A0A1C7CYV0	Plastin-3 (Fragment) OS=Mus musculus GN=Pls3 PE=4 SV=1 - [A0A1C7CYV0_MOUSE]	1.03661	0.185995
Q3V199	Putative uncharacterized protein (Fragment) OS=Mus musculus GN=Bzw2 PE=2 SV=1 - [Q3V199_MOUSE]	1.0025	0.906527
P69566	Ran-binding protein 9 OS=Mus musculus GN=Ranbp9 PE=1 SV=1 - [RANB9_MOUSE]	1.0314	0.0341676
Q3UDQ7	Putative uncharacterized protein OS=Mus musculus GN=Afg3l2 PE=2 SV=1 - [Q3UDQ7_MOUSE]	1.03094	0.42298
Q3TIA9	Putative uncharacterized protein OS=Mus musculus GN=Asns PE=2 SV=1 - [Q3TIA9_MOUSE]	1.00789	0.776541
B0R1E3	Histidine triad nucleotide-binding protein 1 OS=Mus musculus GN=Hint1 PE=1 SV=1 - [B0R1E3_MOUSE]	1.01425	0.516635
Q3B7Z2	Oxysterol-binding protein 1 OS=Mus musculus GN=Osbp PE=1 SV=3 - [OSBP1_MOUSE]	1.03188	0.217711
D3YTP8	U6 snRNA-associated Sm-like protein LSm4 (Fragment) OS=Mus musculus GN=Lsm4 PE=1 SV=8 - [D3YTP8_MOUSE]	0.982162	0.705861
H7BWZ1	Ubiquitin-fold modifier 1 OS=Mus musculus GN=Ufm1 PE=1 SV=1 - [H7BWZ1_MOUSE]	0.999015	0.970034
Q61553	Fascin OS=Mus musculus GN=Fscn1 PE=1 SV=4 - [FSCN1_MOUSE]	1.01899	0.321448
Q99JP0	Mitogen-activated protein kinase kinase kinase kinase 3 OS=Mus musculus GN=Map4k3 PE=1 SV=4 - [M4K3_MOUSE]	1.0571	0.188314
A0A0R3P9C8	NADH dehydrogenase [ubiquinone] 1 alpha subcomplex subunit 9, mitochondrial OS=Mus musculus GN=Ndufa9 PE=1 SV=1 - [A0A0R3P9C8_MOUSE]	1.02073	0.289341
Q6PF96	Electron transfer flavoprotein-ubiquinone oxidoreductase, mitochondrial OS=Mus musculus GN=Etfdh PE=1 SV=1 - [Q6PF96_MOUSE]	1.00363	0.873268
E9Q5B2	Protein Mettl26 OS=Mus musculus GN=Mettl26 PE=1 SV=1 - [E9Q5B2_MOUSE]	1.07064	0.249142
F6TYB7	Myelin basic protein (Fragment) OS=Mus musculus GN=Mbp PE=1 SV=1 - [F6TYB7_MOUSE]	0.95772	0.460542
Q9CQE5	Regulator of G-protein signaling 10 OS=Mus musculus GN=Rgs10 PE=1 SV=1 - [RGS10_MOUSE]	0.975451	0.533246
P56391	Cytochrome c oxidase subunit 6B1 OS=Mus musculus GN=Cox6b1 PE=1 SV=2 - [CX6B1_MOUSE]	1.02572	0.111654
Q8C4X2	Casein kinase I isoform gamma-3 OS=Mus musculus GN=Csnk1g3 PE=1 SV=2 - [KC1G3_MOUSE]	1.01195	0.81845
A2AJD1	Protein Bpifb9b OS=Mus musculus GN=Bpifb9b PE=1 SV=1 - [A2AJD1_MOUSE]	1.00515	0.936389
Q3TI31	Putative uncharacterized protein OS=Mus musculus GN=Anapc4 PE=2 SV=1 - [Q3TI31_MOUSE]	1.05401	0.471651
Q3TUI9	Proteasome subunit alpha type OS=Mus musculus GN=Psma5 PE=2 SV=1 - [Q3TUI9_MOUSE]	1.04154	0.0400633
P37040	NADPH--cytochrome P450 reductase OS=Mus musculus GN=Por PE=1 SV=2 - [NCPR_MOUSE]	0.988376	0.683081
Q9CXS4	Centromere protein V OS=Mus musculus GN=Cenpv PE=1 SV=2 - [CENPV_MOUSE]	0.980108	0.57021
P39053	Dynamin-1 OS=Mus musculus GN=Dnm1 PE=1 SV=2 - [DYN1_MOUSE]	1.07345	0.0840381
P26231	Catenin alpha-1 OS=Mus musculus GN=Ctnna1 PE=1 SV=1 - [CTNA1_MOUSE]	0.990961	0.779624
A7VL18	Gamma-aminobutyraldehyde dehydrogenase OS=Mus musculus GN=Aldh9a1 PE=2 SV=1 - [A7VL18_MOUSE]	0.996765	0.94558
Q3TFE2	Putative uncharacterized protein OS=Mus musculus GN=Nup62 PE=2 SV=1 - [Q3TFE2_MOUSE]	1.02848	0.653296
Q3TJ76	MCG2531, isoform CRA_h OS=Mus musculus GN=Pisd PE=2 SV=1 - [Q3TJ76_MOUSE]	1.08827	0.127624
A8ASF5	Acyltransferase OS=Mus musculus GN=Cpt1a PE=2 SV=1 - [A8ASF5_MOUSE]	1.00784	0.758998
D3YVN7	Elongation factor Tu OS=Mus musculus GN=Gm9755 PE=3 SV=1 - [D3YVN7_MOUSE]	1.0253	0.179423
P47746	Cannabinoid receptor 1 OS=Mus musculus GN=Cnr1 PE=1 SV=1 - [CNR1_MOUSE]	0.995146	0.858051
Q99KX1	Myeloid leukemia factor 2 OS=Mus musculus GN=Mlf2 PE=1 SV=1 - [MLF2_MOUSE]	1.0346	0.404717
Q8BNA5	Putative uncharacterized protein OS=Mus musculus GN=Cttn PE=2 SV=1 - [Q8BNA5_MOUSE]	1.02481	0.155575
E0CZE0	NEDD8-activating enzyme E1 regulatory subunit OS=Mus musculus GN=Nae1 PE=1 SV=1 - [E0CZE0_MOUSE]	1.01512	0.372306
Q8BTG7	Protein NDRG4 OS=Mus musculus GN=Ndrg4 PE=1 SV=1 - [NDRG4_MOUSE]	1.06193	0.096769
Q99KJ8	Dynactin subunit 2 OS=Mus musculus GN=Dctn2 PE=1 SV=3 - [DCTN2_MOUSE]	1.0556	0.035869
Q01853	Transitional endoplasmic reticulum ATPase OS=Mus musculus GN=Vcp PE=1 SV=4 - [TERA_MOUSE]	1.04422	0.0934739
Q5SWZ5	Myosin phosphatase Rho-interacting protein OS=Mus musculus GN=Mprip PE=1 SV=1 - [Q5SWZ5_MOUSE]	1.06358	0.205449
Q3U1J4	DNA damage-binding protein 1 OS=Mus musculus GN=Ddb1 PE=1 SV=2 - [DDB1_MOUSE]	1.00195	0.944217
P62627	Dynein light chain roadblock-type 1 OS=Mus musculus GN=Dynlrb1 PE=1 SV=3 - [DLRB1_MOUSE]	0.991452	0.772579
Q7TSF4	Leucine-rich repeat-containing protein 75A OS=Mus musculus GN=Lrrc75a PE=1 SV=1 - [LR75A_MOUSE]	1.02127	0.903763
Q8BTF0	Coatomer subunit alpha OS=Mus musculus GN=Copa PE=2 SV=1 - [Q8BTF0_MOUSE]	1.01155	0.663289
Q9DC16	Endoplasmic reticulum-Golgi intermediate compartment protein 1 OS=Mus musculus GN=Ergic1 PE=1 SV=1 - [ERGI1_MOUSE]	1.0335	0.171183
P61082	NEDD8-conjugating enzyme Ubc12 OS=Mus musculus GN=Ube2m PE=1 SV=1 - [UBC12_MOUSE]	1.03233	0.0556745
E9Q3U1	Ubiquitin-conjugating enzyme E2 H OS=Mus musculus GN=Ube2h PE=1 SV=1 - [E9Q3U1_MOUSE]	1.05208	0.0586666
D3Z645	Vacuolar protein sorting-associated protein 29 OS=Mus musculus GN=Vps29 PE=1 SV=1 - [D3Z645_MOUSE]	1.01532	0.337657
Q9D0I9	Arginine--tRNA ligase, cytoplasmic OS=Mus musculus GN=Rars PE=1 SV=2 - [SYRC_MOUSE]	1.01194	0.626879
Q3U561	Ribosomal protein OS=Mus musculus GN=Rpl10a PE=2 SV=1 - [Q3U561_MOUSE]	1.0253	0.43555
Q6PB94	Arfgap1 protein OS=Mus musculus GN=Arfgap1 PE=2 SV=1 - [Q6PB94_MOUSE]	1.01577	0.539691
B9EKN8	TRAF2 and NCK interacting kinase OS=Mus musculus GN=Tnik PE=1 SV=1 - [B9EKN8_MOUSE]	1.00759	0.866333
A2A9R8	ELAV-like protein OS=Mus musculus GN=Elavl4 PE=1 SV=1 - [A2A9R8_MOUSE]	1.07175	0.0854018
Q9D6M3	Mitochondrial glutamate carrier 1 OS=Mus musculus GN=Slc25a22 PE=1 SV=1 - [GHC1_MOUSE]	1.00085	0.969372
A0A0R4J1Z3	Transmembrane protein 33 OS=Mus musculus GN=Tmem33 PE=1 SV=1 - [A0A0R4J1Z3_MOUSE]	1.04022	0.0728491
Q80TI0	GRAM domain-containing protein 1B OS=Mus musculus GN=Gramd1b PE=1 SV=2 - [GRM1B_MOUSE]	1.03642	0.0352758
Q3UH23	Transmembrane 9 superfamily member OS=Mus musculus GN=Tm9sf3 PE=2 SV=1 - [Q3UH23_MOUSE]	1.00893	0.609363
D3Z7F7	Serine/threonine-protein phosphatase CPPED1 (Fragment) OS=Mus musculus GN=Cpped1 PE=1 SV=1 - [D3Z7F7_MOUSE]	1.01163	0.886548
Q8VE88	Protein FAM114A2 OS=Mus musculus GN=Fam114a2 PE=1 SV=2 - [F1142_MOUSE]	1.06598	0.0587501
Q5DTT2	PH and SEC7 domain-containing protein 1 OS=Mus musculus GN=Psd PE=1 SV=2 - [PSD1_MOUSE]	1.03915	0.00281472
F6PYV5	Ubiquitin-associated protein 2 (Fragment) OS=Mus musculus GN=Ubap2 PE=1 SV=1 - [F6PYV5_MOUSE]	1.16246	0.224473
O55042	Alpha-synuclein OS=Mus musculus GN=Snca PE=1 SV=2 - [SYUA_MOUSE]	1.03712	0.00132529
Q9QYF9	Protein NDRG3 OS=Mus musculus GN=Ndrg3 PE=1 SV=1 - [NDRG3_MOUSE]	1.0367	0.0878667
O08553	Dihydropyrimidinase-related protein 2 OS=Mus musculus GN=Dpysl2 PE=1 SV=2 - [DPYL2_MOUSE]	1.02743	0.0193522
Q9D289	Trafficking protein particle complex subunit 6B OS=Mus musculus GN=Trappc6b PE=1 SV=1 - [TPC6B_MOUSE]	1.02356	0.299856
Q3UGS4	Mapk-regulated corepressor-interacting protein 1 OS=Mus musculus GN=Mcrip1 PE=1 SV=1 - [MCRI1_MOUSE]	1.03128	0.291732
O08599	Syntaxin-binding protein 1 OS=Mus musculus GN=Stxbp1 PE=1 SV=2 - [STXB1_MOUSE]	1.02027	0.104447
Q3URF1	MCG6023 OS=Mus musculus GN=Synpo PE=2 SV=1 - [Q3URF1_MOUSE]	0.978655	0.693366
Q8BTG3	T-complex protein 11-like protein 1 OS=Mus musculus GN=Tcp11l1 PE=1 SV=1 - [T11L1_MOUSE]	1.04379	0.136101
D3Z636	Inorganic pyrophosphatase 2, mitochondrial OS=Mus musculus GN=Ppa2 PE=1 SV=1 - [D3Z636_MOUSE]	1.00762	0.64483
Q8BP67	60S ribosomal protein L24 OS=Mus musculus GN=Rpl24 PE=1 SV=2 - [RL24_MOUSE]	0.999769	0.994854
Q3TFP8	Putative uncharacterized protein OS=Mus musculus GN=Pgrmc1 PE=2 SV=1 - [Q3TFP8_MOUSE]	1.00661	0.688335
Q9ERB0	Synaptosomal-associated protein 29 OS=Mus musculus GN=Snap29 PE=1 SV=1 - [SNP29_MOUSE]	1.00708	0.919182
Q80ZP8	Armet protein OS=Mus musculus GN=Manf PE=1 SV=1 - [Q80ZP8_MOUSE]	1.05221	0.0890947
Q8BSV5	Putative uncharacterized protein OS=Mus musculus GN=Phka1 PE=2 SV=1 - [Q8BSV5_MOUSE]	1.1208	0.138399
Q8C0M9	Isoaspartyl peptidase/L-asparaginase OS=Mus musculus GN=Asrgl1 PE=1 SV=1 - [ASGL1_MOUSE]	1.02067	0.291242
P16045	Galectin-1 OS=Mus musculus GN=Lgals1 PE=1 SV=3 - [LEG1_MOUSE]	1.0407	0.483423
Q91ZJ5	UTP--glucose-1-phosphate uridylyltransferase OS=Mus musculus GN=Ugp2 PE=1 SV=3 - [UGPA_MOUSE]	1.0323	0.0114076
P53395	Lipoamide acyltransferase component of branched-chain alpha-keto acid dehydrogenase complex, mitochondrial OS=Mus musculus GN=Dbt PE=1 SV=2 - [ODB2_MOUSE]	1.03996	0.0418066
P84086	Complexin-2 OS=Mus musculus GN=Cplx2 PE=1 SV=1 - [CPLX2_MOUSE]	1.01681	0.558554
P28667	MARCKS-related protein OS=Mus musculus GN=Marcksl1 PE=1 SV=2 - [MRP_MOUSE]	0.940004	0.359703
D3YU12	NmrA-like family domain-containing protein 1 OS=Mus musculus GN=Nmral1 PE=1 SV=1 - [D3YU12_MOUSE]	0.985492	0.681103
Q9DB32	Hydroxyacylglutathione hydrolase-like protein OS=Mus musculus GN=Haghl PE=1 SV=1 - [HAGHL_MOUSE]	1.00361	0.934061
Q3TIU7	Putative uncharacterized protein OS=Mus musculus GN=Ndufs1 PE=2 SV=1 - [Q3TIU7_MOUSE]	1.00686	0.745879
I7HLV2	60S ribosomal protein L10 (Fragment) OS=Mus musculus GN=Rpl10 PE=1 SV=1 - [I7HLV2_MOUSE]	1.02795	0.111251
Q9JMG1	Endothelial differentiation-related factor 1 OS=Mus musculus GN=Edf1 PE=1 SV=1 - [EDF1_MOUSE]	1.05907	0.24782
D3YWK1	WD repeat domain phosphoinositide-interacting protein 2 OS=Mus musculus GN=Wipi2 PE=1 SV=1 - [D3YWK1_MOUSE]	0.961951	0.493104
Q9D1H6	NADH dehydrogenase [ubiquinone] 1 alpha subcomplex assembly factor 4 OS=Mus musculus GN=Ndufaf4 PE=1 SV=1 - [NDUF4_MOUSE]	1.05306	0.229584
Q6NXX6	V-type proton ATPase subunit a OS=Mus musculus GN=Atp6v0a1 PE=2 SV=1 - [Q6NXX6_MOUSE]	1.03741	0.0148659
Q6PDN3	Myosin light chain kinase, smooth muscle OS=Mus musculus GN=Mylk PE=1 SV=3 - [MYLK_MOUSE]	1.0068	0.761806
Q9CZD3	Glycine--tRNA ligase OS=Mus musculus GN=Gars PE=1 SV=1 - [SYG_MOUSE]	1.0021	0.911037
Q9QZM0	Ubiquilin-2 OS=Mus musculus GN=Ubqln2 PE=1 SV=2 - [UBQL2_MOUSE]	1.00879	0.683089
Q3TEU8	Coronin OS=Mus musculus GN=Coro1c PE=2 SV=1 - [Q3TEU8_MOUSE]	1.00094	0.975572
P31650	Sodium- and chloride-dependent GABA transporter 3 OS=Mus musculus GN=Slc6a11 PE=1 SV=2 - [S6A11_MOUSE]	1.01618	0.427926
Q9DCT2	NADH dehydrogenase [ubiquinone] iron-sulfur protein 3, mitochondrial OS=Mus musculus GN=Ndufs3 PE=1 SV=2 - [NDUS3_MOUSE]	1.03752	0.0126744
Q9DC70	NADH dehydrogenase [ubiquinone] iron-sulfur protein 7, mitochondrial OS=Mus musculus GN=Ndufs7 PE=1 SV=1 - [NDUS7_MOUSE]	1.02618	0.16231
Q61598	Rab GDP dissociation inhibitor beta OS=Mus musculus GN=Gdi2 PE=1 SV=1 - [GDIB_MOUSE]	1.00197	0.95602
D3YW10	Ubiquitin-conjugating enzyme E2 E2 (Fragment) OS=Mus musculus GN=Ube2e2 PE=1 SV=1 - [D3YW10_MOUSE]	0.926792	0.607465
D3Z502	E3 ubiquitin-protein ligase TTC3 (Fragment) OS=Mus musculus GN=Ttc3 PE=1 SV=1 - [D3Z502_MOUSE]	1.05602	0.198698
Q91V41	Ras-related protein Rab-14 OS=Mus musculus GN=Rab14 PE=1 SV=3 - [RAB14_MOUSE]	0.976213	0.493216
Q810A7	ATP-dependent RNA helicase DDX42 OS=Mus musculus GN=Ddx42 PE=1 SV=3 - [DDX42_MOUSE]	1.00164	0.955863
A0A0G2JGL8	Putative ATP-dependent RNA helicase DHX30 OS=Mus musculus GN=Dhx30 PE=1 SV=1 - [A0A0G2JGL8_MOUSE]	1.02139	0.21808
J3QP71	Basigin (Fragment) OS=Mus musculus GN=Bsg PE=1 SV=1 - [J3QP71_MOUSE]	1.03584	0.374602
P60755	MAM domain-containing glycosylphosphatidylinositol anchor protein 2 OS=Mus musculus GN=Mdga2 PE=1 SV=1 - [MDGA2_MOUSE]	0.948012	0.348812
Q80TZ3	Putative tyrosine-protein phosphatase auxilin OS=Mus musculus GN=Dnajc6 PE=1 SV=2 - [AUXI_MOUSE]	1.02739	0.31167
E9PYJ7	Membrane-associated phosphatidylinositol transfer protein 2 OS=Mus musculus GN=Pitpnm2 PE=1 SV=1 - [E9PYJ7_MOUSE]	0.994297	0.804313
P46096	Synaptotagmin-1 OS=Mus musculus GN=Syt1 PE=1 SV=1 - [SYT1_MOUSE]	1.0533	0.0392772
E9PV24	Fibrinogen alpha chain OS=Mus musculus GN=Fga PE=1 SV=1 - [FIBA_MOUSE]	1.01401	0.669811
Q8VC30	Triokinase/FMN cyclase OS=Mus musculus GN=Tkfc PE=1 SV=1 - [TKFC_MOUSE]	1.01307	0.582922
Q69ZW5	MKIAA0897 protein (Fragment) OS=Mus musculus GN=Ppfia4 PE=2 SV=1 - [Q69ZW5_MOUSE]	0.939591	0.440141
P70699	Lysosomal alpha-glucosidase OS=Mus musculus GN=Gaa PE=1 SV=2 - [LYAG_MOUSE]	1.05682	0.387529
P35436	Glutamate receptor ionotropic, NMDA 2A OS=Mus musculus GN=Grin2a PE=1 SV=2 - [NMDE1_MOUSE]	1.01135	0.499367
Q3U011	Putative uncharacterized protein OS=Mus musculus GN=Gltp PE=2 SV=1 - [Q3U011_MOUSE]	1.07981	0.350177
Q3UW66	Sulfurtransferase OS=Mus musculus GN=Mpst PE=1 SV=1 - [Q3UW66_MOUSE]	1.01579	0.21276
P47941	Crk-like protein OS=Mus musculus GN=Crkl PE=1 SV=2 - [CRKL_MOUSE]	1.01954	0.163202
Q61699	Heat shock protein 105 kDa OS=Mus musculus GN=Hsph1 PE=1 SV=2 - [HS105_MOUSE]	1.01707	0.385535
A0A087WQT9	Voltage-dependent L-type calcium channel subunit alpha OS=Mus musculus GN=Cacna1c PE=1 SV=1 - [A0A087WQT9_MOUSE]	1.04573	0.656439
Q5SVG5	AP-1 complex subunit beta-1 OS=Mus musculus GN=Ap1b1 PE=1 SV=1 - [Q5SVG5_MOUSE]	1.02121	0.0656169
Q8VEK0	Cell cycle control protein 50A OS=Mus musculus GN=Tmem30a PE=1 SV=1 - [CC50A_MOUSE]	1.03562	0.00823719
Q91V76	Ester hydrolase C11orf54 homolog OS=Mus musculus PE=1 SV=1 - [CK054_MOUSE]	1.0229	0.357315
O70566	Protein diaphanous homolog 2 OS=Mus musculus GN=Diaph2 PE=1 SV=2 - [DIAP2_MOUSE]	1.06419	0.0689412
A0A0R4J094	Fumarylacetoacetate hydrolase domain-containing protein 2A OS=Mus musculus GN=Fahd2a PE=1 SV=1 - [A0A0R4J094_MOUSE]	0.999249	0.968411
B9EJ96	Arhgap26 protein OS=Mus musculus GN=Arhgap26 PE=2 SV=1 - [B9EJ96_MOUSE]	1.03179	0.431775
E9Q7Q3	Tropomyosin alpha-3 chain OS=Mus musculus GN=Tpm3 PE=1 SV=1 - [E9Q7Q3_MOUSE]	1.05507	0.100884
Q3UYG8	O-acetyl-ADP-ribose deacetylase MACROD2 OS=Mus musculus GN=Macrod2 PE=1 SV=1 - [MACD2_MOUSE]	0.990311	0.708338
Q9Z2Q6	Septin-5 OS=Mus musculus GN=Sept5 PE=1 SV=2 - [SEPT5_MOUSE]	1.01833	0.141092
Q9CTC4	Putative uncharacterized protein (Fragment) OS=Mus musculus GN=Rgs19 PE=2 SV=1 - [Q9CTC4_MOUSE]	1.0196	0.0867201
Q3TJT6	Putative uncharacterized protein (Fragment) OS=Mus musculus GN=Sco1 PE=2 SV=1 - [Q3TJT6_MOUSE]	0.993455	0.766292
Q9CWZ7	Gamma-soluble NSF attachment protein OS=Mus musculus GN=Napg PE=1 SV=1 - [SNAG_MOUSE]	1.03623	0.248795
Q99KV2	Glb1 protein (Fragment) OS=Mus musculus GN=Glb1 PE=2 SV=1 - [Q99KV2_MOUSE]	1.11754	0.256132
D3YUS5	Protein Rasal2 OS=Mus musculus GN=Rasal2 PE=1 SV=1 - [D3YUS5_MOUSE]	0.991666	0.717643
Q3UK24	Putative uncharacterized protein OS=Mus musculus GN=Wdr37 PE=2 SV=1 - [Q3UK24_MOUSE]	1.02892	0.208085
F6SBR5	Citron Rho-interacting kinase OS=Mus musculus GN=Cit PE=1 SV=2 - [F6SBR5_MOUSE]	0.9987	0.947559
A0A087WRP7	Lymphocyte antigen 6C1 (Fragment) OS=Mus musculus GN=Ly6c1 PE=1 SV=1 - [A0A087WRP7_MOUSE]	0.965005	0.521896
F6RJV6	LanC-like protein 2 (Fragment) OS=Mus musculus GN=Lancl2 PE=1 SV=1 - [F6RJV6_MOUSE]	0.99397	0.781736
Q8BPN8	DmX-like protein 2 OS=Mus musculus GN=Dmxl2 PE=1 SV=3 - [DMXL2_MOUSE]	1.0152	0.27258
Q7TT37	Elongator complex protein 1 OS=Mus musculus GN=Ikbkap PE=1 SV=2 - [ELP1_MOUSE]	1.00755	0.803953
B2RUG2	Mib2 protein OS=Mus musculus GN=Mib2 PE=2 SV=1 - [B2RUG2_MOUSE]	0.973073	0.643296
G3X8W7	CDC23 (Cell division cycle 23, yeast, homolog), isoform CRA_a OS=Mus musculus GN=Cdc23 PE=1 SV=1 - [G3X8W7_MOUSE]	0.986544	0.606027
A0A140LHU9	Neuropathy target esterase OS=Mus musculus GN=Pnpla6 PE=1 SV=1 - [A0A140LHU9_MOUSE]	0.99208	0.734437
E3W996	Phosphatidylcholine:ceramide cholinephosphotransferase 1 OS=Mus musculus GN=Sgms1 PE=1 SV=1 - [E3W996_MOUSE]	0.991922	0.940954
Q3UIT9	Proteasome subunit alpha type OS=Mus musculus GN=Psma7 PE=2 SV=1 - [Q3UIT9_MOUSE]	1.02682	0.00571062
Q3UXH8	Putative uncharacterized protein (Fragment) OS=Mus musculus GN=Hdac2 PE=2 SV=1 - [Q3UXH8_MOUSE]	0.946618	0.42985
B1AS29	Glutamate receptor ionotropic, kainate 3 OS=Mus musculus GN=Grik3 PE=1 SV=1 - [GRIK3_MOUSE]	1.02526	0.475265
Q3TX72	Putative uncharacterized protein OS=Mus musculus GN=Fkbp5 PE=2 SV=1 - [Q3TX72_MOUSE]	0.974371	0.729931
Q8CJ19	Protein-methionine sulfoxide oxidase MICAL3 OS=Mus musculus GN=Mical3 PE=1 SV=2 - [MICA3_MOUSE]	1.02964	0.170846
D6REG8	Leucine-rich repeat-containing protein 14 OS=Mus musculus GN=Lrrc14 PE=1 SV=1 - [D6REG8_MOUSE]	1.11125	0.110537
Q8BFW7	Lipoma-preferred partner homolog OS=Mus musculus GN=Lpp PE=1 SV=1 - [LPP_MOUSE]	0.879303	0.457976
A2AS47	Plakophilin-4 OS=Mus musculus GN=Pkp4 PE=1 SV=1 - [A2AS47_MOUSE]	0.987878	0.727638
Q61016	Guanine nucleotide-binding protein G(I)/G(S)/G(O) subunit gamma-7 OS=Mus musculus GN=Gng7 PE=1 SV=2 - [GBG7_MOUSE]	0.986004	0.647878
P48758	Carbonyl reductase [NADPH] 1 OS=Mus musculus GN=Cbr1 PE=1 SV=3 - [CBR1_MOUSE]	1.02483	0.238086
Q8R4E6	Purine-rich element-binding protein gamma OS=Mus musculus GN=Purg PE=1 SV=1 - [PURG_MOUSE]	1.00691	0.83418
Q9CST0	Putative uncharacterized protein (Fragment) OS=Mus musculus GN=Rps6kb1 PE=2 SV=1 - [Q9CST0_MOUSE]	1.08659	0.345208
E9Q715	Putative RNA-binding protein Luc7-like 2 OS=Mus musculus GN=Luc7l2 PE=1 SV=1 - [E9Q715_MOUSE]	0.982639	0.537348
P63017	Heat shock cognate 71 kDa protein OS=Mus musculus GN=Hspa8 PE=1 SV=1 - [HSP7C_MOUSE]	1.03095	0.00284447
O08529	Calpain-2 catalytic subunit OS=Mus musculus GN=Capn2 PE=1 SV=4 - [CAN2_MOUSE]	0.968742	0.421088
Q9DBL7	Bifunctional coenzyme A synthase OS=Mus musculus GN=Coasy PE=1 SV=2 - [COASY_MOUSE]	1.01823	0.135203
A0A0R4J050	Aminoacylase-1 OS=Mus musculus GN=Acy1 PE=1 SV=1 - [A0A0R4J050_MOUSE]	1.05243	0.160656
Q8VDN2	Sodium/potassium-transporting ATPase subunit alpha-1 OS=Mus musculus GN=Atp1a1 PE=1 SV=1 - [AT1A1_MOUSE]	1.00741	0.710828
P62869	Transcription elongation factor B polypeptide 2 OS=Mus musculus GN=Tceb2 PE=1 SV=1 - [ELOB_MOUSE]	0.9819	0.590108
P17427	AP-2 complex subunit alpha-2 OS=Mus musculus GN=Ap2a2 PE=1 SV=2 - [AP2A2_MOUSE]	1.00069	0.967007
Q9D2R6	Cytochrome c oxidase assembly factor 3 homolog, mitochondrial OS=Mus musculus GN=Coa3 PE=1 SV=1 - [COA3_MOUSE]	1.05039	0.385979
A7VK14	Alpha3-chimerin OS=Mus musculus GN=Chn1 PE=2 SV=1 - [A7VK14_MOUSE]	1.06434	0.250955
M0QWP1	Agrin OS=Mus musculus GN=Agrn PE=1 SV=1 - [M0QWP1_MOUSE]	1.03087	0.0311486
Q3UHD6	Sorting nexin-27 OS=Mus musculus GN=Snx27 PE=1 SV=2 - [SNX27_MOUSE]	1.02875	0.000656303
Q9CQN7	39S ribosomal protein L41, mitochondrial OS=Mus musculus GN=Mrpl41 PE=1 SV=1 - [RM41_MOUSE]	1.02017	0.428018
Q64336	T-box brain protein 1 OS=Mus musculus GN=Tbr1 PE=1 SV=2 - [TBR1_MOUSE]	0.956307	0.537398
Q6P9L9	Eef2 protein (Fragment) OS=Mus musculus GN=Eef2 PE=2 SV=1 - [Q6P9L9_MOUSE]	1.02927	0.27869
Q9EQZ6	Rap guanine nucleotide exchange factor 4 OS=Mus musculus GN=Rapgef4 PE=1 SV=1 - [RPGF4_MOUSE]	1.02379	0.128341
Q59J78	Mimitin, mitochondrial OS=Mus musculus GN=Ndufaf2 PE=1 SV=1 - [MIMIT_MOUSE]	1.07317	0.114455
Q5PR73	GTP-binding protein Di-Ras2 OS=Mus musculus GN=Diras2 PE=1 SV=1 - [DIRA2_MOUSE]	1.02985	0.0471408
Q3TDW8	Putative uncharacterized protein OS=Mus musculus GN=Arhgef4 PE=2 SV=1 - [Q3TDW8_MOUSE]	0.985755	0.71358
Q02053	Ubiquitin-like modifier-activating enzyme 1 OS=Mus musculus GN=Uba1 PE=1 SV=1 - [UBA1_MOUSE]	1.01133	0.521519
Q8CAA7	Glucose 1,6-bisphosphate synthase OS=Mus musculus GN=Pgm2l1 PE=1 SV=1 - [PGM2L_MOUSE]	1.0104	0.375841
Q9WUQ2	Prolactin regulatory element-binding protein OS=Mus musculus GN=Preb PE=1 SV=1 - [PREB_MOUSE]	0.992861	0.742851
B2RY90	Isoc2a protein OS=Mus musculus GN=Isoc2a PE=2 SV=1 - [B2RY90_MOUSE]	1.05496	0.0768131
A2AN08	E3 ubiquitin-protein ligase UBR4 OS=Mus musculus GN=Ubr4 PE=1 SV=1 - [UBR4_MOUSE]	0.98907	0.640855
Q9CR68	Cytochrome b-c1 complex subunit Rieske, mitochondrial OS=Mus musculus GN=Uqcrfs1 PE=1 SV=1 - [UCRI_MOUSE]	1.03706	0.024558
P97390	Vacuolar protein sorting-associated protein 45 OS=Mus musculus GN=Vps45 PE=1 SV=1 - [VPS45_MOUSE]	1.02869	0.00667788
Q8K0T0	Reticulon-1 OS=Mus musculus GN=Rtn1 PE=1 SV=1 - [RTN1_MOUSE]	1.01157	0.601719
Q8BVW0	Neutral alpha-glucosidase C OS=Mus musculus GN=Ganc PE=1 SV=2 - [GANC_MOUSE]	1.02092	0.518742
Q8K2U5	Sec63 protein (Fragment) OS=Mus musculus GN=Sec63 PE=2 SV=1 - [Q8K2U5_MOUSE]	0.980147	0.74281
B2RWC4	Gm88 protein OS=Mus musculus GN=Lrrc73 PE=1 SV=1 - [B2RWC4_MOUSE]	0.998045	0.967257
Q3UDN8	Putative uncharacterized protein (Fragment) OS=Mus musculus GN=Trim28 PE=2 SV=1 - [Q3UDN8_MOUSE]	1.00982	0.393284
Q9R1T4	Septin-6 OS=Mus musculus GN=Sept6 PE=1 SV=4 - [SEPT6_MOUSE]	1.02327	0.315106
Q3UM95	Putative uncharacterized protein OS=Mus musculus GN=Vipas39 PE=2 SV=1 - [Q3UM95_MOUSE]	1.03561	0.344167
A3KGE4	Noelin OS=Mus musculus GN=Olfm1 PE=1 SV=1 - [A3KGE4_MOUSE]	1.06261	0.194552
Q9ES56	Trafficking protein particle complex subunit 4 OS=Mus musculus GN=Trappc4 PE=1 SV=1 - [TPPC4_MOUSE]	1.06008	0.280163
Q3TXQ4	Putative uncharacterized protein OS=Mus musculus GN=Npc2 PE=2 SV=1 - [Q3TXQ4_MOUSE]	1.00957	0.751299
Q9CZ28	Vacuolar-sorting protein SNF8 OS=Mus musculus GN=Snf8 PE=1 SV=1 - [SNF8_MOUSE]	1.0334	0.0948214
A6X8Z3	Insulin-like growth factor 2 mRNA-binding protein 2 OS=Mus musculus GN=Igf2bp2 PE=1 SV=1 - [A6X8Z3_MOUSE]	1.03759	0.329257
Q5RKP4	Dolichyl-diphosphooligosaccharide--protein glycosyltransferase subunit 1 (Fragment) OS=Mus musculus GN=Rpn1 PE=2 SV=1 - [Q5RKP4_MOUSE]	1.02389	0.420977
B7ZNS2	Disks large-associated protein 4 OS=Mus musculus GN=Dlgap4 PE=1 SV=1 - [B7ZNS2_MOUSE]	0.989582	0.672666
Q5H8C4	Vacuolar protein sorting-associated protein 13A OS=Mus musculus GN=Vps13a PE=1 SV=1 - [VP13A_MOUSE]	1.01963	0.0414016
Q5SXC9	28S ribosomal protein S23, mitochondrial OS=Mus musculus GN=Mrps23 PE=1 SV=1 - [Q5SXC9_MOUSE]	1.00521	0.719647
P62874	Guanine nucleotide-binding protein G(I)/G(S)/G(T) subunit beta-1 OS=Mus musculus GN=Gnb1 PE=1 SV=3 - [GBB1_MOUSE]	1.03832	0.0242035
Q8BY87	Ubiquitin carboxyl-terminal hydrolase 47 OS=Mus musculus GN=Usp47 PE=1 SV=2 - [UBP47_MOUSE]	0.963475	0.582266
Q3UTI4	Putative uncharacterized protein (Fragment) OS=Mus musculus GN=Gucy1b3 PE=2 SV=1 - [Q3UTI4_MOUSE]	1.02341	0.310698
Q571I4	Tyrosine-protein kinase SgK223 OS=Mus musculus GN=Sgk223 PE=1 SV=2 - [SG223_MOUSE]	1.01256	0.697361
A2AWI7	Endophilin-B2 OS=Mus musculus GN=Sh3glb2 PE=1 SV=1 - [A2AWI7_MOUSE]	1.01121	0.300822
P46978	Dolichyl-diphosphooligosaccharide--protein glycosyltransferase subunit STT3A OS=Mus musculus GN=Stt3a PE=1 SV=1 - [STT3A_MOUSE]	1.03085	0.303628
Q5FWC8	Nif3l1 protein OS=Mus musculus GN=Nif3l1 PE=2 SV=1 - [Q5FWC8_MOUSE]	1.00408	0.935137
A0A0A6YVU8	MCG119397 OS=Mus musculus GN=Gm9774 PE=4 SV=1 - [A0A0A6YVU8_MOUSE]	1.01186	0.745128
Q80ZU1	WD repeat domain 68 OS=Mus musculus GN=Dcaf7 PE=2 SV=1 - [Q80ZU1_MOUSE]	1.02443	0.119072
Q3U9U5	Putative uncharacterized protein OS=Mus musculus GN=Bcap31 PE=2 SV=1 - [Q3U9U5_MOUSE]	1.08	0.231823
E9Q2A6	Protein-tyrosine kinase 2-beta OS=Mus musculus GN=Ptk2b PE=1 SV=1 - [E9Q2A6_MOUSE]	1.01106	0.466054
E9Q5C0	Calcium-dependent secretion activator 2 OS=Mus musculus GN=Cadps2 PE=1 SV=2 - [E9Q5C0_MOUSE]	1.03052	0.184449
Q3TCS0	Putative uncharacterized protein OS=Mus musculus GN=Prep PE=2 SV=1 - [Q3TCS0_MOUSE]	1.01138	0.371211
Q9WVK8	Cholesterol 24-hydroxylase OS=Mus musculus GN=Cyp46a1 PE=1 SV=1 - [CP46A_MOUSE]	1.04302	0.110154
[truncated: 2,847 more rows]

## Sheet: S2_protein of liver
Accession	Description	Average	t-test p value
B2RY04	Dedicator of cytokinesis protein 5 OS=Mus musculus GN=Dock5 PE=1 SV=2 - [DOCK5_MOUSE]	1.23809	0.00015909
O70439	Syntaxin-7 OS=Mus musculus GN=Stx7 PE=1 SV=3 - [STX7_MOUSE]	1.38315	0.00221234
E9QL12	Dysferlin OS=Mus musculus GN=Dysf PE=1 SV=1 - [E9QL12_MOUSE]	1.30163	0.00254986
A0A0U1RQ20	Apoptosis-associated speck-like protein-containing a CARD (Fragment) OS=Mus musculus GN=Pycard PE=1 SV=1 - [A0A0U1RQ20_MOUSE]	1.50923	0.00407216
P97393	Rho GTPase-activating protein 5 OS=Mus musculus GN=Arhgap5 PE=1 SV=2 - [RHG05_MOUSE]	1.26457	0.00421472
Q8R0T3	Wdr46 protein (Fragment) OS=Mus musculus GN=Wdr46 PE=2 SV=1 - [Q8R0T3_MOUSE]	1.43311	0.00534607
U5LGT0	Marshalin-Sd transcript variant 2 OS=Mus musculus GN=Camsap3 PE=2 SV=1 - [U5LGT0_MOUSE]	1.3201	0.00717186
Q9CZ91	Serum response factor-binding protein 1 OS=Mus musculus GN=Srfbp1 PE=1 SV=1 - [SRFB1_MOUSE]	1.53302	0.00798928
Q5DU51	Chloride channel protein (Fragment) OS=Mus musculus GN=mKIAA0046 PE=3 SV=1 - [Q5DU51_MOUSE]	1.26018	0.00800794
P56389	Cytidine deaminase OS=Mus musculus GN=Cda PE=1 SV=2 - [CDD_MOUSE]	1.42418	0.00843622
A0A0A6YXI9	Zinc finger CCCH domain-containing protein 11A (Fragment) OS=Mus musculus GN=Zc3h11a PE=1 SV=1 - [A0A0A6YXI9_MOUSE]	1.23332	0.0085272
B2RTG7	WD repeat domain 26 OS=Mus musculus GN=Wdr26 PE=2 SV=1 - [B2RTG7_MOUSE]	1.24832	0.00992082
O88322	Nidogen-2 OS=Mus musculus GN=Nid2 PE=1 SV=2 - [NID2_MOUSE]	1.29308	0.00996501
Q8K114	Integrator complex subunit 9 OS=Mus musculus GN=Ints9 PE=1 SV=1 - [INT9_MOUSE]	1.20611	0.0110869
Q9CQB2	MAPK regulated corepressor interacting protein 2 OS=Mus musculus GN=Mcrip2 PE=1 SV=1 - [MCRI2_MOUSE]	1.26257	0.0116323
Q561M1	Acp1 protein OS=Mus musculus GN=Acp1 PE=1 SV=1 - [Q561M1_MOUSE]	1.23563	0.0131157
Q3UTM6	Putative uncharacterized protein OS=Mus musculus GN=Commd10 PE=2 SV=1 - [Q3UTM6_MOUSE]	1.2148	0.0131438
Q9D0P0	Emopamil-binding protein-like OS=Mus musculus GN=Ebpl PE=2 SV=1 - [EBPL_MOUSE]	1.27423	0.0156881
D6RGQ3	Multidrug and toxin extrusion protein 1 OS=Mus musculus GN=Slc47a1 PE=1 SV=1 - [D6RGQ3_MOUSE]	1.36165	0.0158888
Q61503	5'-nucleotidase OS=Mus musculus GN=Nt5e PE=1 SV=2 - [5NTD_MOUSE]	1.41265	0.0184699
O88491	Histone-lysine N-methyltransferase, H3 lysine-36 and H4 lysine-20 specific OS=Mus musculus GN=Nsd1 PE=1 SV=1 - [NSD1_MOUSE]	1.35964	0.0188517
A0A1B0GR64	Phosphatidylinositol 3,4,5-trisphosphate 5-phosphatase 2 (Fragment) OS=Mus musculus GN=Inppl1 PE=1 SV=1 - [A0A1B0GR64_MOUSE]	1.22955	0.019135
Q7TMR2	Slc38a10 protein (Fragment) OS=Mus musculus GN=Slc38a10 PE=2 SV=1 - [Q7TMR2_MOUSE]	1.41386	0.0220844
Q8CHY6	Transcriptional repressor p66 alpha OS=Mus musculus GN=Gatad2a PE=1 SV=2 - [P66A_MOUSE]	1.40397	0.0230866
Q6PER7	Cyp2c39 protein (Fragment) OS=Mus musculus GN=Cyp2c39 PE=2 SV=1 - [Q6PER7_MOUSE]	1.45467	0.0241983
Q3TRD0	Putative uncharacterized protein (Fragment) OS=Mus musculus GN=Exosc10 PE=2 SV=1 - [Q3TRD0_MOUSE]	1.20626	0.0242979
Q3V3U7	Putative uncharacterized protein OS=Mus musculus GN=Zer1 PE=2 SV=1 - [Q3V3U7_MOUSE]	1.68001	0.0243688
Q9CYJ6	Protein transport protein Sec61 subunit alpha isoform 2 OS=Mus musculus GN=Sec61a2 PE=1 SV=1 - [Q9CYJ6_MOUSE]	1.69876	0.0246435
Q8C7F4	Putative uncharacterized protein OS=Mus musculus GN=Cd47 PE=2 SV=1 - [Q8C7F4_MOUSE]	1.61911	0.0248322
Q3TIV5	Zinc finger CCCH domain-containing protein 15 OS=Mus musculus GN=Zc3h15 PE=1 SV=2 - [ZC3HF_MOUSE]	1.30565	0.025325
X2D841	Amino acid transporter OS=Mus musculus GN=Slc1a2 PE=2 SV=1 - [X2D841_MOUSE]	1.42282	0.0253615
A0A0A6YWN9	Ubiquitin carboxyl-terminal hydrolase 19 (Fragment) OS=Mus musculus GN=Usp19 PE=1 SV=1 - [A0A0A6YWN9_MOUSE]	1.26489	0.0255029
Q3UDH0	Putative uncharacterized protein OS=Mus musculus GN=Tpst2 PE=2 SV=1 - [Q3UDH0_MOUSE]	1.84218	0.0256175
O35522	Proteasome subunit beta type-9 OS=Mus musculus bactrianus GN=Psmb9 PE=1 SV=1 - [PSB9_MUSMB]	1.3886	0.0257579
B1AVI2	Syntaxin-17 (Fragment) OS=Mus musculus GN=Stx17 PE=1 SV=1 - [B1AVI2_MOUSE]	1.79383	0.0263753
F6VG18	Leucine zipper transcription factor-like protein 1 (Fragment) OS=Mus musculus GN=Lztfl1 PE=1 SV=1 - [F6VG18_MOUSE]	1.53577	0.0267867
P62631	Elongation factor 1-alpha 2 OS=Mus musculus GN=Eef1a2 PE=1 SV=1 - [EF1A2_MOUSE]	1.23459	0.0268548
A0A140LIW4	Protein Smaug homolog 2 OS=Mus musculus GN=Samd4b PE=1 SV=1 - [A0A140LIW4_MOUSE]	1.34723	0.0277172
B1ARA9	Platelet endothelial cell adhesion molecule (Fragment) OS=Mus musculus GN=Pecam1 PE=1 SV=2 - [B1ARA9_MOUSE]	1.44305	0.0279058
P21279	Guanine nucleotide-binding protein G(q) subunit alpha OS=Mus musculus GN=Gnaq PE=1 SV=4 - [GNAQ_MOUSE]	1.24109	0.0298673
Q9DCI9	39S ribosomal protein L32, mitochondrial OS=Mus musculus GN=Mrpl32 PE=1 SV=1 - [RM32_MOUSE]	1.33594	0.0304102
Q4QQM3	Unc84b protein OS=Mus musculus GN=Sun2 PE=2 SV=1 - [Q4QQM3_MOUSE]	1.21719	0.0307446
Q8BSJ0	Putative uncharacterized protein (Fragment) OS=Mus musculus GN=Lama4 PE=2 SV=1 - [Q8BSJ0_MOUSE]	1.20251	0.0320323
Q8BM85	TBC domain-containing protein kinase-like protein OS=Mus musculus GN=Tbck PE=1 SV=1 - [TBCK_MOUSE]	1.46615	0.0359111
A0A0G2JFJ6	Integrator complex subunit 3 OS=Mus musculus GN=Ints3 PE=1 SV=1 - [A0A0G2JFJ6_MOUSE]	1.68199	0.0368519
A1Y9I9	Transmembrane O-methyltransferase OS=Mus musculus GN=Tomt PE=1 SV=1 - [TOMT_MOUSE]	1.94453	0.0375778
A0A0N4SW94	Myeloid-associated differentiation marker (Fragment) OS=Mus musculus GN=Myadm PE=1 SV=1 - [A0A0N4SW94_MOUSE]	1.66108	0.0377041
Q5DU34	MKIAA0379 protein (Fragment) OS=Mus musculus GN=Ankrd28 PE=2 SV=1 - [Q5DU34_MOUSE]	1.27966	0.0381899
F6QJP7	Zinc finger RNA-binding protein (Fragment) OS=Mus musculus GN=Zfr PE=1 SV=1 - [F6QJP7_MOUSE]	1.27222	0.0383376
Q8CJF7	Protein ELYS OS=Mus musculus GN=Ahctf1 PE=1 SV=1 - [ELYS_MOUSE]	1.29917	0.0399662
Q3UNU6	Putative uncharacterized protein OS=Mus musculus GN=Hao2 PE=2 SV=1 - [Q3UNU6_MOUSE]	1.67504	0.0400383
Q05793	Basement membrane-specific heparan sulfate proteoglycan core protein OS=Mus musculus GN=Hspg2 PE=1 SV=1 - [PGBM_MOUSE]	1.31774	0.0403415
Q3UZ81	Putative uncharacterized protein OS=Mus musculus GN=Il16 PE=2 SV=1 - [Q3UZ81_MOUSE]	1.66138	0.0404738
A0A087WRV7	Retinoblastoma-binding protein 5 (Fragment) OS=Mus musculus GN=Rbbp5 PE=1 SV=1 - [A0A087WRV7_MOUSE]	1.39933	0.0410354
Q99LI2	Chloride channel CLIC-like protein 1 OS=Mus musculus GN=Clcc1 PE=1 SV=1 - [CLCC1_MOUSE]	1.24496	0.0413693
Q9D1M4	Eukaryotic translation elongation factor 1 epsilon-1 OS=Mus musculus GN=Eef1e1 PE=1 SV=1 - [MCA3_MOUSE]	1.28947	0.0413978
F6TRQ3	Zinc transporter 1 (Fragment) OS=Mus musculus GN=Slc30a1 PE=1 SV=1 - [F6TRQ3_MOUSE]	1.93776	0.0427508
Q80YR4	Zinc finger protein 598 OS=Mus musculus GN=Znf598 PE=1 SV=1 - [ZN598_MOUSE]	1.55297	0.0439969
Q7TMX5	Protein SHQ1 homolog OS=Mus musculus GN=Shq1 PE=1 SV=2 - [SHQ1_MOUSE]	1.3987	0.0441594
Q9DBE9	pre-rRNA processing protein FTSJ3 OS=Mus musculus GN=Ftsj3 PE=1 SV=1 - [SPB1_MOUSE]	1.2203	0.0442883
Q3TH73	Protein tweety homolog 2 OS=Mus musculus GN=Ttyh2 PE=1 SV=1 - [TTYH2_MOUSE]	1.26526	0.0445334
Q9CY62	E3 ubiquitin-protein ligase RNF181 OS=Mus musculus GN=Rnf181 PE=1 SV=1 - [RN181_MOUSE]	1.20726	0.0446899
Q0P6B2	Far upstream element (FUSE) binding protein 1 OS=Mus musculus GN=Fubp1 PE=2 SV=1 - [Q0P6B2_MOUSE]	1.26001	0.0450948
P84096	Rho-related GTP-binding protein RhoG OS=Mus musculus GN=Rhog PE=1 SV=1 - [RHOG_MOUSE]	1.45732	0.0452281
Q9D358	Low molecular weight phosphotyrosine protein phosphatase OS=Mus musculus GN=Acp1 PE=1 SV=3 - [PPAC_MOUSE]	1.20858	0.0455037
P0C605	cGMP-dependent protein kinase 1 OS=Mus musculus GN=Prkg1 PE=1 SV=1 - [KGP1_MOUSE]	1.20652	0.0459284
Q9JKS5	Intracellular hyaluronan-binding protein 4 OS=Mus musculus GN=Habp4 PE=1 SV=2 - [HABP4_MOUSE]	1.31896	0.0477991
Q8VEH5	EPM2A-interacting protein 1 OS=Mus musculus GN=Epm2aip1 PE=1 SV=1 - [EPMIP_MOUSE]	1.84803	0.0488834
G3UW82	MCG140437, isoform CRA_d OS=Mus musculus GN=Myh2 PE=1 SV=1 - [G3UW82_MOUSE]	0.49839	1.15044e-05
P04247	Myoglobin OS=Mus musculus GN=Mb PE=1 SV=3 - [MYG_MOUSE]	0.262001	7.62902e-05
B1AR69	Protein Myh13 OS=Mus musculus GN=Myh13 PE=1 SV=1 - [B1AR69_MOUSE]	0.207728	9.4961e-05
P32848	Parvalbumin alpha OS=Mus musculus GN=Pvalb PE=1 SV=3 - [PRVA_MOUSE]	0.410783	0.000265593
Q9JL56	Glycerophosphodiester phosphodiesterase 1 OS=Mus musculus GN=Gde1 PE=1 SV=1 - [GDE1_MOUSE]	0.684267	0.000474146
P63030	Mitochondrial pyruvate carrier 1 OS=Mus musculus GN=Mpc1 PE=1 SV=1 - [MPC1_MOUSE]	0.809209	0.000506902
Q8R0F1	Phospholipid-transporting ATPase (Fragment) OS=Mus musculus GN=Atp11b PE=2 SV=1 - [Q8R0F1_MOUSE]	0.828557	0.000692659
P07310	Creatine kinase M-type OS=Mus musculus GN=Ckm PE=1 SV=1 - [KCRM_MOUSE]	0.412341	0.000749016
F6SVV1	Protein Gm9493 OS=Mus musculus GN=Gm9493 PE=4 SV=1 - [F6SVV1_MOUSE]	0.81201	0.00104508
P05977	Myosin light chain 1/3, skeletal muscle isoform OS=Mus musculus GN=Myl1 PE=1 SV=2 - [MYL1_MOUSE]	0.436724	0.00113494
Q6P6L5	Protein Mybpc1 OS=Mus musculus GN=Mybpc1 PE=1 SV=1 - [Q6P6L5_MOUSE]	0.419059	0.00122881
Q5SX40	Myosin-1 OS=Mus musculus GN=Myh1 PE=1 SV=1 - [MYH1_MOUSE]	0.435126	0.00132401
Q8R429	Sarcoplasmic/endoplasmic reticulum calcium ATPase 1 OS=Mus musculus GN=Atp2a1 PE=1 SV=1 - [AT2A1_MOUSE]	0.419387	0.00151206
P20801	Troponin C, skeletal muscle OS=Mus musculus GN=Tnnc2 PE=1 SV=2 - [TNNC2_MOUSE]	0.305744	0.00156189
Q5SX39	Myosin-4 OS=Mus musculus GN=Myh4 PE=2 SV=1 - [MYH4_MOUSE]	0.46008	0.00228927
A0A0A6YWT2	Protein Pabpc4l (Fragment) OS=Mus musculus GN=Pabpc4l PE=4 SV=1 - [A0A0A6YWT2_MOUSE]	0.802309	0.00231487
A0A0N4SUI5	ATP-dependent RNA helicase DQX1 OS=Mus musculus GN=Dqx1 PE=1 SV=1 - [A0A0N4SUI5_MOUSE]	0.778916	0.00281688
D3Z0I3	Myosin regulatory light chain 2, ventricular/cardiac muscle isoform (Fragment) OS=Mus musculus GN=Myl2 PE=1 SV=1 - [D3Z0I3_MOUSE]	0.313462	0.00287497
Q64458	Cytochrome P450 2C29 OS=Mus musculus GN=Cyp2c29 PE=1 SV=2 - [CP2CT_MOUSE]	0.832658	0.00289238
E9Q489	Calsequestrin (Fragment) OS=Mus musculus GN=Casq1 PE=1 SV=1 - [E9Q489_MOUSE]	0.490228	0.00299806
Q9D8P4	39S ribosomal protein L17, mitochondrial OS=Mus musculus GN=Mrpl17 PE=1 SV=1 - [RM17_MOUSE]	0.787677	0.00337589
Q06185	ATP synthase subunit e, mitochondrial OS=Mus musculus GN=Atp5i PE=1 SV=2 - [ATP5I_MOUSE]	0.77501	0.00340729
F6YKB5	Protein Cyp2d37-ps OS=Mus musculus GN=Cyp2d37-ps PE=4 SV=1 - [F6YKB5_MOUSE]	0.565956	0.00343768
Q3TUZ6	Reticulon OS=Mus musculus GN=Rtn2 PE=2 SV=1 - [Q3TUZ6_MOUSE]	0.317589	0.00362912
A0A0U1RP93	Myosin regulatory light chain 2, skeletal muscle isoform OS=Mus musculus GN=Mylpf PE=1 SV=1 - [A0A0U1RP93_MOUSE]	0.453925	0.00376096
Q6P8J7	Creatine kinase S-type, mitochondrial OS=Mus musculus GN=Ckmt2 PE=1 SV=1 - [KCRS_MOUSE]	0.415629	0.00384627
A2AWA9	Rab GTPase-activating protein 1 OS=Mus musculus GN=Rabgap1 PE=1 SV=1 - [RBGP1_MOUSE]	0.799391	0.00406567
Q3URQ0	Testis-expressed sequence 10 protein OS=Mus musculus GN=Tex10 PE=1 SV=1 - [TEX10_MOUSE]	0.455315	0.00408794
Q91WS0	CDGSH iron-sulfur domain-containing protein 1 OS=Mus musculus GN=Cisd1 PE=1 SV=1 - [CISD1_MOUSE]	0.807458	0.00411669
Q80VH1	Snw1 protein OS=Mus musculus GN=Snw1 PE=2 SV=1 - [Q80VH1_MOUSE]	0.749152	0.0042707
Q3UJQ9	Succinyl-CoA:3-ketoacid-coenzyme A transferase OS=Mus musculus GN=Oxct1 PE=1 SV=1 - [Q3UJQ9_MOUSE]	0.808422	0.00531291
Q3UHK6	Teneurin-4 OS=Mus musculus GN=Tenm4 PE=1 SV=2 - [TEN4_MOUSE]	0.309964	0.00568527
Q5SW88	Protein Rab1a OS=Mus musculus GN=Rab1a PE=1 SV=1 - [Q5SW88_MOUSE]	0.827762	0.00579528
D3YW86	TSC22 domain family protein 1 OS=Mus musculus GN=Tsc22d1 PE=1 SV=1 - [D3YW86_MOUSE]	0.464195	0.00615689
P84089	Enhancer of rudimentary homolog OS=Mus musculus GN=Erh PE=1 SV=1 - [ERH_MOUSE]	0.747114	0.00663743
E9PUM3	Alpha-1,4 glucan phosphorylase OS=Mus musculus GN=Pygm PE=1 SV=1 - [E9PUM3_MOUSE]	0.712397	0.00664093
A0A140T8V3	Protein Vdac3-ps1 OS=Mus musculus GN=Vdac3-ps1 PE=4 SV=1 - [A0A140T8V3_MOUSE]	0.732178	0.00885919
A6PWP3	TOM1-like protein 1 (Fragment) OS=Mus musculus GN=Tom1l1 PE=1 SV=1 - [A6PWP3_MOUSE]	0.732184	0.0092582
Q9D1H9	Microfibril-associated glycoprotein 4 OS=Mus musculus GN=Mfap4 PE=1 SV=1 - [MFAP4_MOUSE]	0.665552	0.00978857
Z4YN97	Adenylate kinase isoenzyme 1 (Fragment) OS=Mus musculus GN=Ak1 PE=1 SV=1 - [Z4YN97_MOUSE]	0.534636	0.0106647
F8WHP8	ATP synthase subunit f, mitochondrial OS=Mus musculus GN=Atp5j2 PE=1 SV=1 - [F8WHP8_MOUSE]	0.776611	0.0106885
A2A5R2	Brefeldin A-inhibited guanine nucleotide-exchange protein 2 OS=Mus musculus GN=Arfgef2 PE=1 SV=1 - [BIG2_MOUSE]	0.803056	0.0117181
Q5U415	Aldo-keto reductase family 1, member B3 (Aldose reductase) OS=Mus musculus GN=Akr1b3 PE=2 SV=1 - [Q5U415_MOUSE]	0.827686	0.0117806
P48962	ADP/ATP translocase 1 OS=Mus musculus GN=Slc25a4 PE=1 SV=4 - [ADT1_MOUSE]	0.525133	0.0119857
Q9JI91	Alpha-actinin-2 OS=Mus musculus GN=Actn2 PE=1 SV=2 - [ACTN2_MOUSE]	0.407681	0.0120201
P68134	Actin, alpha skeletal muscle OS=Mus musculus GN=Acta1 PE=1 SV=1 - [ACTS_MOUSE]	0.500796	0.0124406
P30115	Glutathione S-transferase A3 OS=Mus musculus GN=Gsta3 PE=1 SV=2 - [GSTA3_MOUSE]	0.739502	0.0137914
A1L3S6	Cytochrome P450, family 7, subfamily a, polypeptide 1 OS=Mus musculus GN=Cyp7a1 PE=2 SV=1 - [A1L3S6_MOUSE]	0.641527	0.0141013
Q8BH48	Ubiquitin-associated protein 1 OS=Mus musculus GN=Ubap1 PE=1 SV=1 - [UBAP1_MOUSE]	0.781462	0.0148826
Q9CR95	Adaptin ear-binding coat-associated protein 1 OS=Mus musculus GN=Necap1 PE=1 SV=2 - [NECP1_MOUSE]	0.788091	0.0158989
Q9Z1R9	MCG124046 OS=Mus musculus GN=Prss1 PE=1 SV=1 - [Q9Z1R9_MOUSE]	0.615116	0.0161107
Q8CHS8	Vacuolar protein sorting-associated protein 37A OS=Mus musculus GN=Vps37a PE=1 SV=1 - [VP37A_MOUSE]	0.826378	0.0166671
Q62241	U1 small nuclear ribonucleoprotein C OS=Mus musculus GN=Snrpc PE=1 SV=1 - [RU1C_MOUSE]	0.797635	0.0167874
P31001	Desmin OS=Mus musculus GN=Des PE=1 SV=3 - [DESM_MOUSE]	0.745129	0.0169198
Q8R190	Cdc2l1 protein (Fragment) OS=Mus musculus GN=Cdk11b PE=2 SV=1 - [Q8R190_MOUSE]	0.795249	0.0170549
Q8BGY3	Leucine zipper protein 2 OS=Mus musculus GN=Luzp2 PE=2 SV=1 - [LUZP2_MOUSE]	0.578429	0.0172806
Q9CQV8	14-3-3 protein beta/alpha OS=Mus musculus GN=Ywhab PE=1 SV=3 - [1433B_MOUSE]	0.816209	0.0179709
O55124	M-protein OS=Mus musculus GN=Myom2 PE=2 SV=1 - [O55124_MOUSE]	0.619045	0.0180827
A0A140LHA0	Proline-rich AKT1 substrate 1 (Fragment) OS=Mus musculus GN=Akt1s1 PE=1 SV=1 - [A0A140LHA0_MOUSE]	0.823791	0.0185609
Q9DCU9	4-hydroxy-2-oxoglutarate aldolase, mitochondrial OS=Mus musculus GN=Hoga1 PE=1 SV=1 - [HOGA1_MOUSE]	0.830038	0.0186621
P97792	Coxsackievirus and adenovirus receptor homolog OS=Mus musculus GN=Cxadr PE=1 SV=1 - [CXAR_MOUSE]	0.803916	0.018717
Q80VP1	Epsin-1 OS=Mus musculus GN=Epn1 PE=1 SV=3 - [EPN1_MOUSE]	0.761747	0.0190717
Q6ZWX2	Thymosin, beta 4, X chromosome OS=Mus musculus GN=Tmsb4x PE=2 SV=1 - [Q6ZWX2_MOUSE]	0.720788	0.0195241
O88990	Alpha-actinin-3 OS=Mus musculus GN=Actn3 PE=2 SV=1 - [ACTN3_MOUSE]	0.578731	0.0195537
A0A0G2JE32	Ubiquitin-conjugating enzyme E2 D3 (Fragment) OS=Mus musculus GN=Ube2d3 PE=1 SV=1 - [A0A0G2JE32_MOUSE]	0.661061	0.020422
E9Q8K5	Titin OS=Mus musculus GN=Ttn PE=1 SV=1 - [E9Q8K5_MOUSE]	0.777602	0.0207274
Q9CQQ0	Small integral membrane protein 8 OS=Mus musculus GN=Smim8 PE=1 SV=1 - [SMIM8_MOUSE]	0.786507	0.0209761
O70250	Phosphoglycerate mutase 2 OS=Mus musculus GN=Pgam2 PE=1 SV=3 - [PGAM2_MOUSE]	0.524492	0.0222376
A0A140T8V1	Protein Fabp3-ps1 OS=Mus musculus GN=Fabp3-ps1 PE=3 SV=1 - [A0A140T8V1_MOUSE]	0.568197	0.0228207
Q8C2Q8	ATP synthase subunit gamma OS=Mus musculus GN=Atp5c1 PE=1 SV=1 - [Q8C2Q8_MOUSE]	0.82891	0.0241601
E9PZP8	Protein Herc1 OS=Mus musculus GN=Herc1 PE=1 SV=1 - [E9PZP8_MOUSE]	0.797715	0.0250965
Q9D1H8	39S ribosomal protein L53, mitochondrial OS=Mus musculus GN=Mrpl53 PE=1 SV=1 - [RM53_MOUSE]	0.826895	0.0256834
P59708	Splicing factor 3B subunit 6 OS=Mus musculus GN=Sf3b6 PE=1 SV=1 - [SF3B6_MOUSE]	0.819974	0.0260856
Q3UDA8	Putative uncharacterized protein OS=Mus musculus GN=Cpt2 PE=2 SV=1 - [Q3UDA8_MOUSE]	0.726491	0.0262966
Q8C3X2	Coiled-coil domain-containing protein 90B, mitochondrial OS=Mus musculus GN=Ccdc90b PE=1 SV=1 - [CC90B_MOUSE]	0.773593	0.0269994
P00688	Pancreatic alpha-amylase OS=Mus musculus GN=Amy2 PE=1 SV=2 - [AMYP_MOUSE]	0.695756	0.0274219
Q3UVI0	NADH-ubiquinone oxidoreductase chain 5 (Fragment) OS=Mus musculus PE=2 SV=1 - [Q3UVI0_MOUSE]	0.717628	0.0281844
G3X8R1	Kaptin OS=Mus musculus GN=Kptn PE=1 SV=1 - [G3X8R1_MOUSE]	0.825154	0.0282637
Q9WVM8	Kynurenine/alpha-aminoadipate aminotransferase, mitochondrial OS=Mus musculus GN=Aadat PE=1 SV=1 - [AADAT_MOUSE]	0.794487	0.0288404
E0CX98	Bax inhibitor 1 (Fragment) OS=Mus musculus GN=Tmbim6 PE=1 SV=1 - [E0CX98_MOUSE]	0.703361	0.0309218
Q9CQ06	39S ribosomal protein L24, mitochondrial OS=Mus musculus GN=Mrpl24 PE=1 SV=1 - [RM24_MOUSE]	0.772968	0.0318972
B1AXN3	MCG56945 OS=Mus musculus GN=Gm382 PE=4 SV=1 - [B1AXN3_MOUSE]	0.781005	0.0329506
Q8VCR2	17-beta-hydroxysteroid dehydrogenase 13 OS=Mus musculus GN=Hsd17b13 PE=1 SV=2 - [DHB13_MOUSE]	0.774254	0.0331993
P45377	Aldose reductase-related protein 2 OS=Mus musculus GN=Akr1b8 PE=1 SV=2 - [ALD2_MOUSE]	0.811521	0.0333339
F7ARZ1	28S ribosomal protein S23, mitochondrial (Fragment) OS=Mus musculus GN=Mrps23 PE=1 SV=1 - [F7ARZ1_MOUSE]	0.775275	0.0340088
Q9R1N1	Beta globin (Fragment) OS=Mus musculus GN=Hbb-b2 PE=2 SV=1 - [Q9R1N1_MOUSE]	0.651699	0.0342962
Q8CI71	Syndetin OS=Mus musculus GN=Vps50 PE=1 SV=2 - [VPS50_MOUSE]	0.754505	0.0344385
B2RVP1	Cytochrome b reductase 1 OS=Mus musculus GN=Cybrd1 PE=2 SV=1 - [B2RVP1_MOUSE]	0.635788	0.0345221
Q9CQM5	Thioredoxin domain-containing protein 17 OS=Mus musculus GN=Txndc17 PE=1 SV=1 - [TXD17_MOUSE]	0.775758	0.035337
A2A6K0	Troponin I, fast skeletal muscle (Fragment) OS=Mus musculus GN=Tnni2 PE=1 SV=1 - [A2A6K0_MOUSE]	0.517118	0.0358911
O08705	Sodium/bile acid cotransporter OS=Mus musculus GN=Slc10a1 PE=1 SV=1 - [NTCP_MOUSE]	0.709799	0.0361522
A0A087WP03	DnaJ homolog subfamily B member 2 (Fragment) OS=Mus musculus GN=Dnajb2 PE=1 SV=1 - [A0A087WP03_MOUSE]	0.588961	0.0368249
A2AFI9	Histone-binding protein RBBP7 OS=Mus musculus GN=Rbbp7 PE=1 SV=1 - [A2AFI9_MOUSE]	0.766011	0.0372399
P10639	Thioredoxin OS=Mus musculus GN=Txn PE=1 SV=3 - [THIO_MOUSE]	0.7608	0.0378492
Q61344	Beta-tropomyosin OS=Mus musculus GN=Tpm2 PE=2 SV=1 - [Q61344_MOUSE]	0.566504	0.0386406
D6RIN4	Dynein light chain 2, cytoplasmic OS=Mus musculus GN=Dynll2 PE=1 SV=1 - [D6RIN4_MOUSE]	0.787187	0.0388704
Q8BWP8	Beta-1,4-glucuronyltransferase 1 OS=Mus musculus GN=B4gat1 PE=1 SV=1 - [B4GA1_MOUSE]	0.702732	0.0391933
Q8C561	LMBR1 domain-containing protein 2 OS=Mus musculus GN=Lmbrd2 PE=1 SV=1 - [LMBD2_MOUSE]	0.76153	0.0398708
O54962	Barrier-to-autointegration factor OS=Mus musculus GN=Banf1 PE=1 SV=1 - [BAF_MOUSE]	0.53362	0.039921
P43277	Histone H1.3 OS=Mus musculus GN=Hist1h1d PE=1 SV=2 - [H13_MOUSE]	0.762041	0.0401166
B2RY26	Myh7 protein OS=Mus musculus GN=Myh7 PE=2 SV=1 - [B2RY26_MOUSE]	0.611367	0.0406926
Q8K265	Wdr18 protein (Fragment) OS=Mus musculus GN=Wdr18 PE=2 SV=1 - [Q8K265_MOUSE]	0.752288	0.0410939
Q9D939	Sulfotransferase 1C2 OS=Mus musculus GN=Sult1c2 PE=1 SV=1 - [ST1C2_MOUSE]	0.766521	0.0420031
O35660	Glutathione S-transferase Mu 6 OS=Mus musculus GN=Gstm6 PE=1 SV=4 - [GSTM6_MOUSE]	0.768373	0.0420469
A0A0R4J0X2	5-aminolevulinate synthase OS=Mus musculus GN=Alas1 PE=1 SV=1 - [A0A0R4J0X2_MOUSE]	0.816296	0.0435176
Q9D0J4	ADP-ribosylation factor-like protein 2 OS=Mus musculus GN=Arl2 PE=1 SV=1 - [ARL2_MOUSE]	0.793398	0.0438269
B5X0G2	Major urinary protein 17 OS=Mus musculus GN=Mup17 PE=2 SV=2 - [MUP17_MOUSE]	0.549859	0.044206
P10649	Glutathione S-transferase Mu 1 OS=Mus musculus GN=Gstm1 PE=1 SV=2 - [GSTM1_MOUSE]	0.819899	0.0452776
P08226	Apolipoprotein E OS=Mus musculus GN=Apoe PE=1 SV=2 - [APOE_MOUSE]	0.455955	0.0459802
G8DXR6	Mitochondrial ATP synthase epsilon subunit (Fragment) OS=Mus musculus domesticus GN=Atp5e PE=4 SV=1 - [G8DXR6_MOUSE]	0.744577	0.0462811
A0A0G2JDW2	Myosin light chain 3 (Fragment) OS=Mus musculus GN=Myl3 PE=1 SV=1 - [A0A0G2JDW2_MOUSE]	0.642976	0.04681
Q6PDL0	Cytoplasmic dynein 1 light intermediate chain 2 OS=Mus musculus GN=Dync1li2 PE=1 SV=2 - [DC1L2_MOUSE]	0.780527	0.0469751
Q8BGL3	Sulfotransferase OS=Mus musculus GN=Sult2a8 PE=1 SV=1 - [Q8BGL3_MOUSE]	0.781737	0.0477475
Q80X85	28S ribosomal protein S7, mitochondrial OS=Mus musculus GN=Mrps7 PE=1 SV=1 - [RT07_MOUSE]	0.799028	0.0478085
Q6PDS4	Fxn protein OS=Mus musculus GN=Fxn PE=2 SV=1 - [Q6PDS4_MOUSE]	0.792054	0.0479215
Q3UD03	Putative uncharacterized protein OS=Mus musculus GN=Npepl1 PE=2 SV=1 - [Q3UD03_MOUSE]	0.821487	0.0485754
A2AEX7	Four and a half LIM domains protein 1 OS=Mus musculus GN=Fhl1 PE=1 SV=1 - [A2AEX7_MOUSE]	0.649857	0.0491052
Q3UJ70	Putative uncharacterized protein OS=Mus musculus GN=Hmgcs1 PE=2 SV=1 - [Q3UJ70_MOUSE]	0.810078	0.0495502
P99024	Tubulin beta-5 chain OS=Mus musculus GN=Tubb5 PE=1 SV=1 - [TBB5_MOUSE]	0.814875	0.0498776
Q99JY0	Trifunctional enzyme subunit beta, mitochondrial OS=Mus musculus GN=Hadhb PE=1 SV=1 - [ECHB_MOUSE]	0.90337	0.000230071
Q8BKC5	Importin-5 OS=Mus musculus GN=Ipo5 PE=1 SV=3 - [IPO5_MOUSE]	0.972318	0.000496034
D6RE33	Enhancer of mRNA-decapping protein 4 OS=Mus musculus GN=Edc4 PE=1 SV=1 - [D6RE33_MOUSE]	1.11623	0.000745499
Q8BSE0	Regulator of microtubule dynamics protein 2 OS=Mus musculus GN=Rmdn2 PE=1 SV=1 - [RMD2_MOUSE]	0.907995	0.000864177
Q60866	Phosphotriesterase-related protein OS=Mus musculus GN=Pter PE=1 SV=1 - [PTER_MOUSE]	1.06782	0.00104829
F7CGG2	Transformation/transcription domain-associated protein (Fragment) OS=Mus musculus GN=Trrap PE=1 SV=1 - [F7CGG2_MOUSE]	1.16586	0.0014265
P49710	Hematopoietic lineage cell-specific protein OS=Mus musculus GN=Hcls1 PE=1 SV=2 - [HCLS1_MOUSE]	1.16697	0.00145819
Q3UUF0	Putative uncharacterized protein (Fragment) OS=Mus musculus GN=Faah PE=2 SV=1 - [Q3UUF0_MOUSE]	0.933029	0.00164461
O70194	Eukaryotic translation initiation factor 3 subunit D OS=Mus musculus GN=Eif3d PE=1 SV=2 - [EIF3D_MOUSE]	0.860914	0.00167551
P62754	40S ribosomal protein S6 OS=Mus musculus GN=Rps6 PE=1 SV=1 - [RS6_MOUSE]	0.888721	0.00198295
P62814	V-type proton ATPase subunit B, brain isoform OS=Mus musculus GN=Atp6v1b2 PE=1 SV=1 - [VATB2_MOUSE]	1.09341	0.00198497
Q8JZZ5	Phosphatidylinositol transfer protein beta isoform OS=Mus musculus GN=Pitpnb PE=1 SV=1 - [Q8JZZ5_MOUSE]	0.933008	0.00225456
P97494	Glutamate--cysteine ligase catalytic subunit OS=Mus musculus GN=Gclc PE=1 SV=4 - [GSH1_MOUSE]	0.895185	0.00285609
Q52KE3	Gnal1 protein (Fragment) OS=Mus musculus GN=Gnl1 PE=2 SV=1 - [Q52KE3_MOUSE]	0.909163	0.00287603
O08759	Ubiquitin-protein ligase E3A OS=Mus musculus GN=Ube3a PE=1 SV=2 - [UBE3A_MOUSE]	1.08731	0.00331327
Q9WVL0	Maleylacetoacetate isomerase OS=Mus musculus GN=Gstz1 PE=1 SV=1 - [MAAI_MOUSE]	0.84891	0.00369792
Q6ZWS7	Putative uncharacterized protein OS=Mus musculus GN=Camk2g PE=2 SV=1 - [Q6ZWS7_MOUSE]	0.842708	0.0044384
F6QK86	COP9 signalosome complex subunit 6 (Fragment) OS=Mus musculus GN=Cops6 PE=1 SV=1 - [F6QK86_MOUSE]	1.04055	0.00522011
Q9CQV1	Mitochondrial import inner membrane translocase subunit TIM16 OS=Mus musculus GN=Pam16 PE=1 SV=1 - [TIM16_MOUSE]	0.857781	0.00577901
P10605	Cathepsin B OS=Mus musculus GN=Ctsb PE=1 SV=2 - [CATB_MOUSE]	0.896963	0.00618135
E9Q242	Adenylosuccinate lyase OS=Mus musculus GN=Adsl PE=1 SV=1 - [E9Q242_MOUSE]	1.07663	0.00651943
Q8VDD5	Myosin-9 OS=Mus musculus GN=Myh9 PE=1 SV=4 - [MYH9_MOUSE]	1.03122	0.0068002
Q3TSX8	Putative uncharacterized protein OS=Mus musculus GN=Tomm70a PE=2 SV=1 - [Q3TSX8_MOUSE]	0.888496	0.00713622
Q8BMG7	Rab3 GTPase-activating protein non-catalytic subunit OS=Mus musculus GN=Rab3gap2 PE=1 SV=2 - [RBGPR_MOUSE]	1.10369	0.00722194
P68373	Tubulin alpha-1C chain OS=Mus musculus GN=Tuba1c PE=1 SV=1 - [TBA1C_MOUSE]	0.843556	0.00746854
Q9D7X8	Gamma-glutamylcyclotransferase OS=Mus musculus GN=Ggct PE=1 SV=1 - [GGCT_MOUSE]	0.838786	0.00772765
Q9DBB9	Carboxypeptidase N subunit 2 OS=Mus musculus GN=Cpn2 PE=1 SV=2 - [CPN2_MOUSE]	0.894241	0.0077288
E3VWA1	Anion exchange protein OS=Mus musculus GN=Slc4a4 PE=2 SV=1 - [E3VWA1_MOUSE]	1.16891	0.0078635
P70375	Coagulation factor VII OS=Mus musculus GN=F7 PE=2 SV=1 - [FA7_MOUSE]	1.10267	0.00799482
Q8C5H8	NAD kinase 2, mitochondrial OS=Mus musculus GN=Nadk2 PE=1 SV=2 - [NAKD2_MOUSE]	1.06775	0.00838568
Q05915	GTP cyclohydrolase 1 OS=Mus musculus GN=Gch1 PE=1 SV=1 - [GCH1_MOUSE]	0.899477	0.00910611
Q8VCN3	UDP-glucuronosyltransferase OS=Mus musculus GN=Ugt2b37 PE=1 SV=1 - [Q8VCN3_MOUSE]	0.922101	0.00915458
P43274	Histone H1.4 OS=Mus musculus GN=Hist1h1e PE=1 SV=2 - [H14_MOUSE]	0.836089	0.00946782
P11438	Lysosome-associated membrane glycoprotein 1 OS=Mus musculus GN=Lamp1 PE=1 SV=2 - [LAMP1_MOUSE]	0.882886	0.00951254
E9PXX7	Thioredoxin domain-containing protein 5 OS=Mus musculus GN=Txndc5 PE=1 SV=1 - [E9PXX7_MOUSE]	0.842229	0.00978611
B6ZHD0	Erythrocyte protein band 4.1-like 2 OS=Mus musculus GN=Epb41l2 PE=2 SV=1 - [B6ZHD0_MOUSE]	1.09359	0.0102522
Q8C161	Putative uncharacterized protein OS=Mus musculus GN=Aar2 PE=2 SV=1 - [Q8C161_MOUSE]	0.880285	0.0104278
Q8R2E4	Protein Vmn1r37 OS=Mus musculus GN=Vmn1r37 PE=4 SV=1 - [Q8R2E4_MOUSE]	0.907823	0.0105565
Q9CQM9	Glutaredoxin-3 OS=Mus musculus GN=Glrx3 PE=1 SV=1 - [GLRX3_MOUSE]	0.905926	0.0106736
Q9WU19	Hydroxyacid oxidase 1 OS=Mus musculus GN=Hao1 PE=1 SV=1 - [HAOX1_MOUSE]	0.840422	0.0108743
B8JJI4	Vesicle transport protein SEC20 OS=Mus musculus GN=Bnip1 PE=1 SV=1 - [B8JJI4_MOUSE]	0.89715	0.0109724
Q9D3F3	39S ribosomal protein L1, mitochondrial OS=Mus musculus GN=Mrpl1 PE=1 SV=1 - [Q9D3F3_MOUSE]	0.930112	0.0110888
P58064	28S ribosomal protein S6, mitochondrial OS=Mus musculus GN=Mrps6 PE=1 SV=3 - [RT06_MOUSE]	0.884401	0.011103
Q7TMY7	Importin-8 OS=Mus musculus GN=Ipo8 PE=1 SV=3 - [IPO8_MOUSE]	1.17748	0.011243
Q8R084	UDP-glucuronosyltransferase OS=Mus musculus GN=Ugt2b1 PE=1 SV=1 - [Q8R084_MOUSE]	0.916596	0.0113625
Q5DU67	MFLJ00088 protein (Fragment) OS=Mus musculus GN=Ganc PE=2 SV=1 - [Q5DU67_MOUSE]	1.11926	0.0123573
Q8VCN5	Cystathionine gamma-lyase OS=Mus musculus GN=Cth PE=1 SV=1 - [CGL_MOUSE]	0.889958	0.0131565
Q7TNC9	Inpp5a protein OS=Mus musculus GN=Inpp5a PE=1 SV=1 - [Q7TNC9_MOUSE]	0.898568	0.0137026
G3UYY4	Protein Ttc6 OS=Mus musculus GN=Ttc6 PE=4 SV=1 - [G3UYY4_MOUSE]	1.13285	0.0140841
Q3TTA2	Putative uncharacterized protein (Fragment) OS=Mus musculus GN=Rasa1 PE=2 SV=1 - [Q3TTA2_MOUSE]	0.890364	0.0143891
E9Q557	Desmoplakin OS=Mus musculus GN=Dsp PE=1 SV=1 - [DESP_MOUSE]	1.04227	0.0144089
B7ZMP1	Probable Xaa-Pro aminopeptidase 3 OS=Mus musculus GN=Xpnpep3 PE=1 SV=1 - [XPP3_MOUSE]	1.15184	0.0144236
E9Q634	Unconventional myosin-Ie OS=Mus musculus GN=Myo1e PE=1 SV=1 - [MYO1E_MOUSE]	0.983937	0.0144444
Q99KF1	Transmembrane emp24 domain-containing protein 9 OS=Mus musculus GN=Tmed9 PE=1 SV=2 - [TMED9_MOUSE]	0.870037	0.0146558
Q9EP75	Leukotriene-B4 omega-hydroxylase 3 OS=Mus musculus GN=Cyp4f14 PE=1 SV=1 - [CP4FE_MOUSE]	1.09359	0.0146758
A0A0R4J018	Thiopurine S-methyltransferase OS=Mus musculus GN=Tpmt PE=1 SV=1 - [A0A0R4J018_MOUSE]	0.87634	0.0149585
C5NSA7	Tryptophan 2,3-dioxygenase OS=Mus musculus GN=Tdo2 PE=1 SV=1 - [C5NSA7_MOUSE]	0.867896	0.0152085
Q8C140	Putative uncharacterized protein OS=Mus musculus GN=Slc25a13 PE=2 SV=1 - [Q8C140_MOUSE]	0.928431	0.0152365
Q6AXE3	ATP-binding cassette sub-family A member 3 OS=Mus musculus GN=Abca3 PE=1 SV=1 - [Q6AXE3_MOUSE]	0.866212	0.015672
Q8R5C5	Beta-centractin OS=Mus musculus GN=Actr1b PE=1 SV=1 - [ACTY_MOUSE]	1.14953	0.0157406
Q61830	Macrophage mannose receptor 1 OS=Mus musculus GN=Mrc1 PE=1 SV=2 - [MRC1_MOUSE]	0.929352	0.0157926
Q8BP67	60S ribosomal protein L24 OS=Mus musculus GN=Rpl24 PE=1 SV=2 - [RL24_MOUSE]	0.876636	0.0159137
G3X982	Aldehyde oxidase 3 OS=Mus musculus GN=Aox3 PE=1 SV=1 - [AOXC_MOUSE]	0.834733	0.0160776
Q8K1Z0	Ubiquinone biosynthesis protein COQ9, mitochondrial OS=Mus musculus GN=Coq9 PE=1 SV=1 - [COQ9_MOUSE]	0.893134	0.0174534
Q9CR98	Protein FAM136A OS=Mus musculus GN=Fam136a PE=1 SV=1 - [F136A_MOUSE]	0.907607	0.0175297
Q9D0F3	Protein ERGIC-53 OS=Mus musculus GN=Lman1 PE=1 SV=1 - [LMAN1_MOUSE]	1.09806	0.0176527
P35979	60S ribosomal protein L12 OS=Mus musculus GN=Rpl12 PE=1 SV=2 - [RL12_MOUSE]	1.05969	0.0178424
Q9Z1Z2	Serine-threonine kinase receptor-associated protein OS=Mus musculus GN=Strap PE=1 SV=2 - [STRAP_MOUSE]	0.879806	0.0178686
P81117	Nucleobindin-2 OS=Mus musculus GN=Nucb2 PE=1 SV=2 - [NUCB2_MOUSE]	1.11484	0.0180663
P55258	Ras-related protein Rab-8A OS=Mus musculus GN=Rab8a PE=1 SV=2 - [RAB8A_MOUSE]	1.15422	0.0183033
Q9DC16	Endoplasmic reticulum-Golgi intermediate compartment protein 1 OS=Mus musculus GN=Ergic1 PE=1 SV=1 - [ERGI1_MOUSE]	0.901976	0.0184448
P97770	THUMP domain-containing protein 3 OS=Mus musculus GN=Thumpd3 PE=1 SV=1 - [THUM3_MOUSE]	0.834989	0.0185423
E9PUK3	Formin-binding protein 1-like OS=Mus musculus GN=Fnbp1l PE=1 SV=1 - [E9PUK3_MOUSE]	1.19949	0.0191863
Q8C7S2	Putative uncharacterized protein OS=Mus musculus GN=Lima1 PE=2 SV=1 - [Q8C7S2_MOUSE]	0.888103	0.0194151
P12970	60S ribosomal protein L7a OS=Mus musculus GN=Rpl7a PE=1 SV=2 - [RL7A_MOUSE]	0.931308	0.0194393
P50247	Adenosylhomocysteinase OS=Mus musculus GN=Ahcy PE=1 SV=3 - [SAHH_MOUSE]	0.857796	0.0201705
P58044	Isopentenyl-diphosphate Delta-isomerase 1 OS=Mus musculus GN=Idi1 PE=1 SV=1 - [IDI1_MOUSE]	0.838316	0.020318
P51881	ADP/ATP translocase 2 OS=Mus musculus GN=Slc25a5 PE=1 SV=3 - [ADT2_MOUSE]	0.893568	0.0204869
P62281	40S ribosomal protein S11 OS=Mus musculus GN=Rps11 PE=1 SV=3 - [RS11_MOUSE]	0.891869	0.0208254
Q8CAQ8	MICOS complex subunit Mic60 OS=Mus musculus GN=Immt PE=1 SV=1 - [MIC60_MOUSE]	1.03545	0.0208833
Q8CDQ7	Putative uncharacterized protein OS=Mus musculus GN=Gm9831 PE=2 SV=1 - [Q8CDQ7_MOUSE]	0.916216	0.0209967
Q99NF1	Beta,beta-carotene 9',10'-oxygenase OS=Mus musculus GN=Bco2 PE=1 SV=1 - [BCDO2_MOUSE]	1.11377	0.0211414
Q9DBG7	Signal recognition particle receptor subunit alpha OS=Mus musculus GN=Srpra PE=1 SV=1 - [SRPRA_MOUSE]	0.904251	0.0212985
Q3UAX2	Lipoprotein lipase OS=Mus musculus GN=Lpl PE=2 SV=1 - [Q3UAX2_MOUSE]	1.18118	0.0222466
Q8N7N5	DDB1- and CUL4-associated factor 8 OS=Mus musculus GN=Dcaf8 PE=1 SV=1 - [DCAF8_MOUSE]	0.88267	0.0223897
Q9EP89	Serine beta-lactamase-like protein LACTB, mitochondrial OS=Mus musculus GN=Lactb PE=1 SV=1 - [LACTB_MOUSE]	0.902767	0.0224493
G3UZI2	Heterogeneous nuclear ribonucleoprotein Q OS=Mus musculus GN=Syncrip PE=1 SV=1 - [G3UZI2_MOUSE]	0.885774	0.0230009
Q921I9	Exosome complex component RRP41 OS=Mus musculus GN=Exosc4 PE=1 SV=3 - [EXOS4_MOUSE]	1.10784	0.0234683
S4R1E5	Glutathione peroxidase OS=Mus musculus GN=Gpx4 PE=1 SV=1 - [S4R1E5_MOUSE]	0.851627	0.0257126
D3Z7X0	MCG142036 OS=Mus musculus GN=Acad12 PE=1 SV=1 - [D3Z7X0_MOUSE]	0.93028	0.0258598
E9PYD3	Vacuolar protein sorting-associated protein 53 homolog OS=Mus musculus GN=Vps53 PE=1 SV=1 - [E9PYD3_MOUSE]	1.08555	0.0260767
A0A087WS16	Protein Col6a3 OS=Mus musculus GN=Col6a3 PE=1 SV=1 - [A0A087WS16_MOUSE]	0.975842	0.0264097
Q99JT9	1,2-dihydroxy-3-keto-5-methylthiopentene dioxygenase OS=Mus musculus GN=Adi1 PE=1 SV=1 - [MTND_MOUSE]	0.896413	0.0268677
P97287	Induced myeloid leukemia cell differentiation protein Mcl-1 homolog OS=Mus musculus GN=Mcl1 PE=1 SV=3 - [MCL1_MOUSE]	1.17217	0.0271631
Q9D7M1	Glucose-induced degradation protein 8 homolog OS=Mus musculus GN=Gid8 PE=1 SV=1 - [GID8_MOUSE]	0.939012	0.0272697
A0A0J9YU79	Ketohexokinase OS=Mus musculus GN=Khk PE=1 SV=1 - [A0A0J9YU79_MOUSE]	0.981565	0.0277049
Q9ER88	28S ribosomal protein S29, mitochondrial OS=Mus musculus GN=Dap3 PE=1 SV=1 - [RT29_MOUSE]	0.928592	0.0279129
A0A0N4SVZ5	Protein phosphatase 1K, mitochondrial (Fragment) OS=Mus musculus GN=Ppm1k PE=1 SV=1 - [A0A0N4SVZ5_MOUSE]	1.19236	0.0280474
Q3UKA1	Putative uncharacterized protein OS=Mus musculus GN=Dnajc3 PE=2 SV=1 - [Q3UKA1_MOUSE]	1.02329	0.0280932
A2AM65	Heterochromatin protein 1-binding protein 3 (Fragment) OS=Mus musculus GN=Hp1bp3 PE=1 SV=1 - [A2AM65_MOUSE]	0.946655	0.0280994
Q9CQW1	Synaptobrevin homolog YKT6 OS=Mus musculus GN=Ykt6 PE=1 SV=1 - [YKT6_MOUSE]	0.860049	0.0289364
A0A1B0GRX2	Tumor susceptibility gene 101 protein OS=Mus musculus GN=Tsg101 PE=1 SV=1 - [A0A1B0GRX2_MOUSE]	1.13672	0.029201
Q91VT3	ATP-binding cassette, sub-family D (ALD), member 3 OS=Mus musculus GN=Abcd3 PE=2 SV=1 - [Q91VT3_MOUSE]	0.922503	0.0294635
Q3V3C8	Putative uncharacterized protein (Fragment) OS=Mus musculus GN=Enpp1 PE=2 SV=1 - [Q3V3C8_MOUSE]	1.147	0.0295619
O08749	Dihydrolipoyl dehydrogenase, mitochondrial OS=Mus musculus GN=Dld PE=1 SV=2 - [DLDH_MOUSE]	0.933149	0.0299167
Q58E70	Tpm3 protein OS=Mus musculus GN=Tpm3 PE=2 SV=1 - [Q58E70_MOUSE]	0.945312	0.0312612
Q9D1P4	Cysteine and histidine-rich domain-containing protein 1 OS=Mus musculus GN=Chordc1 PE=1 SV=1 - [CHRD1_MOUSE]	1.11868	0.0313378
Q3TN31	Proteasome subunit alpha type OS=Mus musculus GN=Psma7 PE=2 SV=1 - [Q3TN31_MOUSE]	0.953658	0.031431
P12787	Cytochrome c oxidase subunit 5A, mitochondrial OS=Mus musculus GN=Cox5a PE=1 SV=2 - [COX5A_MOUSE]	0.845616	0.0323201
Q61292	Laminin subunit beta-2 OS=Mus musculus GN=Lamb2 PE=1 SV=2 - [LAMB2_MOUSE]	1.14502	0.0323674
A6H630	Protein-glutamate O-methyltransferase OS=Mus musculus GN=Armt1 PE=1 SV=1 - [ARMT1_MOUSE]	0.854045	0.0326576
Q9D9V9	Putative uncharacterized protein OS=Mus musculus GN=Mrpl46 PE=2 SV=1 - [Q9D9V9_MOUSE]	0.905196	0.0333546
A0A0A0MQK8	Transmembrane protein 53 (Fragment) OS=Mus musculus GN=Tmem53 PE=4 SV=1 - [A0A0A0MQK8_MOUSE]	1.18392	0.033359
P24369	Peptidyl-prolyl cis-trans isomerase B OS=Mus musculus GN=Ppib PE=1 SV=2 - [PPIB_MOUSE]	0.956084	0.0334016
Q3UYV7	Putative uncharacterized protein (Fragment) OS=Mus musculus GN=Ddx24 PE=2 SV=1 - [Q3UYV7_MOUSE]	1.12423	0.0334034
Q61387	Cytochrome c oxidase subunit 7A-related protein, mitochondrial OS=Mus musculus GN=Cox7a2l PE=1 SV=1 - [COX7R_MOUSE]	0.908579	0.033465
D3YYW8	RNA-binding protein 42 OS=Mus musculus GN=Rbm42 PE=1 SV=1 - [D3YYW8_MOUSE]	0.870166	0.0335443
A0A0B4J1E2	SNW domain-containing protein 1 OS=Mus musculus GN=Snw1 PE=1 SV=1 - [A0A0B4J1E2_MOUSE]	1.12155	0.0337306
Q8BNT4	Putative uncharacterized protein (Fragment) OS=Mus musculus GN=Casp3 PE=2 SV=1 - [Q8BNT4_MOUSE]	0.91515	0.0340719
A2AS05	Helicase with zinc finger domain 2 OS=Mus musculus GN=Helz2 PE=1 SV=2 - [A2AS05_MOUSE]	1.08626	0.0343844
Q9D2R0	Acetoacetyl-CoA synthetase OS=Mus musculus GN=Aacs PE=1 SV=1 - [AACS_MOUSE]	0.879912	0.0350777
Q9D1N9	39S ribosomal protein L21, mitochondrial OS=Mus musculus GN=Mrpl21 PE=1 SV=1 - [RM21_MOUSE]	1.06758	0.03522
Q9Z2J0	Solute carrier family 23 member 1 OS=Mus musculus GN=Slc23a1 PE=1 SV=2 - [S23A1_MOUSE]	1.16343	0.0353236
Q60932	Voltage-dependent anion-selective channel protein 1 OS=Mus musculus GN=Vdac1 PE=1 SV=3 - [VDAC1_MOUSE]	0.869726	0.0355634
Q91V41	Ras-related protein Rab-14 OS=Mus musculus GN=Rab14 PE=1 SV=3 - [RAB14_MOUSE]	1.13338	0.0355953
P10126	Elongation factor 1-alpha 1 OS=Mus musculus GN=Eef1a1 PE=1 SV=3 - [EF1A1_MOUSE]	0.900714	0.0357896
P83877	Thioredoxin-like protein 4A OS=Mus musculus GN=Txnl4a PE=1 SV=1 - [TXN4A_MOUSE]	1.11155	0.0361317
Q9Z1Z0	General vesicular transport factor p115 OS=Mus musculus GN=Uso1 PE=1 SV=2 - [USO1_MOUSE]	0.908748	0.0361868
Q8VE47	Ubiquitin-like modifier-activating enzyme 5 OS=Mus musculus GN=Uba5 PE=1 SV=2 - [UBA5_MOUSE]	1.12398	0.0363634
A2AVJ7	Ribosome-binding protein 1 OS=Mus musculus GN=Rrbp1 PE=1 SV=1 - [A2AVJ7_MOUSE]	1.12593	0.0364141
Q61171	Peroxiredoxin-2 OS=Mus musculus GN=Prdx2 PE=1 SV=3 - [PRDX2_MOUSE]	0.910397	0.0365547
Q3UGS6	Putative uncharacterized protein (Fragment) OS=Mus musculus GN=Clmn PE=2 SV=1 - [Q3UGS6_MOUSE]	1.04071	0.0370372
Q3TYA0	WD repeat domain 23, isoform CRA_b OS=Mus musculus GN=Dcaf11 PE=2 SV=1 - [Q3TYA0_MOUSE]	0.950143	0.0372355
A0A0R4J0Q9	Conserved oligomeric Golgi complex subunit 7 OS=Mus musculus GN=Cog7 PE=1 SV=1 - [A0A0R4J0Q9_MOUSE]	0.869769	0.0373049
Q3TX72	Putative uncharacterized protein OS=Mus musculus GN=Fkbp5 PE=2 SV=1 - [Q3TX72_MOUSE]	0.878127	0.0374075
Q9CPX6	Ubiquitin-like-conjugating enzyme ATG3 OS=Mus musculus GN=Atg3 PE=1 SV=1 - [ATG3_MOUSE]	0.953249	0.0375247
Q3UYX4	Putative uncharacterized protein (Fragment) OS=Mus musculus GN=Evi5 PE=2 SV=1 - [Q3UYX4_MOUSE]	1.17253	0.0376015
P27808	Alpha-1,3-mannosyl-glycoprotein 2-beta-N-acetylglucosaminyltransferase OS=Mus musculus GN=Mgat1 PE=1 SV=1 - [MGAT1_MOUSE]	1.12874	0.0379757
Q9D375	Putative uncharacterized protein OS=Mus musculus GN=Abhd6 PE=2 SV=1 - [Q9D375_MOUSE]	1.1294	0.0381211
Q3U2G2	Heat shock 70 kDa protein 4 OS=Mus musculus GN=Hspa4 PE=1 SV=1 - [Q3U2G2_MOUSE]	0.967472	0.0382077
Q8BMS1	Trifunctional enzyme subunit alpha, mitochondrial OS=Mus musculus GN=Hadha PE=1 SV=1 - [ECHA_MOUSE]	0.87537	0.0383734
Q9JMD3	PCTP-like protein OS=Mus musculus GN=Stard10 PE=1 SV=1 - [PCTL_MOUSE]	0.943702	0.0384112
Q8R242	Di-N-acetylchitobiase OS=Mus musculus GN=Ctbs PE=1 SV=2 - [DIAC_MOUSE]	0.887529	0.0386531
Q91ZA3	Propionyl-CoA carboxylase alpha chain, mitochondrial OS=Mus musculus GN=Pcca PE=1 SV=2 - [PCCA_MOUSE]	0.931758	0.0388189
Q3UM23	Putative uncharacterized protein OS=Mus musculus GN=Rnh1 PE=2 SV=1 - [Q3UM23_MOUSE]	1.09713	0.0391323
O35488	Very long-chain acyl-CoA synthetase OS=Mus musculus GN=Slc27a2 PE=1 SV=2 - [S27A2_MOUSE]	0.894951	0.0397394
P27659	60S ribosomal protein L3 OS=Mus musculus GN=Rpl3 PE=1 SV=3 - [RL3_MOUSE]	0.956751	0.0399344
P52479	Ubiquitin carboxyl-terminal hydrolase 10 OS=Mus musculus GN=Usp10 PE=1 SV=3 - [UBP10_MOUSE]	1.07716	0.0404201
D3YVR4	LDLR chaperone MESD (Fragment) OS=Mus musculus GN=Mesdc2 PE=1 SV=1 - [D3YVR4_MOUSE]	1.07833	0.0406573
P21614	Vitamin D-binding protein OS=Mus musculus GN=Gc PE=1 SV=2 - [VTDB_MOUSE]	0.849423	0.0407172
Q921U0	Ap3m1 protein (Fragment) OS=Mus musculus GN=Ap3m1 PE=2 SV=1 - [Q921U0_MOUSE]	0.966709	0.0409175
Q91YM2	Rho GTPase-activating protein 35 OS=Mus musculus GN=Arhgap35 PE=1 SV=3 - [RHG35_MOUSE]	1.10046	0.0419535
D3Z6T3	Cathepsin E OS=Mus musculus GN=Ctse PE=1 SV=1 - [D3Z6T3_MOUSE]	0.955116	0.0422821
A0A087WRY3	Nuclear ubiquitous casein and cyclin-dependent kinase substrate 1 OS=Mus musculus GN=Nucks1 PE=1 SV=1 - [A0A087WRY3_MOUSE]	0.932995	0.0423172
D3Z4C9	Ubiquinol-cytochrome-c reductase complex assembly factor 2 OS=Mus musculus GN=Uqcc2 PE=1 SV=1 - [D3Z4C9_MOUSE]	0.866034	0.0425642
Q9CXP6	Putative uncharacterized protein OS=Mus musculus GN=Tm7sf2 PE=2 SV=1 - [Q9CXP6_MOUSE]	1.11834	0.0426119
O35945	Aldehyde dehydrogenase, cytosolic 1 OS=Mus musculus GN=Aldh1a7 PE=1 SV=1 - [AL1A7_MOUSE]	0.912692	0.0433791
Q8C141	Putative uncharacterized protein OS=Mus musculus GN=Acss2 PE=2 SV=1 - [Q8C141_MOUSE]	0.847617	0.043939
Q3UHH8	Glucoside xylosyltransferase 1 OS=Mus musculus GN=Gxylt1 PE=1 SV=2 - [GXLT1_MOUSE]	0.841402	0.0444348
O88844	Isocitrate dehydrogenase [NADP] cytoplasmic OS=Mus musculus GN=Idh1 PE=1 SV=2 - [IDHC_MOUSE]	0.867004	0.0444915
B9EKQ1	Tbc1d8b protein OS=Mus musculus GN=Tbc1d8b PE=2 SV=1 - [B9EKQ1_MOUSE]	1.14799	0.0447419
Q8K2L4	Ddx21 protein (Fragment) OS=Mus musculus GN=Ddx21 PE=2 SV=1 - [Q8K2L4_MOUSE]	1.07879	0.0449471
Q8K239	Tsfm protein (Fragment) OS=Mus musculus GN=Tsfm PE=2 SV=1 - [Q8K239_MOUSE]	1.07068	0.0451055
Q3TMN1	Methionine aminopeptidase 2 OS=Mus musculus GN=Metap2 PE=1 SV=1 - [Q3TMN1_MOUSE]	0.903515	0.0454831
Q63880	Carboxylesterase 3A OS=Mus musculus GN=Ces3a PE=1 SV=2 - [EST3A_MOUSE]	0.874598	0.0456662
Q8K169	UDP-glucuronosyltransferase OS=Mus musculus GN=Ugt2b5 PE=1 SV=1 - [Q8K169_MOUSE]	0.848271	0.0459643
P26450	Phosphatidylinositol 3-kinase regulatory subunit alpha OS=Mus musculus GN=Pik3r1 PE=1 SV=2 - [P85A_MOUSE]	1.06189	0.0460412
P46460	Vesicle-fusing ATPase OS=Mus musculus GN=Nsf PE=1 SV=2 - [NSF_MOUSE]	0.888303	0.0462089
F6ZEZ1	Protein cordon-bleu (Fragment) OS=Mus musculus GN=Cobl PE=1 SV=1 - [F6ZEZ1_MOUSE]	1.18731	0.0465036
Q71RI9	Kynurenine--oxoglutarate transaminase 3 OS=Mus musculus GN=Kyat3 PE=1 SV=1 - [KAT3_MOUSE]	1.07157	0.0465578
P16546	Spectrin alpha chain, non-erythrocytic 1 OS=Mus musculus GN=Sptan1 PE=1 SV=4 - [SPTN1_MOUSE]	0.963768	0.0467188
E9Q265	Sulfatase-modifying factor 1 OS=Mus musculus GN=Sumf1 PE=1 SV=1 - [E9Q265_MOUSE]	0.86143	0.0469472
Q8VI47	Canalicular multispecific organic anion transporter 1 OS=Mus musculus GN=Abcc2 PE=1 SV=2 - [MRP2_MOUSE]	0.850048	0.0470748
Q9DCX8	Iodotyrosine deiodinase 1 OS=Mus musculus GN=Iyd PE=1 SV=1 - [IYD1_MOUSE]	0.855774	0.0472779
Q8C1Y3	Putative uncharacterized protein OS=Mus musculus GN=H1f0 PE=2 SV=1 - [Q8C1Y3_MOUSE]	0.894216	0.0473881
P24549	Retinal dehydrogenase 1 OS=Mus musculus GN=Aldh1a1 PE=1 SV=5 - [AL1A1_MOUSE]	0.853825	0.047626
E9PVP1	Aurora kinase B OS=Mus musculus GN=Aim1 PE=1 SV=1 - [E9PVP1_MOUSE]	0.908473	0.0477268
P70697	Uroporphyrinogen decarboxylase OS=Mus musculus GN=Urod PE=1 SV=2 - [DCUP_MOUSE]	1.12852	0.0484765
Q75N62	GTPase IMAP family member 8 OS=Mus musculus GN=Gimap8 PE=1 SV=1 - [GIMA8_MOUSE]	1.17587	0.0487074
P58710	L-gulonolactone oxidase OS=Mus musculus GN=Gulo PE=1 SV=3 - [GGLO_MOUSE]	0.919916	0.0491356
E9Q3L2	Phosphatidylinositol 4-kinase alpha OS=Mus musculus GN=Pi4ka PE=1 SV=2 - [PI4KA_MOUSE]	1.12637	0.0493232
Q61694	3 beta-hydroxysteroid dehydrogenase type 5 OS=Mus musculus GN=Hsd3b5 PE=1 SV=4 - [3BHS5_MOUSE]	0.862348	0.0493701
Q99LD4	COP9 signalosome complex subunit 1 OS=Mus musculus GN=Gps1 PE=1 SV=1 - [CSN1_MOUSE]	1.16671	0.0494915
Q8JZQ2	AFG3-like protein 2 OS=Mus musculus GN=Afg3l2 PE=1 SV=1 - [AFG32_MOUSE]	0.919588	0.0503012
Q9WVQ5	Methylthioribulose-1-phosphate dehydratase OS=Mus musculus GN=Apip PE=1 SV=1 - [MTNB_MOUSE]	0.902621	0.0503194
Q9DCT8	Cysteine-rich protein 2 OS=Mus musculus GN=Crip2 PE=1 SV=1 - [CRIP2_MOUSE]	0.742865	0.0503648
Q6NSR5	UDP-glucuronosyltransferase OS=Mus musculus GN=Ugt1a6a PE=2 SV=1 - [Q6NSR5_MOUSE]	0.855634	0.050433
Q3TXJ4	Putative uncharacterized protein OS=Mus musculus GN=Sar1a PE=2 SV=1 - [Q3TXJ4_MOUSE]	1.04499	0.0505803
Q9JIY8	Probable N-acetyltransferase CML3 OS=Mus musculus GN=Cml3 PE=1 SV=1 - [CMLO3_MOUSE]	0.91351	0.0506992
P62874	Guanine nucleotide-binding protein G(I)/G(S)/G(T) subunit beta-1 OS=Mus musculus GN=Gnb1 PE=1 SV=3 - [GBB1_MOUSE]	0.647187	0.0510739
G3UY39	Negative elongation factor E (Fragment) OS=Mus musculus GN=Nelfe PE=1 SV=1 - [G3UY39_MOUSE]	1.24339	0.051573
D3YZ05	Translation initiation factor eIF-2B subunit alpha (Fragment) OS=Mus musculus GN=Eif2b1 PE=1 SV=1 - [D3YZ05_MOUSE]	0.792244	0.0515863
Q922Q1	Mitochondrial amidoxime reducing component 2 OS=Mus musculus GN=Marc2 PE=1 SV=1 - [MARC2_MOUSE]	0.860587	0.0518113
Q7TNP6	Cars protein (Fragment) OS=Mus musculus GN=Cars PE=2 SV=1 - [Q7TNP6_MOUSE]	0.763625	0.0518628
F6VT90	Probable 18S rRNA (guanine-N(7))-methyltransferase (Fragment) OS=Mus musculus GN=Wbscr22 PE=1 SV=1 - [F6VT90_MOUSE]	0.73159	0.0519356
P97450	ATP synthase-coupling factor 6, mitochondrial OS=Mus musculus GN=Atp5j PE=1 SV=1 - [ATP5J_MOUSE]	0.727988	0.0521279
Q3V3R4	Integrin alpha-1 OS=Mus musculus GN=Itga1 PE=1 SV=2 - [ITA1_MOUSE]	0.835725	0.0521336
H3BJN7	Protein Gm20696 OS=Mus musculus GN=Gm20696 PE=4 SV=1 - [H3BJN7_MOUSE]	1.33326	0.0521785
Q3UED7	Interferon-gamma-inducible GTPase Ifgga2 protein OS=Mus musculus GN=Gm4951 PE=1 SV=1 - [Q3UED7_MOUSE]	1.35455	0.0522308
Q8BWK1	Putative uncharacterized protein (Fragment) OS=Mus musculus GN=Ccdc93 PE=2 SV=1 - [Q8BWK1_MOUSE]	1.22785	0.0522731
P09528	Ferritin heavy chain OS=Mus musculus GN=Fth1 PE=1 SV=2 - [FRIH_MOUSE]	0.877743	0.0525463
Q3TJN9	Putative uncharacterized protein OS=Mus musculus GN=Ptgs1 PE=2 SV=1 - [Q3TJN9_MOUSE]	1.36804	0.0529199
Q9JLN9	Serine/threonine-protein kinase mTOR OS=Mus musculus GN=Mtor PE=1 SV=2 - [MTOR_MOUSE]	1.19929	0.053188
Q61391	Neprilysin OS=Mus musculus GN=Mme PE=1 SV=3 - [NEP_MOUSE]	1.20413	0.053718
A0A0J9YVG0	Protein phosphatase 1G OS=Mus musculus GN=Ppm1g PE=1 SV=1 - [A0A0J9YVG0_MOUSE]	1.25881	0.0538338
Q3USU4	Putative uncharacterized protein OS=Mus musculus GN=Cyp7b1 PE=2 SV=1 - [Q3USU4_MOUSE]	0.852296	0.0539107
Q7TPE5	Probable RNA polymerase II nuclear localization protein SLC7A6OS OS=Mus musculus GN=Slc7a6os PE=1 SV=1 - [S7A6O_MOUSE]	1.31287	0.0539361
F8WGT1	Adenosylhomocysteinase OS=Mus musculus GN=Ahcyl2 PE=1 SV=1 - [F8WGT1_MOUSE]	1.29949	0.0542
Q91VM5	RNA binding motif protein, X-linked-like-1 OS=Mus musculus GN=Rbmxl1 PE=1 SV=1 - [RMXL1_MOUSE]	0.736596	0.0542049
P62862	40S ribosomal protein S30 OS=Mus musculus GN=Fau PE=1 SV=1 - [RS30_MOUSE]	0.698193	0.054397
P40936	Indolethylamine N-methyltransferase OS=Mus musculus GN=Inmt PE=1 SV=1 - [INMT_MOUSE]	0.8069	0.0549763
K4DI77	WD repeat-containing protein 81 (Fragment) OS=Mus musculus GN=Wdr81 PE=1 SV=1 - [K4DI77_MOUSE]	1.09369	0.0551035
F2WWK5	Delta-6 desaturase (Fragment) OS=Mus musculus GN=Fads2 PE=2 SV=1 - [F2WWK5_MOUSE]	0.895115	0.055449
P62900	60S ribosomal protein L31 OS=Mus musculus GN=Rpl31 PE=1 SV=1 - [RL31_MOUSE]	0.80969	0.0557193
E9QAH1	Protein Golgb1 OS=Mus musculus GN=Golgb1 PE=1 SV=1 - [E9QAH1_MOUSE]	0.950736	0.0558455
D3YYE1	Acidic leucine-rich nuclear phosphoprotein 32 family member A (Fragment) OS=Mus musculus GN=Anp32a PE=1 SV=1 - [D3YYE1_MOUSE]	0.826156	0.0559077
A2AWT6	Nucleolar transcription factor 1 OS=Mus musculus GN=Ubtf PE=1 SV=1 - [A2AWT6_MOUSE]	1.11029	0.0561214
Q99KQ9	Ctsf protein (Fragment) OS=Mus musculus GN=Ctsf PE=2 SV=2 - [Q99KQ9_MOUSE]	0.832221	0.0561572
Q9D3U4	MCG53108 OS=Mus musculus GN=Rbm31y PE=2 SV=1 - [Q9D3U4_MOUSE]	0.656934	0.0562615
P14131	40S ribosomal protein S16 OS=Mus musculus GN=Rps16 PE=1 SV=4 - [RS16_MOUSE]	0.873779	0.056413
Q921H9	Cytochrome c oxidase assembly factor 7 OS=Mus musculus GN=Coa7 PE=1 SV=1 - [COA7_MOUSE]	0.827359	0.05643
Q5SUR0	Phosphoribosylformylglycinamidine synthase OS=Mus musculus GN=Pfas PE=1 SV=1 - [PUR4_MOUSE]	1.38303	0.0564359
A0A0R4J0M9	Deubiquitinating protein VCIP135 OS=Mus musculus GN=Vcpip1 PE=1 SV=1 - [A0A0R4J0M9_MOUSE]	0.905094	0.0566073
Q9D6G1	Heterogeneous nuclear ribonucleoprotein A/B, isoform CRA_b OS=Mus musculus GN=Hnrnpab PE=2 SV=1 - [Q9D6G1_MOUSE]	0.794457	0.056671
Q9DBX3	Sushi domain-containing protein 2 OS=Mus musculus GN=Susd2 PE=1 SV=1 - [SUSD2_MOUSE]	0.902787	0.0567243
B2RWW1	Microtubule-associated protein 1S OS=Mus musculus GN=Map1s PE=2 SV=1 - [B2RWW1_MOUSE]	1.62455	0.0568376
P70372	ELAV-like protein 1 OS=Mus musculus GN=Elavl1 PE=1 SV=2 - [ELAV1_MOUSE]	0.879427	0.0568567
F7AT44	Toll-interacting protein OS=Mus musculus GN=Tollip PE=1 SV=2 - [F7AT44_MOUSE]	1.06719	0.0568958
Q9CQB4	Cytochrome b-c1 complex subunit 7 OS=Mus musculus GN=Uqcrb PE=1 SV=1 - [Q9CQB4_MOUSE]	0.840526	0.0573806
E9Q6A3	Sorbin and SH3 domain-containing protein 1 OS=Mus musculus GN=Sorbs1 PE=1 SV=1 - [E9Q6A3_MOUSE]	1.05763	0.0575345
Q3TWZ5	Thioredoxin domain-containing protein 11 OS=Mus musculus GN=Txndc11 PE=1 SV=1 - [Q3TWZ5_MOUSE]	1.2008	0.0576942
Q91W87	Cytochrome P450, family 2, subfamily d, polypeptide 22 OS=Mus musculus GN=Cyp2d22 PE=2 SV=1 - [Q91W87_MOUSE]	1.07074	0.0578875
Q3UX26	Putative uncharacterized protein (Fragment) OS=Mus musculus GN=Pak1ip1 PE=2 SV=1 - [Q3UX26_MOUSE]	0.751124	0.0582703
Q91WT7	3-alpha-hydroxysteroid dehydrogenase type 1 OS=Mus musculus GN=Akr1c14 PE=1 SV=1 - [Q91WT7_MOUSE]	0.850841	0.0588238
Q3TAY0	Putative uncharacterized protein (Fragment) OS=Mus musculus GN=Cog1 PE=2 SV=1 - [Q3TAY0_MOUSE]	1.318	0.0592037
P55264	Adenosine kinase OS=Mus musculus GN=Adk PE=1 SV=2 - [ADK_MOUSE]	0.863386	0.0599433
P0DJF2	Protein PET117 homolog, mitochondrial OS=Mus musculus GN=Pet117 PE=3 SV=1 - [PT117_MOUSE]	0.971878	0.0599981
Q6SLK2	Protein kinase lysine deficient 1 OS=Mus musculus GN=Wnk1 PE=2 SV=1 - [Q6SLK2_MOUSE]	1.26596	0.0600686
P16015	Carbonic anhydrase 3 OS=Mus musculus GN=Ca3 PE=1 SV=3 - [CAH3_MOUSE]	0.763797	0.0601721
D3Z041	Long-chain-fatty-acid--CoA ligase 1 OS=Mus musculus GN=Acsl1 PE=1 SV=1 - [D3Z041_MOUSE]	0.847557	0.0602218
S4R273	RNA-binding protein 5 (Fragment) OS=Mus musculus GN=Rbm5 PE=1 SV=1 - [S4R273_MOUSE]	1.23297	0.0603139
A0A0R4J119	Cytoplasmic FMR1-interacting protein 1 OS=Mus musculus GN=Cyfip1 PE=1 SV=1 - [A0A0R4J119_MOUSE]	1.10103	0.060513
Q3TDX9	Putative uncharacterized protein OS=Mus musculus GN=1110012L19Rik PE=2 SV=1 - [Q3TDX9_MOUSE]	0.785159	0.0606138
G5E870	E3 ubiquitin-protein ligase TRIP12 OS=Mus musculus GN=Trip12 PE=1 SV=1 - [TRIPC_MOUSE]	1.13735	0.0606851
Q8C6S9	Cilia- and flagella-associated protein 54 OS=Mus musculus GN=Cfap54 PE=2 SV=4 - [CFA54_MOUSE]	0.746981	0.0608597
Q9CZU6	Citrate synthase, mitochondrial OS=Mus musculus GN=Cs PE=1 SV=1 - [CISY_MOUSE]	0.952614	0.061296
G3UWY0	Translation factor Guf1, mitochondrial (Fragment) OS=Mus musculus GN=Guf1 PE=1 SV=2 - [G3UWY0_MOUSE]	1.2382	0.0613571
Q9CPR1	RWD domain-containing protein 4 OS=Mus musculus GN=Rwdd4 PE=2 SV=1 - [RWDD4_MOUSE]	1.02797	0.0613937
U5NJN6	Immunity-related GTPase family M member 1 OS=Mus musculus molossinus GN=Irgm1 PE=4 SV=1 - [U5NJN6_MUSMM]	1.15623	0.0614573
Q3TYK3	Nuclear factor 1 OS=Mus musculus GN=Nfix PE=1 SV=1 - [Q3TYK3_MOUSE]	0.814804	0.061604
Q8CFV9	Riboflavin kinase OS=Mus musculus GN=Rfk PE=1 SV=2 - [RIFK_MOUSE]	0.85979	0.0616569
Q8K154	UDP-glucuronosyltransferase OS=Mus musculus GN=Ugt2b34 PE=1 SV=1 - [Q8K154_MOUSE]	0.875153	0.0616925
Q68FL6	Methionine--tRNA ligase, cytoplasmic OS=Mus musculus GN=Mars PE=1 SV=1 - [SYMC_MOUSE]	1.0474	0.0617691
E9Q4G8	CD166 antigen OS=Mus musculus GN=Alcam PE=1 SV=1 - [E9Q4G8_MOUSE]	0.881639	0.0623813
Q501J7	Phosphatase and actin regulator 4 OS=Mus musculus GN=Phactr4 PE=1 SV=2 - [PHAR4_MOUSE]	1.29018	0.0625263
Q61982	Neurogenic locus notch homolog protein 3 OS=Mus musculus GN=Notch3 PE=1 SV=1 - [NOTC3_MOUSE]	1.75859	0.0627073
Q91ZM2	SH2B adapter protein 1 OS=Mus musculus GN=Sh2b1 PE=1 SV=2 - [SH2B1_MOUSE]	1.39219	0.0628384
Q9DCY0	Glycine N-acyltransferase-like protein Keg1 OS=Mus musculus GN=Keg1 PE=1 SV=1 - [KEG1_MOUSE]	0.778205	0.0629463
D3YY41	Phosphatidylinositol 3-kinase, catalytic, alpha polypeptide, isoform CRA_a OS=Mus musculus GN=Pik3ca PE=1 SV=1 - [D3YY41_MOUSE]	0.670498	0.0630822
Q7TS81	DNAation factor, beta subunit OS=Mus musculus GN=Dffb PE=2 SV=1 - [Q7TS81_MOUSE]	1.17265	0.0638408
Q5D073	Peroxisomal membrane protein 2 OS=Mus musculus GN=Pxmp2 PE=1 SV=1 - [Q5D073_MOUSE]	0.768869	0.063889
P48036	Annexin A5 OS=Mus musculus GN=Anxa5 PE=1 SV=1 - [ANXA5_MOUSE]	0.927932	0.0639031
Q7TMY2	Acyl-Coenzyme A dehydrogenase, short/branched chain OS=Mus musculus GN=Acadsb PE=2 SV=1 - [Q7TMY2_MOUSE]	0.919951	0.0639283
Q3UJY3	Putative uncharacterized protein OS=Mus musculus GN=Cirh1a PE=2 SV=1 - [Q3UJY3_MOUSE]	1.0517	0.0642537
P50543	Protein S100-A11 OS=Mus musculus GN=S100a11 PE=1 SV=1 - [S10AB_MOUSE]	0.816581	0.0642898
Q8R1G3	5-aminolevulinate synthase OS=Mus musculus GN=Alas2 PE=2 SV=1 - [Q8R1G3_MOUSE]	0.851271	0.0643395
Q8BNI4	Derlin-2 OS=Mus musculus GN=Derl2 PE=1 SV=2 - [DERL2_MOUSE]	1.41059	0.0644509
D3Z136	Elongation of very long chain fatty acids protein (Fragment) OS=Mus musculus GN=Elovl5 PE=1 SV=1 - [D3Z136_MOUSE]	0.619395	0.0646764
F7BWU4	Ubiquitin carboxyl-terminal hydrolase FAM188A (Fragment) OS=Mus musculus GN=Fam188a PE=1 SV=1 - [F7BWU4_MOUSE]	0.818106	0.065393
O88587	Catechol O-methyltransferase OS=Mus musculus GN=Comt PE=1 SV=2 - [COMT_MOUSE]	0.839862	0.0654971
E0CY47	1-phosphatidylinositol 4,5-bisphosphate phosphodiesterase eta-1 (Fragment) OS=Mus musculus GN=Plch1 PE=1 SV=2 - [E0CY47_MOUSE]	0.868122	0.0655139
Q91XU0	ATPase WRNIP1 OS=Mus musculus GN=Wrnip1 PE=1 SV=2 - [WRIP1_MOUSE]	1.73114	0.0656272
Q91XE9	Cyclic AMP-responsive element-binding protein 3-like protein 3 OS=Mus musculus GN=Creb3l3 PE=2 SV=1 - [CR3L3_MOUSE]	1.23377	0.0657103
Q9CPV4	Glyoxalase domain-containing protein 4 OS=Mus musculus GN=Glod4 PE=1 SV=1 - [GLOD4_MOUSE]	0.896226	0.0657283
Q99N87	28S ribosomal protein S5, mitochondrial OS=Mus musculus GN=Mrps5 PE=1 SV=1 - [RT05_MOUSE]	0.867239	0.0657315
Q8BMR9	Putative uncharacterized protein OS=Mus musculus GN=Mtfmt PE=2 SV=1 - [Q8BMR9_MOUSE]	1.04926	0.0657697
Q8C2D1	Putative uncharacterized protein OS=Mus musculus GN=Hars PE=2 SV=1 - [Q8C2D1_MOUSE]	1.35899	0.0657883
Q58EV2	Apoa1 protein OS=Mus musculus GN=Apoa1 PE=2 SV=1 - [Q58EV2_MOUSE]	0.700474	0.065844
Q6P5E4	UDP-glucose:glycoprotein glucosyltransferase 1 OS=Mus musculus GN=Uggt1 PE=1 SV=4 - [UGGG1_MOUSE]	0.964949	0.0659498
Q8R2K3	Single-stranded DNA-binding protein OS=Mus musculus GN=Ssbp1 PE=1 SV=1 - [Q8R2K3_MOUSE]	0.767981	0.0660842
A0A0R4IZW5	Cadherin 1, isoform CRA_b OS=Mus musculus GN=Cdh1 PE=1 SV=1 - [A0A0R4IZW5_MOUSE]	1.2845	0.0661796
Q4TVN0	TBC1 domain family member 15 OS=Mus musculus GN=Tbc1d15 PE=2 SV=1 - [Q4TVN0_MOUSE]	0.840971	0.0663904
Q9EQH3	Vacuolar protein sorting-associated protein 35 OS=Mus musculus GN=Vps35 PE=1 SV=1 - [VPS35_MOUSE]	1.08604	0.0666346
Q99KQ8	Svil protein (Fragment) OS=Mus musculus GN=Svil PE=2 SV=1 - [Q99KQ8_MOUSE]	0.809651	0.0666891
A2A6J2	Troponin T, fast skeletal muscle (Fragment) OS=Mus musculus GN=Tnnt3 PE=1 SV=1 - [A2A6J2_MOUSE]	0.673363	0.0668101
Q3TAB9	Putative uncharacterized protein OS=Mus musculus GN=Atg7 PE=2 SV=1 - [Q3TAB9_MOUSE]	0.798935	0.0671913
D6RFN5	Ninjurin-1 OS=Mus musculus GN=Ninj1 PE=1 SV=1 - [D6RFN5_MOUSE]	0.810307	0.0673065
A2A547	Ribosomal protein L19 OS=Mus musculus GN=Rpl19 PE=1 SV=1 - [A2A547_MOUSE]	1.12875	0.0673542
P32020	Non-specific lipid-transfer protein OS=Mus musculus GN=Scp2 PE=1 SV=3 - [NLTP_MOUSE]	0.787819	0.0673666
A0A0R4IZY9	tRNA-dihydrouridine(47) synthase [NAD(P)(+)] OS=Mus musculus GN=Dus3l PE=1 SV=1 - [A0A0R4IZY9_MOUSE]	1.36447	0.0674451
Q6ZQ14	MKIAA0971 protein (Fragment) OS=Mus musculus GN=mKIAA0971 PE=4 SV=1 - [Q6ZQ14_MOUSE]	0.690977	0.0679112
P14246	Solute carrier family 2, facilitated glucose transporter member 2 OS=Mus musculus GN=Slc2a2 PE=1 SV=3 - [GTR2_MOUSE]	1.09212	0.0679207
Q3TLR6	Putative uncharacterized protein OS=Mus musculus PE=2 SV=1 - [Q3TLR6_MOUSE]	1.45499	0.0679761
P62317	Small nuclear ribonucleoprotein Sm D2 OS=Mus musculus GN=Snrpd2 PE=1 SV=1 - [SMD2_MOUSE]	0.808477	0.0680334
A2AL12	Heterogeneous nuclear ribonucleoprotein A3 OS=Mus musculus GN=Hnrnpa3 PE=1 SV=1 - [A2AL12_MOUSE]	0.944562	0.0680512
O35900	U6 snRNA-associated Sm-like protein LSm2 OS=Mus musculus GN=Lsm2 PE=1 SV=1 - [LSM2_MOUSE]	0.803213	0.0681234
Q9JLB9	Nectin-3 OS=Mus musculus GN=Nectin3 PE=1 SV=1 - [NECT3_MOUSE]	1.26667	0.0684422
Q8CHT3	Integrator complex subunit 5 OS=Mus musculus GN=Ints5 PE=2 SV=1 - [INT5_MOUSE]	1.15254	0.0684777
Q6KAP1	MFLJ00246 protein (Fragment) OS=Mus musculus GN=mFLJ00246 PE=4 SV=1 - [Q6KAP1_MOUSE]	1.33617	0.0685698
Q91WL5	Cytochrome P450 4A12A OS=Mus musculus GN=Cyp4a12a PE=1 SV=2 - [CP4CA_MOUSE]	0.89234	0.0687052
Q9D8Y1	Transmembrane protein 126A OS=Mus musculus GN=Tmem126a PE=1 SV=1 - [T126A_MOUSE]	1.43735	0.0689489
Q80T85	DDB1- and CUL4-associated factor 5 OS=Mus musculus GN=Dcaf5 PE=1 SV=2 - [DCAF5_MOUSE]	1.07241	0.0693279
D3Z6C9	N-acetylglucosamine-1-phosphodiester alpha-N-acetylglucosaminidase OS=Mus musculus GN=Nagpa PE=1 SV=1 - [D3Z6C9_MOUSE]	1.24043	0.0693638
Q3U4Y4	Putative uncharacterized protein OS=Mus musculus GN=Diaph2 PE=2 SV=1 - [Q3U4Y4_MOUSE]	0.948897	0.069698
P98203	Armadillo repeat protein deleted in velo-cardio-facial syndrome homolog OS=Mus musculus GN=Arvcf PE=1 SV=2 - [ARVC_MOUSE]	1.12986	0.0699163
P97470	Serine/threonine-protein phosphatase 4 catalytic subunit OS=Mus musculus GN=Ppp4c PE=1 SV=2 - [PP4C_MOUSE]	1.3166	0.0699662
E0CYV2	Serine/threonine-protein phosphatase 4 regulatory subunit 1 (Fragment) OS=Mus musculus GN=Ppp4r1 PE=1 SV=1 - [E0CYV2_MOUSE]	1.33731	0.070124
F8WIR1	Cathepsin D OS=Mus musculus GN=Ctsd PE=1 SV=2 - [F8WIR1_MOUSE]	0.881362	0.0701466
Q8VIM9	Immunity-related GTPase family Q protein OS=Mus musculus GN=Irgq PE=1 SV=1 - [IRGQ_MOUSE]	1.49168	0.0702422
E9PYT3	Atlastin-3 OS=Mus musculus GN=Atl3 PE=1 SV=1 - [E9PYT3_MOUSE]	1.12041	0.0703643
Q3UPH1	Protein PRRC1 OS=Mus musculus GN=Prrc1 PE=1 SV=1 - [PRRC1_MOUSE]	0.938763	0.0706402
O88543	COP9 signalosome complex subunit 3 OS=Mus musculus GN=Cops3 PE=1 SV=3 - [CSN3_MOUSE]	0.901992	0.0706876
Q9CWJ9	Bifunctional purine biosynthesis protein PURH OS=Mus musculus GN=Atic PE=1 SV=2 - [PUR9_MOUSE]	0.931803	0.0707157
P70694	Estradiol 17 beta-dehydrogenase 5 OS=Mus musculus GN=Akr1c6 PE=1 SV=1 - [DHB5_MOUSE]	0.789668	0.0707333
P00375	Dihydrofolate reductase OS=Mus musculus GN=Dhfr PE=1 SV=3 - [DYR_MOUSE]	0.955349	0.0707369
A0A0G2JGD5	Sorting nexin-27 (Fragment) OS=Mus musculus GN=Snx27 PE=1 SV=1 - [A0A0G2JGD5_MOUSE]	1.24505	0.0707877
Q3UQ71	Putative uncharacterized protein OS=Mus musculus GN=Ephx2 PE=2 SV=1 - [Q3UQ71_MOUSE]	0.899911	0.0712452
Q69ZR9	Protein TASOR OS=Mus musculus GN=Fam208a PE=1 SV=2 - [TASOR_MOUSE]	1.23527	0.0713193
B2RT89	Predicted gene, EG434674 OS=Mus musculus GN=Slc22a28 PE=2 SV=1 - [B2RT89_MOUSE]	0.829242	0.0714467
Q91XU3	Phosphatidylinositol 5-phosphate 4-kinase type-2 gamma OS=Mus musculus GN=Pip4k2c PE=1 SV=1 - [PI42C_MOUSE]	0.808057	0.0715407
Q9DAK9	14 kDa phosphohistidine phosphatase OS=Mus musculus GN=Phpt1 PE=1 SV=1 - [PHP14_MOUSE]	1.108	0.0716442
A0A0R4J0W6	Leucine rich repeat containing 40, isoform CRA_a OS=Mus musculus GN=Lrrc40 PE=1 SV=1 - [A0A0R4J0W6_MOUSE]	1.17618	0.0719795
Q9CQR4	Acyl-coenzyme A thioesterase 13 OS=Mus musculus GN=Acot13 PE=1 SV=1 - [ACO13_MOUSE]	0.737569	0.0720213
A0A0R4J0B5	Protein BC017158 OS=Mus musculus GN=BC017158 PE=1 SV=1 - [A0A0R4J0B5_MOUSE]	1.20549	0.0721405
A2AJ88	Patatin-like phospholipase domain-containing protein 7 OS=Mus musculus GN=Pnpla7 PE=1 SV=1 - [PLPL7_MOUSE]	1.38104	0.072297
Q3UBG2	PTB-containing, cubilin and LRP1-interacting protein OS=Mus musculus GN=Pid1 PE=1 SV=2 - [PCLI1_MOUSE]	1.05443	0.0725058
O70251	Elongation factor 1-beta OS=Mus musculus GN=Eef1b PE=1 SV=5 - [EF1B_MOUSE]	0.901716	0.0725223
Q80TL1	Adenylate cyclase type 2 OS=Mus musculus GN=Adcy2 PE=1 SV=2 - [ADCY2_MOUSE]	1.76009	0.0725269
Q62425	Cytochrome c oxidase subunit NDUFA4 OS=Mus musculus GN=Ndufa4 PE=1 SV=2 - [NDUA4_MOUSE]	0.849655	0.0729125
E9Q394	A-kinase anchor protein 13 OS=Mus musculus GN=Akap13 PE=1 SV=1 - [AKP13_MOUSE]	0.796472	0.073247
Q9CQD1	Ras-related protein Rab-5A OS=Mus musculus GN=Rab5a PE=1 SV=1 - [RAB5A_MOUSE]	1.21672	0.0733037
Q3TIH9	Putative uncharacterized protein OS=Mus musculus PE=2 SV=1 - [Q3TIH9_MOUSE]	1.44709	0.0733431
P43275	Histone H1.1 OS=Mus musculus GN=Hist1h1a PE=1 SV=2 - [H11_MOUSE]	0.78648	0.073411
Q9CXW2	28S ribosomal protein S22, mitochondrial OS=Mus musculus GN=Mrps22 PE=1 SV=1 - [RT22_MOUSE]	0.860698	0.0735736
P62071	Ras-related protein R-Ras2 OS=Mus musculus GN=Rras2 PE=1 SV=1 - [RRAS2_MOUSE]	1.35196	0.0736027
Q99KS6	Manganese-dependent ADP-ribose/CDP-alcohol diphosphatase OS=Mus musculus GN=Adprm PE=1 SV=1 - [ADPRM_MOUSE]	0.858746	0.0737325
A0A0N4SW29	Docking protein 1 (Fragment) OS=Mus musculus GN=Dok1 PE=1 SV=1 - [A0A0N4SW29_MOUSE]	1.32635	0.0738679
D6RG85	FAD-dependent oxidoreductase domain-containing protein 1 OS=Mus musculus GN=Foxred1 PE=1 SV=1 - [D6RG85_MOUSE]	1.26747	0.074514
Q3UXP2	RuvB-like helicase OS=Mus musculus GN=Ruvbl2 PE=2 SV=1 - [Q3UXP2_MOUSE]	1.06748	0.0746231
A0A0N4SV15	E3 ubiquitin-protein ligase KCMF1 OS=Mus musculus GN=Kcmf1 PE=1 SV=1 - [A0A0N4SV15_MOUSE]	1.68292	0.0746576
P27786	Steroid 17-alpha-hydroxylase/17,20 lyase OS=Mus musculus GN=Cyp17a1 PE=1 SV=1 - [CP17A_MOUSE]	1.34442	0.074676
Q8K1C9	Leucine-rich repeat-containing protein 41 OS=Mus musculus GN=Lrrc41 PE=1 SV=3 - [LRC41_MOUSE]	1.10211	0.0749536
A0A140T8K6	60S ribosomal protein L36 OS=Mus musculus GN=Rpl36-ps3 PE=3 SV=1 - [A0A140T8K6_MOUSE]	1.10398	0.074957
Q921Q6	Entpd1 protein OS=Mus musculus GN=Entpd1 PE=2 SV=1 - [Q921Q6_MOUSE]	0.877987	0.0749887
A2AQ07	Tubulin beta-1 chain OS=Mus musculus GN=Tubb1 PE=1 SV=1 - [TBB1_MOUSE]	1.07095	0.0750397
P60122	RuvB-like 1 OS=Mus musculus GN=Ruvbl1 PE=1 SV=1 - [RUVB1_MOUSE]	1.06148	0.0753463
E9PUW6	Cardiolipin synthase (CMP-forming) OS=Mus musculus GN=Crls1 PE=1 SV=1 - [E9PUW6_MOUSE]	1.76997	0.0754988
Q9CXD6	Mitochondrial calcium uniporter regulator 1 OS=Mus musculus GN=Mcur1 PE=1 SV=1 - [MCUR1_MOUSE]	0.896876	0.0755245
F8WHG5	RAC-beta serine/threonine-protein kinase OS=Mus musculus GN=Akt2 PE=1 SV=1 - [F8WHG5_MOUSE]	0.924928	0.07564
A2ATU0	Probable 2-oxoglutarate dehydrogenase E1 component DHKTD1, mitochondrial OS=Mus musculus GN=Dhtkd1 PE=1 SV=1 - [DHTK1_MOUSE]	0.831519	0.0757795
A0A0A6YX73	cAMP-dependent protein kinase type II-alpha regulatory subunit OS=Mus musculus GN=Prkar2a PE=1 SV=1 - [A0A0A6YX73_MOUSE]	1.02651	0.0758823
P61924	Coatomer subunit zeta-1 OS=Mus musculus GN=Copz1 PE=1 SV=1 - [COPZ1_MOUSE]	1.20081	0.0759027
Q8BG07	Phospholipase D4 OS=Mus musculus GN=Pld4 PE=1 SV=1 - [PLD4_MOUSE]	1.40524	0.0759583
Q8BIJ6	Isoleucine--tRNA ligase, mitochondrial OS=Mus musculus GN=Iars2 PE=1 SV=1 - [SYIM_MOUSE]	0.864719	0.0760378
Q91WC9	Sn1-specific diacylglycerol lipase beta OS=Mus musculus GN=Daglb PE=1 SV=2 - [DGLB_MOUSE]	1.1414	0.0761218
Q3UXD9	Peroxisomal trans-2-enoyl-CoA reductase OS=Mus musculus GN=Pecr PE=1 SV=1 - [Q3UXD9_MOUSE]	0.848046	0.0762577
Q9CQE5	Regulator of G-protein signaling 10 OS=Mus musculus GN=Rgs10 PE=1 SV=1 - [RGS10_MOUSE]	1.31774	0.0763609
Q91YR7	Pre-mRNA-processing factor 6 OS=Mus musculus GN=Prpf6 PE=1 SV=1 - [PRP6_MOUSE]	1.28003	0.0765775
Q8R480	Nuclear pore complex protein Nup85 OS=Mus musculus GN=Nup85 PE=1 SV=1 - [NUP85_MOUSE]	0.732873	0.0766066
P0DOV2	Interferon-activable protein 204 OS=Mus musculus GN=Ifi204 PE=1 SV=1 - [IFI4_MOUSE]	1.33484	0.0766876
Q60605	Myosin light polypeptide 6 OS=Mus musculus GN=Myl6 PE=1 SV=3 - [MYL6_MOUSE]	0.832571	0.0767837
P28474	Alcohol dehydrogenase class-3 OS=Mus musculus GN=Adh5 PE=1 SV=3 - [ADHX_MOUSE]	0.933329	0.0768188
Q8BP40	Lysophosphatidic acid phosphatase type 6 OS=Mus musculus GN=Acp6 PE=1 SV=1 - [PPA6_MOUSE]	1.15326	0.0768788
Q9QYR9	Acyl-coenzyme A thioesterase 2, mitochondrial OS=Mus musculus GN=Acot2 PE=1 SV=2 - [ACOT2_MOUSE]	1.35867	0.0770431
P25444	40S ribosomal protein S2 OS=Mus musculus GN=Rps2 PE=1 SV=3 - [RS2_MOUSE]	0.861169	0.0770744
G5E8J2	Ankyrin 1, erythroid OS=Mus musculus GN=Ank1 PE=1 SV=1 - [G5E8J2_MOUSE]	1.19624	0.077164
P70671	Interferon regulatory factor 3 OS=Mus musculus GN=Irf3 PE=1 SV=1 - [IRF3_MOUSE]	0.893332	0.0772455
Q5FW60	Major urinary protein 20 OS=Mus musculus GN=Mup20 PE=1 SV=1 - [MUP20_MOUSE]	0.743081	0.0773034
P14211	Calreticulin OS=Mus musculus GN=Calr PE=1 SV=1 - [CALR_MOUSE]	0.834108	0.0774192
Q3U898	Myeloma-overexpressed gene 2 protein homolog OS=Mus musculus GN=Myeov2 PE=1 SV=1 - [MYOV2_MOUSE]	1.50699	0.0774911
E9Q9V9	Retinoic acid receptor RXR-gamma OS=Mus musculus GN=Rxrg PE=1 SV=1 - [E9Q9V9_MOUSE]	0.859974	0.0777233
Q8BU20	Putative uncharacterized protein OS=Mus musculus GN=Ndufb5 PE=2 SV=1 - [Q8BU20_MOUSE]	0.842979	0.0778381
O35737	Heterogeneous nuclear ribonucleoprotein H OS=Mus musculus GN=Hnrnph1 PE=1 SV=3 - [HNRH1_MOUSE]	0.883721	0.0779042
Q3ULG4	Putative uncharacterized protein OS=Mus musculus GN=Psmd4 PE=2 SV=1 - [Q3ULG4_MOUSE]	1.26677	0.0779534
P51174	Long-chain specific acyl-CoA dehydrogenase, mitochondrial OS=Mus musculus GN=Acadl PE=1 SV=2 - [ACADL_MOUSE]	0.938033	0.0779578
Q3U480	Putative uncharacterized protein OS=Mus musculus GN=Nop9 PE=2 SV=1 - [Q3U480_MOUSE]	1.30754	0.0783038
Q8C545	Putative uncharacterized protein OS=Mus musculus PE=2 SV=1 - [Q8C545_MOUSE]	1.92572	0.0783435
P52503	NADH dehydrogenase [ubiquinone] iron-sulfur protein 6, mitochondrial OS=Mus musculus GN=Ndufs6 PE=1 SV=2 - [NDUS6_MOUSE]	0.951978	0.0784445
E9PW47	MMS19 nucleotide excision repair protein homolog OS=Mus musculus GN=Mms19 PE=1 SV=1 - [E9PW47_MOUSE]	1.08903	0.0785127
D3Z2U2	Tumor protein D52 (Fragment) OS=Mus musculus GN=Tpd52 PE=1 SV=1 - [D3Z2U2_MOUSE]	0.725261	0.0785913
Q5U4C5	Importin-4 OS=Mus musculus GN=Ipo4 PE=1 SV=1 - [Q5U4C5_MOUSE]	1.39449	0.0787309
P62627	Dynein light chain roadblock-type 1 OS=Mus musculus GN=Dynlrb1 PE=1 SV=3 - [DLRB1_MOUSE]	1.33709	0.0787658
Q921H8	3-ketoacyl-CoA thiolase A, peroxisomal OS=Mus musculus GN=Acaa1a PE=1 SV=1 - [THIKA_MOUSE]	1.06979	0.0790805
Q8CIU7	Myotubularin-related 1 isoform B (Fragment) OS=Mus musculus GN=Mtmr1 PE=2 SV=1 - [Q8CIU7_MOUSE]	0.769917	0.0791459
Q3UN02	Lysocardiolipin acyltransferase 1 OS=Mus musculus GN=Lclat1 PE=1 SV=2 - [LCLT1_MOUSE]	1.16311	0.0796497
Q8BKL4	Putative uncharacterized protein (Fragment) OS=Mus musculus GN=Strn PE=2 SV=1 - [Q8BKL4_MOUSE]	2.02581	0.0797915
E9PZ67	Calsequestrin (Fragment) OS=Mus musculus GN=Casq2 PE=1 SV=1 - [E9PZ67_MOUSE]	0.65449	0.0799058
Q3TL79	Putative uncharacterized protein OS=Mus musculus GN=Ahsa1 PE=2 SV=1 - [Q3TL79_MOUSE]	1.12456	0.0799741
Q3UL43	Putative uncharacterized protein OS=Mus musculus GN=Nup155 PE=2 SV=1 - [Q3UL43_MOUSE]	1.06524	0.0800019
A0A0A6YW57	Exosome complex component RRP4 (Fragment) OS=Mus musculus GN=Exosc2 PE=1 SV=1 - [A0A0A6YW57_MOUSE]	1.38441	0.0801166
P10854	Histone H2B type 1-M OS=Mus musculus GN=Hist1h2bm PE=1 SV=2 - [H2B1M_MOUSE]	0.866621	0.08024
Q9DCL9	Multifunctional protein ADE2 OS=Mus musculus GN=Paics PE=1 SV=4 - [PUR6_MOUSE]	0.789183	0.0803896
Q9JL08	Protein S100 (Fragment) OS=Mus musculus GN=S100A1 PE=3 SV=1 - [Q9JL08_MOUSE]	0.721278	0.0804711
Q3TXN1	Prostaglandin reductase 2 OS=Mus musculus GN=Ptgr2 PE=1 SV=1 - [Q3TXN1_MOUSE]	0.888355	0.0811335
P45591	Cofilin-2 OS=Mus musculus GN=Cfl2 PE=1 SV=1 - [COF2_MOUSE]	0.816328	0.0811908
Q921E5	Nat2 protein OS=Mus musculus GN=Nat2 PE=2 SV=1 - [Q921E5_MOUSE]	1.40226	0.0813581
Q9D8B3	Charged multivesicular body protein 4b OS=Mus musculus GN=Chmp4b PE=1 SV=2 - [CHM4B_MOUSE]	1.44759	0.0815553
Q91XE0	Glycine N-acyltransferase OS=Mus musculus GN=Glyat PE=1 SV=1 - [GLYAT_MOUSE]	0.865995	0.0816105
A4FUW1	4932417H02Rik protein (Fragment) OS=Mus musculus GN=Rptor PE=2 SV=1 - [A4FUW1_MOUSE]	1.20235	0.0817265
Q80T19	Hepcidin-2 OS=Mus musculus GN=Hamp2 PE=2 SV=1 - [HEPC2_MOUSE]	1.30551	0.081792
Q3U646	Putative uncharacterized protein OS=Mus musculus GN=Asah1 PE=2 SV=1 - [Q3U646_MOUSE]	0.902801	0.0818399
Q8BZA9	Fructose-2,6-bisphosphatase TIGAR OS=Mus musculus GN=Tigar PE=1 SV=1 - [TIGAR_MOUSE]	1.09341	0.0818765
P05202	Aspartate aminotransferase, mitochondrial OS=Mus musculus GN=Got2 PE=1 SV=1 - [AATM_MOUSE]	0.883036	0.0821729
Q9D2P4	Ubiquitin-related modifier 1 OS=Mus musculus GN=Urm1 PE=1 SV=1 - [URM1_MOUSE]	0.762259	0.0822514
A0A0R4J0F6	Cyclin-G-associated kinase OS=Mus musculus GN=Gak PE=1 SV=1 - [A0A0R4J0F6_MOUSE]	1.1246	0.0822514
B7ZNR0	Ecm1 protein OS=Mus musculus GN=Ecm1 PE=2 SV=1 - [B7ZNR0_MOUSE]	1.14347	0.0822835
D3Z456	39S ribosomal protein L3, mitochondrial OS=Mus musculus GN=Mrpl3 PE=1 SV=1 - [D3Z456_MOUSE]	0.821345	0.0823559
Q5M8R9	Farnesyl diphosphate synthetase OS=Mus musculus GN=Fdps PE=2 SV=1 - [Q5M8R9_MOUSE]	0.767759	0.0823787
Q9CQM8	60S ribosomal protein L21 OS=Mus musculus GN=Rpl21 PE=1 SV=1 - [Q9CQM8_MOUSE]	0.925368	0.0825307
Q8BU78	Putative uncharacterized protein (Fragment) OS=Mus musculus GN=Gbp5 PE=2 SV=1 - [Q8BU78_MOUSE]	1.27652	0.0829235
A0A023J5X7	NADH-ubiquinone oxidoreductase chain 4 OS=Mus musculus musculus GN=ND4 PE=3 SV=1 - [A0A023J5X7_MOUSE]	0.898817	0.0830608
Q8VED5	Keratin, type II cytoskeletal 79 OS=Mus musculus GN=Krt79 PE=1 SV=2 - [K2C79_MOUSE]	0.808477	0.0831653
A0A0R4J0W1	Taste receptor type 2 OS=Mus musculus GN=Tas2r136 PE=3 SV=1 - [A0A0R4J0W1_MOUSE]	1.43212	0.0833237
Q05CX7	Fcho2 protein (Fragment) OS=Mus musculus GN=Fcho2 PE=2 SV=1 - [Q05CX7_MOUSE]	0.773939	0.083563
Q3TCX4	Putative uncharacterized protein OS=Mus musculus GN=Zfp622 PE=2 SV=1 - [Q3TCX4_MOUSE]	1.45985	0.083763
Q5M8Q6	Cytochrome P450, family 2, subfamily d, polypeptide 40 OS=Mus musculus GN=Cyp2d40 PE=2 SV=1 - [Q5M8Q6_MOUSE]	0.869834	0.083801
Q8C094	Mitogen-activated protein kinase (Fragment) OS=Mus musculus GN=Mapk9 PE=2 SV=1 - [Q8C094_MOUSE]	0.856747	0.0839393
Q9WUP7	Ubiquitin carboxyl-terminal hydrolase isozyme L5 OS=Mus musculus GN=Uchl5 PE=1 SV=2 - [UCHL5_MOUSE]	0.887211	0.0839459
Q99KN2	Probable cytosolic iron-sulfur protein assembly protein CIAO1 OS=Mus musculus GN=Ciao1 PE=1 SV=1 - [CIAO1_MOUSE]	1.74563	0.0841041
P62077	Mitochondrial import inner membrane translocase subunit Tim8 B OS=Mus musculus GN=Timm8b PE=1 SV=1 - [TIM8B_MOUSE]	0.795239	0.0841737
Q6ZQJ6	MKIAA0078 protein (Fragment) OS=Mus musculus GN=Rad21 PE=2 SV=1 - [Q6ZQJ6_MOUSE]	0.925576	0.0842274
Q9DA03	Complex III assembly factor LYRM7 OS=Mus musculus GN=Lyrm7 PE=3 SV=2 - [LYRM7_MOUSE]	1.13886	0.08423
A2BGI8	Peptidyl-prolyl cis-trans isomerase (Fragment) OS=Mus musculus GN=Ppih PE=1 SV=1 - [A2BGI8_MOUSE]	0.88765	0.0845848
Q9WUL7	ADP-ribosylation factor-like protein 3 OS=Mus musculus GN=Arl3 PE=1 SV=1 - [ARL3_MOUSE]	1.17802	0.0847235
F7ADT6	GTPase-activating protein and VPS9 domain-containing protein 1 (Fragment) OS=Mus musculus GN=Gapvd1 PE=1 SV=1 - [F7ADT6_MOUSE]	1.23454	0.0849885
A0A075DC90	Cytochrome c oxidase subunit 2 OS=Mus musculus GN=COX2 PE=3 SV=1 - [A0A075DC90_MOUSE]	0.847354	0.0850752
Q8BGR9	Ubiquitin-like domain-containing CTD phosphatase 1 OS=Mus musculus GN=Ublcp1 PE=1 SV=1 - [UBCP1_MOUSE]	0.845462	0.0851827
D3Z5M2	Polyadenylate-binding protein OS=Mus musculus GN=Gm10110 PE=3 SV=1 - [D3Z5M2_MOUSE]	0.947136	0.0852018
Q0VDW5	Sumf2 protein OS=Mus musculus GN=Sumf2 PE=2 SV=1 - [Q0VDW5_MOUSE]	1.61847	0.0852348
Q07797	Galectin-3-binding protein OS=Mus musculus GN=Lgals3bp PE=1 SV=1 - [LG3BP_MOUSE]	1.10432	0.0853395
Q3UZ17	Putative uncharacterized protein OS=Mus musculus GN=Luc7l2 PE=2 SV=1 - [Q3UZ17_MOUSE]	1.33632	0.0854202
Q8BP56	Acid trehalase-like protein 1 OS=Mus musculus GN=Athl1 PE=1 SV=1 - [ATHL1_MOUSE]	0.790065	0.0855232
Q3TIU7	Putative uncharacterized protein OS=Mus musculus GN=Ndufs1 PE=2 SV=1 - [Q3TIU7_MOUSE]	0.912201	0.0855255
Q8C655	Putative uncharacterized protein (Fragment) OS=Mus musculus GN=Homer1 PE=2 SV=1 - [Q8C655_MOUSE]	0.800997	0.0857885
A0A0R4J0H0	Echinoderm microtubule-associated protein-like 4 OS=Mus musculus GN=Eml4 PE=1 SV=1 - [A0A0R4J0H0_MOUSE]	1.52362	0.0858123
O35955	Proteasome subunit beta type-10 OS=Mus musculus GN=Psmb10 PE=1 SV=1 - [PSB10_MOUSE]	1.59792	0.0858885
B2RY70	4933407C03Rik protein OS=Mus musculus GN=Cmip PE=2 SV=1 - [B2RY70_MOUSE]	1.96717	0.0861354
Q8R059	UDP-glucose 4-epimerase OS=Mus musculus GN=Gale PE=1 SV=1 - [GALE_MOUSE]	1.15243	0.0863138
Q63886	UDP-glucuronosyltransferase 1-1 OS=Mus musculus GN=Ugt1a1 PE=1 SV=2 - [UD11_MOUSE]	0.920302	0.0863313
D3Z3F1	Pre-mRNA 3'-end-processing factor FIP1 (Fragment) OS=Mus musculus GN=Fip1l1 PE=1 SV=2 - [D3Z3F1_MOUSE]	1.29025	0.0864336
Q9JIG7	Coiled-coil domain-containing protein 22 OS=Mus musculus GN=Ccdc22 PE=1 SV=1 - [CCD22_MOUSE]	1.07959	0.0865272
Q8R0Y8	Mitochondrial coenzyme A transporter SLC25A42 OS=Mus musculus GN=Slc25a42 PE=1 SV=1 - [S2542_MOUSE]	0.924989	0.0866872
Q3THH3	Putative uncharacterized protein OS=Mus musculus GN=Mrps23 PE=2 SV=1 - [Q3THH3_MOUSE]	0.849358	0.0867208
Q9Z211	Peroxisomal membrane protein 11A OS=Mus musculus GN=Pex11a PE=1 SV=1 - [PX11A_MOUSE]	1.19847	0.0870324
Q8VCM5	Mitochondrial ubiquitin ligase activator of NFKB 1 OS=Mus musculus GN=Mul1 PE=1 SV=2 - [MUL1_MOUSE]	1.44134	0.0872118
Q5SUF2	Luc7-like protein 3 OS=Mus musculus GN=Luc7l3 PE=1 SV=1 - [LC7L3_MOUSE]	0.782019	0.087232
A0A0A6YX88	Fibronectin type III domain-containing protein 3B (Fragment) OS=Mus musculus GN=Fndc3b PE=1 SV=1 - [A0A0A6YX88_MOUSE]	1.25974	0.0874285
Q4FK16	Plscr1 protein OS=Mus musculus GN=Plscr1 PE=2 SV=1 - [Q4FK16_MOUSE]	0.825863	0.0875945
Q91VF2	Histamine N-methyltransferase OS=Mus musculus GN=Hnmt PE=1 SV=1 - [HNMT_MOUSE]	0.764184	0.0879841
Q8BTM0	Putative uncharacterized protein OS=Mus musculus GN=Cyp2ab1 PE=2 SV=1 - [Q8BTM0_MOUSE]	1.73081	0.0880449
O55234	Proteasome subunit beta type-5 OS=Mus musculus GN=Psmb5 PE=1 SV=3 - [PSB5_MOUSE]	0.951099	0.0881667
Q9CQU1	Microfibrillar-associated protein 1 OS=Mus musculus GN=Mfap1 PE=1 SV=1 - [MFAP1_MOUSE]	1.41833	0.0881752
P21550	Beta-enolase OS=Mus musculus GN=Eno3 PE=1 SV=3 - [ENOB_MOUSE]	0.655681	0.0882062
Q99LC3	NADH dehydrogenase [ubiquinone] 1 alpha subcomplex subunit 10, mitochondrial OS=Mus musculus GN=Ndufa10 PE=1 SV=1 - [NDUAA_MOUSE]	0.910538	0.0882376
Q8BW35	Putative uncharacterized protein (Fragment) OS=Mus musculus PE=2 SV=2 - [Q8BW35_MOUSE]	1.19673	0.0885239
Q3UHN9	Bifunctional heparan sulfate N-deacetylase/N-sulfotransferase 1 OS=Mus musculus GN=Ndst1 PE=1 SV=2 - [NDST1_MOUSE]	0.714913	0.0885318
Q8CHS2	DnaJ homolog subfamily C member 22 OS=Mus musculus GN=Dnajc22 PE=1 SV=1 - [DJC22_MOUSE]	0.859381	0.0886824
Q80TR8	Protein VPRBP OS=Mus musculus GN=Vprbp PE=1 SV=4 - [VPRBP_MOUSE]	0.814313	0.0887775
Q3TJZ7	Putative uncharacterized protein OS=Mus musculus GN=Hn1l PE=2 SV=1 - [Q3TJZ7_MOUSE]	1.25739	0.0887808
P62315	Small nuclear ribonucleoprotein Sm D1 OS=Mus musculus GN=Snrpd1 PE=1 SV=1 - [SMD1_MOUSE]	1.19223	0.0887932
Q8BWG8	Beta-arrestin-1 OS=Mus musculus GN=Arrb1 PE=1 SV=1 - [ARRB1_MOUSE]	1.52474	0.0889577
Q9DCM2	Glutathione S-transferase kappa 1 OS=Mus musculus GN=Gstk1 PE=1 SV=3 - [GSTK1_MOUSE]	0.887499	0.0890284
Q9WVJ3	Carboxypeptidase Q OS=Mus musculus GN=Cpq PE=1 SV=1 - [CBPQ_MOUSE]	1.14381	0.0890683
Q6A0A1	MKIAA0224 protein (Fragment) OS=Mus musculus GN=mKIAA0224 PE=4 SV=1 - [Q6A0A1_MOUSE]	1.25941	0.0890936
V9GXA7	Protein Gm15294 OS=Mus musculus GN=Gm15294 PE=1 SV=1 - [V9GXA7_MOUSE]	0.743933	0.0891869
Q9WTX8	Mitotic spindle assembly checkpoint protein MAD1 OS=Mus musculus GN=Mad1l1 PE=1 SV=1 - [MD1L1_MOUSE]	1.3343	0.08935
Q99LE7	Pxn protein (Fragment) OS=Mus musculus GN=Pxn PE=2 SV=1 - [Q99LE7_MOUSE]	1.25028	0.0894038
P06683	Complement component C9 OS=Mus musculus GN=C9 PE=1 SV=2 - [CO9_MOUSE]	0.791994	0.089442
Q8VI78	Phospholipase A1 member A OS=Mus musculus GN=Pla1a PE=2 SV=3 - [PLA1A_MOUSE]	1.12574	0.0894772
O09172	Glutamate--cysteine ligase regulatory subunit OS=Mus musculus GN=Gclm PE=1 SV=1 - [GSH0_MOUSE]	0.896529	0.0895737
Q8R2Y2	Cell surface glycoprotein MUC18 OS=Mus musculus GN=Mcam PE=1 SV=1 - [MUC18_MOUSE]	1.15311	0.0897071
Q9CPQ1	Cytochrome c oxidase subunit 6C OS=Mus musculus GN=Cox6c PE=1 SV=3 - [COX6C_MOUSE]	0.808135	0.0898525
P62309	Small nuclear ribonucleoprotein G OS=Mus musculus GN=Snrpg PE=1 SV=1 - [RUXG_MOUSE]	1.09732	0.0898709
Q8CGC4	Protein LSM14 homolog B OS=Mus musculus GN=Lsm14b PE=1 SV=3 - [LS14B_MOUSE]	0.863248	0.0898944
O09158	Cytochrome P450 3A25 OS=Mus musculus GN=Cyp3a25 PE=1 SV=1 - [CP3AP_MOUSE]	0.817584	0.0899286
Q3TV94	Putative uncharacterized protein OS=Mus musculus GN=Ssr1 PE=2 SV=1 - [Q3TV94_MOUSE]	0.922514	0.0900023
Q8C2M8	Interferon gamma induced GTPase OS=Mus musculus GN=Igtp PE=2 SV=1 - [Q8C2M8_MOUSE]	1.27521	0.0900556
O70475	UDP-glucose 6-dehydrogenase OS=Mus musculus GN=Ugdh PE=1 SV=1 - [UGDH_MOUSE]	0.955305	0.0902311
B2RQS6	Dhx36 protein OS=Mus musculus GN=Dhx36 PE=2 SV=1 - [B2RQS6_MOUSE]	1.27393	0.0903694
D3Z7E5	Glycogen synthase kinase-3 alpha OS=Mus musculus GN=Gsk3a PE=1 SV=1 - [D3Z7E5_MOUSE]	0.784313	0.0906069
P51863	V-type proton ATPase subunit d 1 OS=Mus musculus GN=Atp6v0d1 PE=1 SV=2 - [VA0D1_MOUSE]	0.881796	0.0908833
Q91VA0	Acyl-coenzyme A synthetase ACSM1, mitochondrial OS=Mus musculus GN=Acsm1 PE=1 SV=1 - [ACSM1_MOUSE]	0.961067	0.0909191
E5Q371	Integrin-associated protein OS=Mus musculus GN=Cd47 PE=2 SV=1 - [E5Q371_MOUSE]	0.803531	0.0909339
G3X8X1	RIKEN cDNA 2810439F02 OS=Mus musculus GN=Ttc39c PE=1 SV=1 - [G3X8X1_MOUSE]	0.82046	0.0909524
O35386	Phytanoyl-CoA dioxygenase, peroxisomal OS=Mus musculus GN=Phyh PE=1 SV=1 - [PAHX_MOUSE]	0.845695	0.0910701
G3X9L6	MCG55033 OS=Mus musculus GN=Gm10250 PE=4 SV=1 - [G3X9L6_MOUSE]	0.831267	0.0911736
Q9D1R1	Complex I assembly factor TMEM126B, mitochondrial OS=Mus musculus GN=Tmem126b PE=1 SV=1 - [T126B_MOUSE]	0.753993	0.0911785
Q99L88	Beta-1-syntrophin OS=Mus musculus GN=Sntb1 PE=1 SV=4 - [SNTB1_MOUSE]	1.07276	0.0911946
Q9Z2I8	Succinate--CoA ligase [GDP-forming] subunit beta, mitochondrial OS=Mus musculus GN=Suclg2 PE=1 SV=3 - [SUCB2_MOUSE]	0.858578	0.0912361
B2RQ13	X99384 protein OS=Mus musculus GN=Pald1 PE=2 SV=1 - [B2RQ13_MOUSE]	1.42229	0.0913034
P26262	Plasma kallikrein OS=Mus musculus GN=Klkb1 PE=1 SV=2 - [KLKB1_MOUSE]	0.792403	0.0913092
Q99NB8	Ubiquilin-4 OS=Mus musculus GN=Ubqln4 PE=1 SV=1 - [UBQL4_MOUSE]	0.852067	0.0913482
Q3U9A8	SH3 domain-binding glutamic acid-rich-like protein OS=Mus musculus GN=Sh3bgrl PE=2 SV=1 - [Q3U9A8_MOUSE]	0.82031	0.0916989
Q3U5H8	Putative uncharacterized protein (Fragment) OS=Mus musculus GN=Hmox1 PE=2 SV=1 - [Q3U5H8_MOUSE]	1.06354	0.0917181
O70579	Peroxisomal membrane protein PMP34 OS=Mus musculus GN=Slc25a17 PE=1 SV=1 - [PM34_MOUSE]	0.741479	0.0918861
Q9D4T3	Proline, glutamic acid and leucine rich protein 1, isoform CRA_b OS=Mus musculus GN=Pelp1 PE=1 SV=1 - [Q9D4T3_MOUSE]	1.53697	0.0919439
P24547	Inosine-5'-monophosphate dehydrogenase 2 OS=Mus musculus GN=Impdh2 PE=1 SV=2 - [IMDH2_MOUSE]	1.03763	0.0922431
Q9QUK9	MCG15083 OS=Mus musculus GN=Try5 PE=1 SV=1 - [Q9QUK9_MOUSE]	0.728159	0.0923918
Q61703	Inter-alpha-trypsin inhibitor heavy chain H2 OS=Mus musculus GN=Itih2 PE=1 SV=1 - [ITIH2_MOUSE]	1.13232	0.0924457
Q3UNZ1	Putative uncharacterized protein OS=Mus musculus GN=Ghdc PE=2 SV=1 - [Q3UNZ1_MOUSE]	1.55309	0.0924527
P17047	Lysosome-associated membrane glycoprotein 2 OS=Mus musculus GN=Lamp2 PE=1 SV=2 - [LAMP2_MOUSE]	0.852865	0.0925009
Q9ERS2	NADH dehydrogenase [ubiquinone] 1 alpha subcomplex subunit 13 OS=Mus musculus GN=Ndufa13 PE=1 SV=3 - [NDUAD_MOUSE]	0.838873	0.0930672
Q91V76	Ester hydrolase C11orf54 homolog OS=Mus musculus PE=1 SV=1 - [CK054_MOUSE]	0.863834	0.0935358
A2AA85	SUZ domain-containing protein 1 (Fragment) OS=Mus musculus GN=Szrd1 PE=1 SV=1 - [A2AA85_MOUSE]	1.14635	0.0939905
Q5SSK3	Transcription elongation factor, mitochondrial OS=Mus musculus GN=Tefm PE=1 SV=1 - [TEFM_MOUSE]	0.91516	0.0940822
Q8BXV2	BRI3-binding protein OS=Mus musculus GN=Bri3bp PE=1 SV=1 - [BRI3B_MOUSE]	1.13112	0.0944859
Q8BWW3	Phosphoacetylglucosamine mutase OS=Mus musculus GN=Pgm3 PE=1 SV=1 - [Q8BWW3_MOUSE]	0.795606	0.094574
Q6ZWV7	60S ribosomal protein L35 OS=Mus musculus GN=Rpl35 PE=1 SV=1 - [RL35_MOUSE]	0.84663	0.09466
Q9CPT5	Nucleolar protein 16 OS=Mus musculus GN=Nop16 PE=1 SV=1 - [NOP16_MOUSE]	1.11165	0.0947007
Q9DCU2	Plasmolipin OS=Mus musculus GN=Pllp PE=1 SV=1 - [PLLP_MOUSE]	1.17635	0.0947306
O89054	Cytoskeletal beta-actin (Fragment) OS=Mus musculus GN=Actb PE=2 SV=1 - [O89054_MOUSE]	1.47521	0.0948176
Q9QZC8	Protein ABHD1 OS=Mus musculus GN=Abhd1 PE=1 SV=2 - [ABHD1_MOUSE]	1.16266	0.0949565
Q3UNX5	Acyl-coenzyme A synthetase ACSM3, mitochondrial OS=Mus musculus GN=Acsm3 PE=1 SV=2 - [ACSM3_MOUSE]	0.856878	0.0950837
Q9EST4	Proteasome assembly chaperone 2 OS=Mus musculus GN=Psmg2 PE=1 SV=1 - [PSMG2_MOUSE]	0.84095	0.0950863
Q64727	Vinculin OS=Mus musculus GN=Vcl PE=1 SV=4 - [VINC_MOUSE]	0.93001	0.0950996
P50544	Very long-chain specific acyl-CoA dehydrogenase, mitochondrial OS=Mus musculus GN=Acadvl PE=1 SV=3 - [ACADV_MOUSE]	0.871895	0.0951055
Q3TP88	Putative uncharacterized protein (Fragment) OS=Mus musculus GN=Col1a2 PE=2 SV=1 - [Q3TP88_MOUSE]	1.10322	0.0951511
Q6ZQK4	MKIAA0044 protein (Fragment) OS=Mus musculus GN=Ppp2r5c PE=2 SV=1 - [Q6ZQK4_MOUSE]	1.24243	0.0952201
D3Z3Z8	DNA-directed RNA polymerase II subunit RPB9 (Fragment) OS=Mus musculus GN=Polr2i PE=1 SV=1 - [D3Z3Z8_MOUSE]	1.36833	0.0953485
A2A7U3	Uncharacterized protein OS=Mus musculus GN=Tmem35b PE=1 SV=1 - [A2A7U3_MOUSE]	0.831541	0.0954009
A0A087WRQ4	Small ubiquitin-related modifier 1 OS=Mus musculus GN=Sumo1 PE=1 SV=1 - [A0A087WRQ4_MOUSE]	1.20456	0.0954379
Q9DAU1	Protein canopy homolog 3 OS=Mus musculus GN=Cnpy3 PE=1 SV=1 - [CNPY3_MOUSE]	0.817741	0.0954458
P08113	Endoplasmin OS=Mus musculus GN=Hsp90b1 PE=1 SV=2 - [ENPL_MOUSE]	1.0131	0.0958083
Q3UGK7	Putative uncharacterized protein (Fragment) OS=Mus musculus GN=Wasl PE=2 SV=1 - [Q3UGK7_MOUSE]	1.55243	0.0958826
Q6PE66	Phka2 protein OS=Mus musculus GN=Phka2 PE=1 SV=1 - [Q6PE66_MOUSE]	1.27687	0.0962676
Q9QXD6	Fructose-1,6-bisphosphatase 1 OS=Mus musculus GN=Fbp1 PE=1 SV=3 - [F16P1_MOUSE]	0.893482	0.0964967
B2M1R6	Heterogeneous nuclear ribonucleoprotein K OS=Mus musculus GN=Hnrnpk PE=1 SV=1 - [B2M1R6_MOUSE]	0.95004	0.0968279
Q9DBP5	UMP-CMP kinase OS=Mus musculus GN=Cmpk1 PE=1 SV=1 - [KCY_MOUSE]	0.863668	0.0971246
A0A0U1RNK7	Dedicator of cytokinesis protein 7 OS=Mus musculus GN=Dock7 PE=1 SV=1 - [A0A0U1RNK7_MOUSE]	1.40081	0.0971619
Q14C51	Pentatricopeptide repeat domain-containing protein 3, mitochondrial OS=Mus musculus GN=Ptcd3 PE=1 SV=2 - [PTCD3_MOUSE]	0.823399	0.0973247
Q9JK38	Glucosamine 6-phosphate N-acetyltransferase OS=Mus musculus GN=Gnpnat1 PE=1 SV=1 - [GNA1_MOUSE]	0.831002	0.0973525
Q6PB44	Tyrosine-protein phosphatase non-receptor type 23 OS=Mus musculus GN=Ptpn23 PE=1 SV=2 - [PTN23_MOUSE]	1.12975	0.0974444
B1AQ57	Copper-transporting ATPase 2 OS=Mus musculus GN=Atp7b PE=1 SV=1 - [B1AQ57_MOUSE]	1.73194	0.0974829
P05132	cAMP-dependent protein kinase catalytic subunit alpha OS=Mus musculus GN=Prkaca PE=1 SV=3 - [KAPCA_MOUSE]	0.7408	0.097675
Q8R5H1	Ubiquitin carboxyl-terminal hydrolase 15 OS=Mus musculus GN=Usp15 PE=1 SV=1 - [UBP15_MOUSE]	0.883647	0.0978155
Q9DBR1	5'-3' exoribonuclease 2 OS=Mus musculus GN=Xrn2 PE=1 SV=1 - [XRN2_MOUSE]	0.935031	0.097911
A2AWR2	GPR155 variant 5 OS=Mus musculus GN=Gpr155 PE=1 SV=1 - [A2AWR2_MOUSE]	1.22383	0.0980512
Q99KV1	DnaJ homolog subfamily B member 11 OS=Mus musculus GN=Dnajb11 PE=1 SV=1 - [DJB11_MOUSE]	1.19411	0.0985989
A0A0A6YWG8	Actin-like protein 6A (Fragment) OS=Mus musculus GN=Actl6a PE=1 SV=1 - [A0A0A6YWG8_MOUSE]	1.94701	0.0987053
Q99PT1	Rho GDP-dissociation inhibitor 1 OS=Mus musculus GN=Arhgdia PE=1 SV=3 - [GDIR1_MOUSE]	0.868702	0.0987127
P54731	FAS-associated factor 1 OS=Mus musculus GN=Faf1 PE=1 SV=2 - [FAF1_MOUSE]	0.879322	0.0987333
A2A7S8	Uncharacterized protein KIAA1522 OS=Mus musculus GN=Kiaa1522 PE=1 SV=1 - [K1522_MOUSE]	1.18145	0.0987926
Q9D1A2	Cytosolic non-specific dipeptidase OS=Mus musculus GN=Cndp2 PE=1 SV=1 - [CNDP2_MOUSE]	0.947141	0.0988411
Q9JIF7	Coatomer subunit beta OS=Mus musculus GN=Copb1 PE=1 SV=1 - [COPB_MOUSE]	0.915016	0.0988935
Q8BWF0	Succinate-semialdehyde dehydrogenase, mitochondrial OS=Mus musculus GN=Aldh5a1 PE=1 SV=1 - [SSDH_MOUSE]	0.84111	0.0992389
Q8CFE6	Sodium-coupled neutral amino acid transporter 2 OS=Mus musculus GN=Slc38a2 PE=1 SV=1 - [S38A2_MOUSE]	1.26226	0.0993386
D3Z6I4	Crystallin, zeta (Quinone reductase)-like 1, isoform CRA_h OS=Mus musculus GN=Cryzl1 PE=1 SV=1 - [D3Z6I4_MOUSE]	0.800001	0.0996556
Q03145	Ephrin type-A receptor 2 OS=Mus musculus GN=Epha2 PE=1 SV=3 - [EPHA2_MOUSE]	1.09239	0.0999359
Q3THS6	S-adenosylmethionine synthase isoform type-2 OS=Mus musculus GN=Mat2a PE=1 SV=2 - [METK2_MOUSE]	0.7488	0.1002
P28665	Murinoglobulin-1 OS=Mus musculus GN=Mug1 PE=1 SV=3 - [MUG1_MOUSE]	0.834396	0.100406
Q9D948	Putative uncharacterized protein OS=Mus musculus GN=Utp11l PE=2 SV=1 - [Q9D948_MOUSE]	1.34651	0.100459
Q3TT81	Putative uncharacterized protein OS=Mus musculus GN=Pcbp2 PE=2 SV=1 - [Q3TT81_MOUSE]	1.14104	0.100597
B2CSK2	Heat shock protein 1-like protein OS=Mus musculus PE=3 SV=1 - [B2CSK2_MOUSE]	1.2309	0.101062
Q8R016	Bleomycin hydrolase OS=Mus musculus GN=Blmh PE=1 SV=1 - [BLMH_MOUSE]	0.850207	0.101242
V9GX65	39S ribosomal protein L20, mitochondrial OS=Mus musculus GN=Mrpl20 PE=1 SV=1 - [V9GX65_MOUSE]	0.724204	0.101297
O54983	Ketimine reductase mu-crystallin OS=Mus musculus GN=Crym PE=1 SV=1 - [CRYM_MOUSE]	0.794747	0.101448
D3YVH4	Splicing factor 1 (Fragment) OS=Mus musculus GN=Sf1 PE=1 SV=1 - [D3YVH4_MOUSE]	1.71055	0.101602
Q3V2N5	Putative uncharacterized protein OS=Mus musculus GN=Sntb2 PE=2 SV=1 - [Q3V2N5_MOUSE]	1.09956	0.101609
Q8VDN2	Sodium/potassium-transporting ATPase subunit alpha-1 OS=Mus musculus GN=Atp1a1 PE=1 SV=1 - [AT1A1_MOUSE]	0.969241	0.101686
Q3U6Q5	Tyrosine-protein kinase OS=Mus musculus GN=Lyn PE=2 SV=1 - [Q3U6Q5_MOUSE]	0.912029	0.101743
P56655	Cytochrome P450 2C38 OS=Mus musculus GN=Cyp2c38 PE=2 SV=2 - [CP238_MOUSE]	1.38607	0.102138
Q569Z0	Ribosomal protein L14 OS=Mus musculus GN=Rpl14-ps1 PE=2 SV=1 - [Q569Z0_MOUSE]	0.754712	0.102333
P34927	Asialoglycoprotein receptor 1 OS=Mus musculus GN=Asgr1 PE=1 SV=4 - [ASGR1_MOUSE]	1.12529	0.102489
D3Z4Q1	Death effector domain-containing protein (Fragment) OS=Mus musculus GN=Dedd PE=4 SV=1 - [D3Z4Q1_MOUSE]	1.4134	0.102557
G3X9B1	HEAT repeat containing 1 OS=Mus musculus GN=Heatr1 PE=1 SV=1 - [G3X9B1_MOUSE]	1.12298	0.102828
Q6ZWS6	Putative uncharacterized protein OS=Mus musculus GN=Syne1 PE=2 SV=1 - [Q6ZWS6_MOUSE]	0.743236	0.102908
Q3TA75	Putative uncharacterized protein (Fragment) OS=Mus musculus GN=Fxr2 PE=2 SV=1 - [Q3TA75_MOUSE]	1.12116	0.103182
P62311	U6 snRNA-associated Sm-like protein LSm3 OS=Mus musculus GN=Lsm3 PE=1 SV=2 - [LSM3_MOUSE]	1.82432	0.103696
Q8BFW7	Lipoma-preferred partner homolog OS=Mus musculus GN=Lpp PE=1 SV=1 - [LPP_MOUSE]	1.12512	0.103931
Q8BTV2	Cleavage and polyadenylation specificity factor subunit 7 OS=Mus musculus GN=Cpsf7 PE=1 SV=2 - [CPSF7_MOUSE]	1.55313	0.104004
Q9CQ02	COMM domain-containing protein 4 OS=Mus musculus GN=Commd4 PE=1 SV=1 - [COMD4_MOUSE]	0.739109	0.104089
P62878	E3 ubiquitin-protein ligase RBX1 OS=Mus musculus GN=Rbx1 PE=1 SV=1 - [RBX1_MOUSE]	0.789998	0.104108
P26883	Peptidyl-prolyl cis-trans isomerase FKBP1A OS=Mus musculus GN=Fkbp1a PE=1 SV=2 - [FKB1A_MOUSE]	1.42093	0.104237
Q3TLE4	Putative uncharacterized protein OS=Mus musculus GN=Taf15 PE=2 SV=1 - [Q3TLE4_MOUSE]	0.938765	0.104314
P16858	Glyceraldehyde-3-phosphate dehydrogenase OS=Mus musculus GN=Gapdh PE=1 SV=2 - [G3P_MOUSE]	0.888044	0.104367
Q91ZJ5	UTP--glucose-1-phosphate uridylyltransferase OS=Mus musculus GN=Ugp2 PE=1 SV=3 - [UGPA_MOUSE]	0.812319	0.104482
Q99LL6	Col1a1 protein (Fragment) OS=Mus musculus GN=Col1a1 PE=2 SV=1 - [Q99LL6_MOUSE]	1.10403	0.10464
Q3KQQ2	MCG15829, isoform CRA_a OS=Mus musculus GN=Mup3 PE=1 SV=1 - [Q3KQQ2_MOUSE]	0.892046	0.104792
D6RG59	Proteasome assembly chaperone 1 OS=Mus musculus GN=Psmg1 PE=1 SV=1 - [D6RG59_MOUSE]	1.35537	0.104827
Q8C196	Carbamoyl-phosphate synthase [ammonia], mitochondrial OS=Mus musculus GN=Cps1 PE=1 SV=2 - [CPSM_MOUSE]	0.889954	0.105023
F7AA45	RNA-binding protein 39 (Fragment) OS=Mus musculus GN=Rbm39 PE=1 SV=1 - [F7AA45_MOUSE]	0.922179	0.105034
Q62351	Transferrin receptor protein 1 OS=Mus musculus GN=Tfrc PE=1 SV=1 - [TFR1_MOUSE]	0.812583	0.105278
Q05DI7	Mtvr2 protein OS=Mus musculus GN=Fam89b PE=1 SV=1 - [Q05DI7_MOUSE]	1.16921	0.105358
Q6P9Q6	FK506-binding protein 15 OS=Mus musculus GN=Fkbp15 PE=1 SV=2 - [FKB15_MOUSE]	1.34605	0.105391
P49615	Cyclin-dependent-like kinase 5 OS=Mus musculus GN=Cdk5 PE=1 SV=1 - [CDK5_MOUSE]	0.895135	0.105538
P17182	Alpha-enolase OS=Mus musculus GN=Eno1 PE=1 SV=3 - [ENOA_MOUSE]	0.85402	0.105633
P70333	Heterogeneous nuclear ribonucleoprotein H2 OS=Mus musculus GN=Hnrnph2 PE=1 SV=1 - [HNRH2_MOUSE]	0.929567	0.105666
Q8C907	Putative uncharacterized protein OS=Mus musculus GN=Vac14 PE=2 SV=1 - [Q8C907_MOUSE]	1.16113	0.105812
Q9DCE6	Disabled homolog 2 OS=Mus musculus GN=Dab2 PE=1 SV=1 - [Q9DCE6_MOUSE]	0.77783	0.105885
D3YU13	Protein Hikeshi OS=Mus musculus GN=Hikeshi PE=1 SV=1 - [D3YU13_MOUSE]	0.848373	0.105895
A2AWI9	Endophilin-B2 OS=Mus musculus GN=Sh3glb2 PE=1 SV=1 - [A2AWI9_MOUSE]	1.24622	0.105912
A0A0N4SVV8	L-lactate dehydrogenase (Fragment) OS=Mus musculus GN=Ldhb PE=1 SV=1 - [A0A0N4SVV8_MOUSE]	0.771985	0.106015
E9Q1L1	Calmodulin-like protein 4 OS=Mus musculus GN=Calml4 PE=1 SV=1 - [E9Q1L1_MOUSE]	1.08698	0.106163
B9EIY3	UDP-glucuronosyltransferase OS=Mus musculus GN=Ugt2b36 PE=2 SV=1 - [B9EIY3_MOUSE]	0.923697	0.106234
Q3UQD0	Putative uncharacterized protein (Fragment) OS=Mus musculus GN=Tomm40 PE=2 SV=1 - [Q3UQD0_MOUSE]	0.754138	0.106638
Q9CQ62	2,4-dienoyl-CoA reductase, mitochondrial OS=Mus musculus GN=Decr1 PE=1 SV=1 - [DECR_MOUSE]	0.840792	0.106649
Q3TW36	Putative uncharacterized protein OS=Mus musculus GN=Skiv2l PE=2 SV=1 - [Q3TW36_MOUSE]	1.16152	0.106769
P35700	Peroxiredoxin-1 OS=Mus musculus GN=Prdx1 PE=1 SV=1 - [PRDX1_MOUSE]	0.835026	0.107091
P06745	Glucose-6-phosphate isomerase OS=Mus musculus GN=Gpi PE=1 SV=4 - [G6PI_MOUSE]	0.839951	0.107099
Q91WM3	U3 small nucleolar RNA-interacting protein 2 OS=Mus musculus GN=Rrp9 PE=1 SV=1 - [U3IP2_MOUSE]	1.2384	0.107099
D3YVV1	Cell cycle control protein 50A OS=Mus musculus GN=Tmem30a PE=1 SV=1 - [D3YVV1_MOUSE]	0.759997	0.107241
Q3TFN7	Putative uncharacterized protein OS=Mus musculus GN=Rsu1 PE=2 SV=1 - [Q3TFN7_MOUSE]	1.03834	0.107517
Q8CH18	Cell division cycle and apoptosis regulator protein 1 OS=Mus musculus GN=Ccar1 PE=1 SV=1 - [CCAR1_MOUSE]	0.889035	0.107784
A0A140LHY2	Lysosomal Pro-X carboxypeptidase OS=Mus musculus GN=Prcp PE=1 SV=1 - [A0A140LHY2_MOUSE]	1.0717	0.107829
A2A977	Cytochrome P450 4A10 OS=Mus musculus GN=Cyp4a10 PE=1 SV=1 - [A2A977_MOUSE]	1.61512	0.10796
Q8BRU5	Putative uncharacterized protein OS=Mus musculus GN=Ddx50 PE=2 SV=1 - [Q8BRU5_MOUSE]	1.11588	0.108004
Q00623	Apolipoprotein A-I OS=Mus musculus GN=Apoa1 PE=1 SV=2 - [APOA1_MOUSE]	0.741249	0.108412
Q03265	ATP synthase subunit alpha, mitochondrial OS=Mus musculus GN=Atp5a1 PE=1 SV=1 - [ATPA_MOUSE]	0.908861	0.108504
Q923G2	DNA-directed RNA polymerases I, II, and III subunit RPABC3 OS=Mus musculus GN=Polr2h PE=1 SV=3 - [RPAB3_MOUSE]	0.934869	0.108557
A0A0R4IZY0	Thimet oligopeptidase OS=Mus musculus GN=Thop1 PE=1 SV=1 - [A0A0R4IZY0_MOUSE]	1.05021	0.108812
D3YXX8	EKC/KEOPS complex subunit Tprkb OS=Mus musculus GN=Tprkb PE=1 SV=1 - [D3YXX8_MOUSE]	0.804355	0.108844
A6X8Z3	Insulin-like growth factor 2 mRNA-binding protein 2 OS=Mus musculus GN=Igf2bp2 PE=1 SV=1 - [A6X8Z3_MOUSE]	0.720496	0.109248
Q91Z58	Uncharacterized protein C6orf132 homolog OS=Mus musculus PE=1 SV=2 - [CF132_MOUSE]	1.28407	0.109251
A0A0R4J1F6	UDP-N-acetylhexosamine pyrophosphorylase OS=Mus musculus GN=Uap1 PE=1 SV=1 - [A0A0R4J1F6_MOUSE]	0.876212	0.10941
A2RRK3	Slk protein OS=Mus musculus GN=Slk PE=2 SV=1 - [A2RRK3_MOUSE]	1.16385	0.109423
Q8K363	ATP-dependent RNA helicase DDX18 OS=Mus musculus GN=Ddx18 PE=1 SV=1 - [DDX18_MOUSE]	0.889696	0.109431
Q6PDI5	Proteasome-associated protein ECM29 homolog OS=Mus musculus GN=Ecm29 PE=1 SV=3 - [ECM29_MOUSE]	0.909797	0.109553
Q91VR5	ATP-dependent RNA helicase DDX1 OS=Mus musculus GN=Ddx1 PE=1 SV=1 - [DDX1_MOUSE]	0.910191	0.109738
P11679	Keratin, type II cytoskeletal 8 OS=Mus musculus GN=Krt8 PE=1 SV=4 - [K2C8_MOUSE]	0.942247	0.109871
P56528	ADP-ribosyl cyclase/cyclic ADP-ribose hydrolase 1 OS=Mus musculus GN=Cd38 PE=1 SV=2 - [CD38_MOUSE]	0.894115	0.109875
P08003	Protein disulfide-isomerase A4 OS=Mus musculus GN=Pdia4 PE=1 SV=3 - [PDIA4_MOUSE]	0.964323	0.109912
P17427	AP-2 complex subunit alpha-2 OS=Mus musculus GN=Ap2a2 PE=1 SV=2 - [AP2A2_MOUSE]	0.96141	0.109941
Q3V3N5	Putative uncharacterized protein (Fragment) OS=Mus musculus GN=Gnl2 PE=2 SV=1 - [Q3V3N5_MOUSE]	1.55062	0.110012
P68037	Ubiquitin-conjugating enzyme E2 L3 OS=Mus musculus GN=Ube2l3 PE=1 SV=1 - [UB2L3_MOUSE]	1.22304	0.110201
Q8CAK3	Repressor of yield of DENV protein homolog OS=Mus musculus GN=Ryden PE=2 SV=1 - [RYDEN_MOUSE]	1.775	0.11021
Q3U5F4	YrdC domain-containing protein, mitochondrial OS=Mus musculus GN=Yrdc PE=1 SV=1 - [YRDC_MOUSE]	0.705754	0.110229
E0CX20	Protein BUD31 homolog OS=Mus musculus GN=Bud31 PE=1 SV=1 - [E0CX20_MOUSE]	0.888159	0.110231
Q8VE38	Oxidoreductase NAD-binding domain-containing protein 1 OS=Mus musculus GN=Oxnad1 PE=1 SV=2 - [OXND1_MOUSE]	0.828014	0.11026
Q3TXQ4	Putative uncharacterized protein OS=Mus musculus GN=Npc2 PE=2 SV=1 - [Q3TXQ4_MOUSE]	0.815424	0.110824
Q3UZZ6	Sulfotransferase 1 family member D1 OS=Mus musculus GN=Sult1d1 PE=1 SV=1 - [ST1D1_MOUSE]	0.832954	0.110967
Q9WV02	RNA-binding motif protein, X chromosome OS=Mus musculus GN=Rbmx PE=1 SV=1 - [RBMX_MOUSE]	0.77558	0.111056
Q3TXN6	Putative uncharacterized protein (Fragment) OS=Mus musculus GN=Cstf3 PE=2 SV=1 - [Q3TXN6_MOUSE]	1.14247	0.111114
Q810A7	ATP-dependent RNA helicase DDX42 OS=Mus musculus GN=Ddx42 PE=1 SV=3 - [DDX42_MOUSE]	1.13055	0.11115
A0A1B0GSD4	Protein Olfr2 (Fragment) OS=Mus musculus GN=Olfr2 PE=4 SV=1 - [A0A1B0GSD4_MOUSE]	1.75717	0.111221
Q3TFQ8	Alpha-1,4 glucan phosphorylase OS=Mus musculus GN=Pygb PE=2 SV=1 - [Q3TFQ8_MOUSE]	1.13766	0.111264
A0A0G2JFK4	Cytochrome c oxidase assembly protein COX19 OS=Mus musculus GN=Cox19 PE=1 SV=1 - [A0A0G2JFK4_MOUSE]	0.81146	0.111358
Q8C4D5	Putative uncharacterized protein (Fragment) OS=Mus musculus GN=Rftn1 PE=2 SV=1 - [Q8C4D5_MOUSE]	1.38326	0.111565
Q3UWH6	Putative uncharacterized protein (Fragment) OS=Mus musculus GN=Ctsl PE=2 SV=1 - [Q3UWH6_MOUSE]	0.866382	0.111697
Q9CRT8	Exportin-T OS=Mus musculus GN=Xpot PE=1 SV=3 - [XPOT_MOUSE]	0.854107	0.111818
Q6PB52	Lrpap1 protein (Fragment) OS=Mus musculus GN=Lrpap1 PE=2 SV=1 - [Q6PB52_MOUSE]	1.01387	0.111837
Q99JW2	Aminoacylase-1 OS=Mus musculus GN=Acy1 PE=1 SV=1 - [ACY1_MOUSE]	1.12386	0.111977
P47199	Quinone oxidoreductase OS=Mus musculus GN=Cryz PE=1 SV=1 - [QOR_MOUSE]	0.903478	0.11226
Q8BU30	Isoleucine--tRNA ligase, cytoplasmic OS=Mus musculus GN=Iars PE=1 SV=2 - [SYIC_MOUSE]	1.03602	0.112373
Q9D0R2	Threonine--tRNA ligase, cytoplasmic OS=Mus musculus GN=Tars PE=1 SV=2 - [SYTC_MOUSE]	0.951044	0.112389
P68254	14-3-3 protein theta OS=Mus musculus GN=Ywhaq PE=1 SV=1 - [1433T_MOUSE]	0.834744	0.112439
Q6NV83	U2 snRNP-associated SURP motif-containing protein OS=Mus musculus GN=U2surp PE=1 SV=3 - [SR140_MOUSE]	0.812602	0.112572
Q9CWQ0	Diphthine methyl ester synthase OS=Mus musculus GN=Dph5 PE=1 SV=2 - [DPH5_MOUSE]	1.05848	0.112578
P08030	Adenine phosphoribosyltransferase OS=Mus musculus GN=Aprt PE=1 SV=2 - [APT_MOUSE]	1.19998	0.112795
G3X9H7	Metastasis suppressor 1, isoform CRA_e OS=Mus musculus GN=Mtss1 PE=1 SV=1 - [G3X9H7_MOUSE]	1.09003	0.112827
P13439	Uridine 5'-monophosphate synthase OS=Mus musculus GN=Umps PE=1 SV=3 - [UMPS_MOUSE]	0.922909	0.112913
Q8BVG4	Dipeptidyl peptidase 9 OS=Mus musculus GN=Dpp9 PE=1 SV=2 - [DPP9_MOUSE]	1.20565	0.112998
P24527	Leukotriene A-4 hydrolase OS=Mus musculus GN=Lta4h PE=1 SV=4 - [LKHA4_MOUSE]	0.959103	0.113066
B2RX14	Terminal uridylyltransferase 4 OS=Mus musculus GN=Zcchc11 PE=1 SV=2 - [TUT4_MOUSE]	0.788739	0.11364
Q9CXA2	Trans-L-3-hydroxyproline dehydratase OS=Mus musculus GN=L3hypdh PE=1 SV=1 - [T3HPD_MOUSE]	1.24176	0.113788
A2A8L5	Receptor-type tyrosine-protein phosphatase F OS=Mus musculus GN=Ptprf PE=1 SV=1 - [PTPRF_MOUSE]	1.33604	0.113871
Q7TNG5	Echinoderm microtubule-associated protein-like 2 OS=Mus musculus GN=Eml2 PE=1 SV=1 - [EMAL2_MOUSE]	1.18942	0.113966
Q149K3	2310038E17Rik protein OS=Mus musculus GN=Ces2f PE=2 SV=1 - [Q149K3_MOUSE]	0.94108	0.114104
Q9CZH3	Proteasome assembly chaperone 3 OS=Mus musculus GN=Psmg3 PE=1 SV=1 - [PSMG3_MOUSE]	1.32378	0.114423
Q8C9B9	Death-inducer obliterator 1 OS=Mus musculus GN=Dido1 PE=1 SV=4 - [DIDO1_MOUSE]	1.28527	0.114605
A2AMW0	Capping protein (Actin filament) muscle Z-line, beta, isoform CRA_a OS=Mus musculus GN=Capzb PE=1 SV=1 - [A2AMW0_MOUSE]	0.863061	0.114692
Q8BLY7	Hermansky-Pudlak syndrome 6 protein homolog OS=Mus musculus GN=Hps6 PE=1 SV=3 - [HPS6_MOUSE]	2.29542	0.11546
P37804	Transgelin OS=Mus musculus GN=Tagln PE=1 SV=3 - [TAGL_MOUSE]	0.749806	0.115588
A1A596	Pwp2 protein OS=Mus musculus GN=Pwp2 PE=2 SV=1 - [A1A596_MOUSE]	1.14039	0.115793
Q3V2T7	Putative uncharacterized protein (Fragment) OS=Mus musculus GN=mt-Cytb PE=2 SV=1 - [Q3V2T7_MOUSE]	0.705099	0.11585
Q99LC9	Peroxisome assembly factor 2 OS=Mus musculus GN=Pex6 PE=1 SV=1 - [PEX6_MOUSE]	1.32687	0.116148
P28654	Decorin OS=Mus musculus GN=Dcn PE=1 SV=1 - [PGS2_MOUSE]	0.83676	0.116364
Q3UQ44	Ras GTPase-activating-like protein IQGAP2 OS=Mus musculus GN=Iqgap2 PE=1 SV=2 - [IQGA2_MOUSE]	1.11924	0.116442
Q8CIB5	Fermitin family homolog 2 OS=Mus musculus GN=Fermt2 PE=1 SV=1 - [FERM2_MOUSE]	1.04986	0.116486
Q8VDT9	39S ribosomal protein L50, mitochondrial OS=Mus musculus GN=Mrpl50 PE=1 SV=2 - [RM50_MOUSE]	0.976018	0.116732
Q3TH64	Putative uncharacterized protein OS=Mus musculus GN=Cyb5b PE=2 SV=1 - [Q3TH64_MOUSE]	0.873801	0.11674
P10493	Nidogen-1 OS=Mus musculus GN=Nid1 PE=1 SV=2 - [NID1_MOUSE]	0.783792	0.116789
Q6ZWP0	Snrnp70 protein OS=Mus musculus GN=Snrnp70 PE=2 SV=1 - [Q6ZWP0_MOUSE]	0.89809	0.116927
Q9ET02	Ube1l (Fragment) OS=Mus musculus GN=Uba7 PE=2 SV=1 - [Q9ET02_MOUSE]	1.43187	0.117016
Q9CQ91	NADH dehydrogenase [ubiquinone] 1 alpha subcomplex subunit 3 OS=Mus musculus GN=Ndufa3 PE=1 SV=1 - [NDUA3_MOUSE]	0.774355	0.117065
Q5D098	Proteasome subunit beta type (Fragment) OS=Mus musculus GN=Psmb7 PE=2 SV=1 - [Q5D098_MOUSE]	0.813633	0.117365
Q91XD4	Formimidoyltransferase-cyclodeaminase OS=Mus musculus GN=Ftcd PE=1 SV=1 - [FTCD_MOUSE]	0.960046	0.11746
Q3UUZ6	Putative uncharacterized protein (Fragment) OS=Mus musculus GN=Hook3 PE=2 SV=1 - [Q3UUZ6_MOUSE]	0.848776	0.117539
Q8R3K3	Pentatricopeptide repeat-containing protein 2, mitochondrial OS=Mus musculus GN=Ptcd2 PE=1 SV=1 - [PTCD2_MOUSE]	0.843076	0.118014
Q99N91	39S ribosomal protein L34, mitochondrial OS=Mus musculus GN=Mrpl34 PE=1 SV=1 - [RM34_MOUSE]	1.35718	0.118048
Q3TVZ1	Catalase OS=Mus musculus GN=Cat PE=2 SV=1 - [Q3TVZ1_MOUSE]	0.938014	0.118057
Q80VE5	Protein Tbc1d22b OS=Mus musculus GN=Tbc1d22b PE=1 SV=1 - [Q80VE5_MOUSE]	1.23907	0.118139
Q8BM29	Putative uncharacterized protein (Fragment) OS=Mus musculus GN=Add3 PE=2 SV=1 - [Q8BM29_MOUSE]	0.77039	0.118307
Q3UDG9	Putative uncharacterized protein (Fragment) OS=Mus musculus GN=Myd88 PE=2 SV=1 - [Q3UDG9_MOUSE]	1.339	0.118511
Q8R3S9	Ccdc93 protein (Fragment) OS=Mus musculus GN=Ccdc93 PE=2 SV=1 - [Q8R3S9_MOUSE]	1.25527	0.118612
O54749	Cytochrome P450 2J5 OS=Mus musculus GN=Cyp2j5 PE=1 SV=1 - [CP2J5_MOUSE]	0.924189	0.11866
Q499X9	Methionine--tRNA ligase, mitochondrial OS=Mus musculus GN=Mars2 PE=1 SV=2 - [SYMM_MOUSE]	1.2274	0.118669
B2RUA5	SAPS domain family, member 1 OS=Mus musculus GN=Ppp6r1 PE=2 SV=1 - [B2RUA5_MOUSE]	1.13728	0.118817
P01027	Complement C3 OS=Mus musculus GN=C3 PE=1 SV=3 - [CO3_MOUSE]	1.2027	0.118878
Q8CGB6	Tensin-2 OS=Mus musculus GN=Tns2 PE=1 SV=1 - [TNS2_MOUSE]	0.904251	0.118932
Q3U3H2	Putative uncharacterized protein (Fragment) OS=Mus musculus GN=Ccnk PE=2 SV=1 - [Q3U3H2_MOUSE]	1.51657	0.119223
Q3UF89	Putative uncharacterized protein OS=Mus musculus GN=Trim14 PE=2 SV=1 - [Q3UF89_MOUSE]	1.07947	0.119505
Q3UFK8	FERM domain-containing protein 8 OS=Mus musculus GN=Frmd8 PE=1 SV=2 - [FRMD8_MOUSE]	1.50726	0.119529
Q8BK30	NADH dehydrogenase [ubiquinone] flavoprotein 3, mitochondrial OS=Mus musculus GN=Ndufv3 PE=1 SV=1 - [NDUV3_MOUSE]	0.799115	0.119551
Q3UF82	Mitogen-activated protein kinase OS=Mus musculus GN=Mapk1 PE=2 SV=1 - [Q3UF82_MOUSE]	1.1423	0.120331
P62204	Calmodulin OS=Mus musculus GN=Calm1 PE=1 SV=2 - [CALM_MOUSE]	0.709914	0.120386
Q91W52	Transmembrane protein 19 OS=Mus musculus GN=Tmem19 PE=1 SV=1 - [TMM19_MOUSE]	0.923128	0.120442
B9EJ29	Plexin A4 OS=Mus musculus GN=Plxna4 PE=2 SV=1 - [B9EJ29_MOUSE]	0.657969	0.12082
A0A0J9YUB6	OCIA domain-containing protein 1 (Fragment) OS=Mus musculus GN=Ociad1 PE=1 SV=1 - [A0A0J9YUB6_MOUSE]	1.33309	0.12096
Q3UC32	Actin-related protein 2/3 complex subunit 5 OS=Mus musculus GN=Arpc5 PE=2 SV=1 - [Q3UC32_MOUSE]	1.08686	0.121024
P17742	Peptidyl-prolyl cis-trans isomerase A OS=Mus musculus GN=Ppia PE=1 SV=2 - [PPIA_MOUSE]	0.846958	0.12103
P61922	4-aminobutyrate aminotransferase, mitochondrial OS=Mus musculus GN=Abat PE=1 SV=1 - [GABT_MOUSE]	0.9249	0.121183
Q6ZWQ5	Sorting nexin 12, isoform CRA_c OS=Mus musculus GN=Snx12 PE=1 SV=1 - [Q6ZWQ5_MOUSE]	0.936765	0.121279
Q8BGW1	Alpha-ketoglutarate-dependent dioxygenase FTO OS=Mus musculus GN=Fto PE=1 SV=1 - [FTO_MOUSE]	1.70486	0.121406
Q9WV85	Nucleoside diphosphate kinase 3 OS=Mus musculus GN=Nme3 PE=1 SV=3 - [NDK3_MOUSE]	1.18234	0.121814
Q04857	Collagen alpha-1(VI) chain OS=Mus musculus GN=Col6a1 PE=1 SV=1 - [CO6A1_MOUSE]	0.835671	0.121872
A6PWC3	Nardilysin OS=Mus musculus GN=Nrd1 PE=1 SV=1 - [A6PWC3_MOUSE]	0.929953	0.121902
P46737	Lys-63-specific deubiquitinase BRCC36 OS=Mus musculus GN=Brcc3 PE=1 SV=1 - [BRCC3_MOUSE]	0.89005	0.121919
A0A0R4J0U2	Serine/threonine-protein phosphatase 4 regulatory subunit 2 OS=Mus musculus GN=Ppp4r2 PE=1 SV=1 - [A0A0R4J0U2_MOUSE]	1.39283	0.122075
Q9CV67	Putative uncharacterized protein (Fragment) OS=Mus musculus GN=Slc27a4 PE=2 SV=1 - [Q9CV67_MOUSE]	1.10427	0.122259
Q8BHP4	Putative uncharacterized protein OS=Mus musculus GN=Elmod2 PE=2 SV=1 - [Q8BHP4_MOUSE]	0.781008	0.122269
Q9JHU4	Cytoplasmic dynein 1 heavy chain 1 OS=Mus musculus GN=Dync1h1 PE=1 SV=2 - [DYHC1_MOUSE]	1.03209	0.12232
A4PBQ8	ABC transporter A subfamily member, A8a splicing variant 1 OS=Mus musculus GN=Abca8a PE=2 SV=1 - [A4PBQ8_MOUSE]	0.881418	0.122371
P13745	Glutathione S-transferase A1 OS=Mus musculus GN=Gsta1 PE=1 SV=2 - [GSTA1_MOUSE]	0.668977	0.122447
P18760	Cofilin-1 OS=Mus musculus GN=Cfl1 PE=1 SV=3 - [COF1_MOUSE]	0.77688	0.122515
O55135	Eukaryotic translation initiation factor 6 OS=Mus musculus GN=Eif6 PE=1 SV=2 - [IF6_MOUSE]	1.15446	0.12261
B2KF50	Protein Uhrf1bp1 OS=Mus musculus GN=Uhrf1bp1 PE=1 SV=1 - [B2KF50_MOUSE]	1.08221	0.122788
A0A0R4J0J0	Palmdelphin OS=Mus musculus GN=Palmd PE=1 SV=1 - [A0A0R4J0J0_MOUSE]	0.770756	0.122877
Q3TRK3	Putative uncharacterized protein OS=Mus musculus GN=Dbn1 PE=2 SV=1 - [Q3TRK3_MOUSE]	1.24297	0.123168
Q3V156	Oxysterol-binding protein OS=Mus musculus GN=Osbpl1a PE=1 SV=1 - [Q3V156_MOUSE]	0.912433	0.123284
Q9CZQ1	Decaprenyl-diphosphate synthase subunit 1 OS=Mus musculus GN=Pdss1 PE=1 SV=2 - [Q9CZQ1_MOUSE]	1.42127	0.123295
Q8R2Y8	Peptidyl-tRNA hydrolase 2, mitochondrial OS=Mus musculus GN=Ptrh2 PE=1 SV=1 - [PTH2_MOUSE]	0.959417	0.12337
Q32MS9	N-acetylated alpha-linked acidic dipeptidase 2 OS=Mus musculus GN=Naalad2 PE=2 SV=1 - [Q32MS9_MOUSE]	1.43145	0.123406
Q8R2R1	Protein O-mannosyl-transferase 1 OS=Mus musculus GN=Pomt1 PE=1 SV=1 - [POMT1_MOUSE]	1.50602	0.123663
Q9QZM0	Ubiquilin-2 OS=Mus musculus GN=Ubqln2 PE=1 SV=2 - [UBQL2_MOUSE]	1.21934	0.123692
Q9DB27	Malignant T-cell-amplified sequence 1 OS=Mus musculus GN=Mcts1 PE=1 SV=1 - [MCTS1_MOUSE]	0.816339	0.123849
Q80UJ7	Rab3 GTPase-activating protein catalytic subunit OS=Mus musculus GN=Rab3gap1 PE=1 SV=4 - [RB3GP_MOUSE]	1.18628	0.124031
A0A0R4J0M6	Collectin-11 OS=Mus musculus GN=Colec11 PE=1 SV=1 - [A0A0R4J0M6_MOUSE]	0.751541	0.124182
A0A140T8T7	Collagen alpha-5(VI) chain OS=Mus musculus GN=Col6a5 PE=1 SV=1 - [A0A140T8T7_MOUSE]	0.827563	0.124624
Q9WUM5	Succinate--CoA ligase [ADP/GDP-forming] subunit alpha, mitochondrial OS=Mus musculus GN=Suclg1 PE=1 SV=4 - [SUCA_MOUSE]	0.892518	0.12467
Q91WP9	Alpha-1,4 glucan phosphorylase OS=Mus musculus GN=Pygl PE=2 SV=1 - [Q91WP9_MOUSE]	0.852393	0.124807
Q9DCU6	39S ribosomal protein L4, mitochondrial OS=Mus musculus GN=Mrpl4 PE=1 SV=1 - [RM04_MOUSE]	1.05233	0.124948
A2AJ72	MCG130458 OS=Mus musculus GN=Fubp3 PE=1 SV=1 - [A2AJ72_MOUSE]	1.26593	0.125102
Q571H0	Nucleolar pre-ribosomal-associated protein 1 OS=Mus musculus GN=Urb1 PE=1 SV=2 - [NPA1P_MOUSE]	1.2572	0.125144
Q8C7K3	Putative uncharacterized protein (Fragment) OS=Mus musculus GN=Klhdc7a PE=2 SV=2 - [Q8C7K3_MOUSE]	1.29999	0.12515
Q7TPT7	Valyl-tRNA synthetase OS=Mus musculus GN=Vars PE=2 SV=1 - [Q7TPT7_MOUSE]	1.13454	0.125507
Q9CY45	Protein-lysine N-methyltransferase N6amt2 OS=Mus musculus GN=N6amt2 PE=1 SV=1 - [N6MT2_MOUSE]	1.23066	0.125551
Q9R1P4	Proteasome subunit alpha type-1 OS=Mus musculus GN=Psma1 PE=1 SV=1 - [PSA1_MOUSE]	1.08571	0.125644
A0A140LHL5	NAD-dependent protein deacetylase sirtuin-2 OS=Mus musculus GN=Sirt2 PE=1 SV=1 - [A0A140LHL5_MOUSE]	0.900526	0.125765
P50285	Dimethylaniline monooxygenase [N-oxide-forming] 1 OS=Mus musculus GN=Fmo1 PE=1 SV=1 - [FMO1_MOUSE]	1.09745	0.125981
Q9Z1Q2	Protein ABHD16A OS=Mus musculus GN=Abhd16a PE=1 SV=3 - [ABHGA_MOUSE]	1.16205	0.126041
Q61598	Rab GDP dissociation inhibitor beta OS=Mus musculus GN=Gdi2 PE=1 SV=1 - [GDIB_MOUSE]	0.870361	0.126113
Q8BH51	Cytochrome c oxidase assembly protein COX14 OS=Mus musculus GN=Cox14 PE=3 SV=1 - [COX14_MOUSE]	0.698614	0.126144
S4R1L5	Baculoviral IAP repeat-containing protein 6 OS=Mus musculus GN=Birc6 PE=1 SV=1 - [S4R1L5_MOUSE]	1.14745	0.126192
D3Z3A3	SPARC-related modular calcium-binding protein 1 OS=Mus musculus GN=Smoc1 PE=1 SV=1 - [D3Z3A3_MOUSE]	1.53571	0.12625
O88783	Coagulation factor V OS=Mus musculus GN=F5 PE=1 SV=1 - [FA5_MOUSE]	1.75557	0.126404
Q9QZD8	Mitochondrial dicarboxylate carrier OS=Mus musculus GN=Slc25a10 PE=1 SV=2 - [DIC_MOUSE]	0.879962	0.126575
Q8BH00	Aldehyde dehydrogenase family 8 member A1 OS=Mus musculus GN=Aldh8a1 PE=1 SV=1 - [AL8A1_MOUSE]	0.88268	0.126725
Q3UBP6	Putative uncharacterized protein OS=Mus musculus GN=Actb PE=2 SV=1 - [Q3UBP6_MOUSE]	0.759275	0.127099
Q8K297	Procollagen galactosyltransferase 1 OS=Mus musculus GN=Colgalt1 PE=1 SV=2 - [GT251_MOUSE]	0.89712	0.127102
Q8CI61	BAG family molecular chaperone regulator 4 OS=Mus musculus GN=Bag4 PE=1 SV=2 - [BAG4_MOUSE]	0.887336	0.127284
P63101	14-3-3 protein zeta/delta OS=Mus musculus GN=Ywhaz PE=1 SV=1 - [1433Z_MOUSE]	0.925911	0.127485
Q3U728	Putative uncharacterized protein OS=Mus musculus GN=Galk2 PE=2 SV=1 - [Q3U728_MOUSE]	1.16673	0.127712
Q920N2	Biotin--protein ligase OS=Mus musculus GN=Hlcs PE=1 SV=1 - [BPL1_MOUSE]	0.811177	0.127767
Q99LD9	Translation initiation factor eIF-2B subunit beta OS=Mus musculus GN=Eif2b2 PE=1 SV=1 - [EI2BB_MOUSE]	1.1865	0.127769
G3X8U3	MCG6895 OS=Mus musculus GN=2210016F16Rik PE=1 SV=1 - [G3X8U3_MOUSE]	0.952948	0.127845
Q6P069	Sorcin OS=Mus musculus GN=Sri PE=1 SV=1 - [SORCN_MOUSE]	0.941288	0.127852
Q8CE46	Pseudouridylate synthase 7 homolog-like protein OS=Mus musculus GN=Pus7l PE=1 SV=1 - [PUS7L_MOUSE]	1.79591	0.127925
E9Q517	Sodium- and chloride-dependent glycine transporter 1 OS=Mus musculus GN=Slc6a9 PE=1 SV=1 - [E9Q517_MOUSE]	1.37151	0.127982
D3YYT0	Cadherin-2 OS=Mus musculus GN=Cdh2 PE=1 SV=1 - [D3YYT0_MOUSE]	1.18246	0.12803
Q8BH59	Calcium-binding mitochondrial carrier protein Aralar1 OS=Mus musculus GN=Slc25a12 PE=1 SV=1 - [CMC1_MOUSE]	0.88911	0.128111
D5MCW4	Protein CutA OS=Mus musculus GN=Cuta PE=1 SV=1 - [D5MCW4_MOUSE]	1.55917	0.128728
Q8VBW8	Tetratricopeptide repeat protein 36 OS=Mus musculus GN=Ttc36 PE=1 SV=1 - [TTC36_MOUSE]	1.14948	0.128755
Q3THW7	Eukaryotic translation initiation factor 3 subunit H OS=Mus musculus GN=Eif3h PE=2 SV=1 - [Q3THW7_MOUSE]	0.978017	0.12879
Q8R1V4	Transmembrane emp24 domain-containing protein 4 OS=Mus musculus GN=Tmed4 PE=1 SV=1 - [TMED4_MOUSE]	0.906306	0.128828
Q9D8X2	Coiled-coil domain-containing protein 124 OS=Mus musculus GN=Ccdc124 PE=1 SV=1 - [CC124_MOUSE]	1.32619	0.129106
A0A0N4SUX5	Gamma-enolase OS=Mus musculus GN=Eno2 PE=1 SV=1 - [A0A0N4SUX5_MOUSE]	1.49207	0.129179
Q8BH58	TIP41-like protein OS=Mus musculus GN=Tiprl PE=1 SV=1 - [TIPRL_MOUSE]	0.919655	0.129406
Q3TWM9	Putative uncharacterized protein (Fragment) OS=Mus musculus GN=Psap PE=2 SV=1 - [Q3TWM9_MOUSE]	0.740271	0.129488
A0A0R4J092	Beta-mannosidase OS=Mus musculus GN=Manba PE=1 SV=1 - [A0A0R4J092_MOUSE]	1.32029	0.129505
Q3U6Y9	Putative uncharacterized protein OS=Mus musculus GN=Cd36 PE=2 SV=1 - [Q3U6Y9_MOUSE]	0.863452	0.129584
Q80W21	Glutathione S-transferase Mu 7 OS=Mus musculus GN=Gstm7 PE=1 SV=1 - [GSTM7_MOUSE]	0.956137	0.129727
D3Z6H3	Dynactin 6, isoform CRA_b OS=Mus musculus GN=Dctn6 PE=1 SV=1 - [D3Z6H3_MOUSE]	1.13433	0.130006
Q9EQ61	Pescadillo homolog OS=Mus musculus GN=Pes1 PE=1 SV=1 - [PESC_MOUSE]	0.823348	0.130087
A0A140LHF7	Protein arginine N-methyltransferase 1 OS=Mus musculus GN=Prmt1 PE=1 SV=1 - [A0A140LHF7_MOUSE]	0.776975	0.13013
Q9DCC4	Pyrroline-5-carboxylate reductase 3 OS=Mus musculus GN=Pycrl PE=1 SV=2 - [P5CR3_MOUSE]	0.947656	0.13036
Q80UN3	Nup153 protein (Fragment) OS=Mus musculus GN=Nup153 PE=2 SV=1 - [Q80UN3_MOUSE]	2.29748	0.130426
Q9CYF5	RCC1-like G exchanging factor-like protein OS=Mus musculus GN=Rcc1l PE=2 SV=1 - [RCC1L_MOUSE]	1.2511	0.130485
P38647	Stress-70 protein, mitochondrial OS=Mus musculus GN=Hspa9 PE=1 SV=3 - [GRP75_MOUSE]	0.932226	0.13081
Q3TJ01	tRNA-splicing ligase RtcB homolog OS=Mus musculus GN=Rtcb PE=2 SV=1 - [Q3TJ01_MOUSE]	1.06339	0.13082
Q3TEX7	Putative uncharacterized protein OS=Mus musculus GN=Mfn2 PE=2 SV=1 - [Q3TEX7_MOUSE]	0.963653	0.130977
G3UX26	Voltage-dependent anion-selective channel protein 2 (Fragment) OS=Mus musculus GN=Vdac2 PE=1 SV=1 - [G3UX26_MOUSE]	0.950489	0.131168
Q61176	Arginase-1 OS=Mus musculus GN=Arg1 PE=1 SV=1 - [ARGI1_MOUSE]	0.911181	0.131186
Q3U3T6	Putative uncharacterized protein OS=Mus musculus GN=Stk24 PE=2 SV=1 - [Q3U3T6_MOUSE]	0.851153	0.131198
Q8K2T8	RNA polymerase II-associated factor 1 homolog OS=Mus musculus GN=Paf1 PE=1 SV=1 - [PAF1_MOUSE]	1.14087	0.131227
Q6KAM0	MFLJ00394 protein (Fragment) OS=Mus musculus GN=Ubxn6 PE=2 SV=1 - [Q6KAM0_MOUSE]	1.21537	0.131285
P61082	NEDD8-conjugating enzyme Ubc12 OS=Mus musculus GN=Ube2m PE=1 SV=1 - [UBC12_MOUSE]	0.954641	0.131377
Q91YD3	mRNA-decapping enzyme 1A OS=Mus musculus GN=Dcp1a PE=1 SV=1 - [DCP1A_MOUSE]	1.30791	0.131447
Q3UFZ6	Putative uncharacterized protein (Fragment) OS=Mus musculus GN=Caprin1 PE=2 SV=1 - [Q3UFZ6_MOUSE]	0.763315	0.131814
A0A068BGT0	Vacuolar protein sorting 52 OS=Mus musculus GN=Vps52 PE=2 SV=1 - [A0A068BGT0_MOUSE]	1.28481	0.131846
A1L0X5	Krt78 protein (Fragment) OS=Mus musculus GN=Krt78 PE=2 SV=1 - [A1L0X5_MOUSE]	0.803919	0.132116
Q8BGS2	BolA-like protein 2 OS=Mus musculus GN=Bola2 PE=1 SV=1 - [BOLA2_MOUSE]	1.09989	0.13223
E9Q456	Tropomyosin alpha-1 chain OS=Mus musculus GN=Tpm1 PE=1 SV=1 - [E9Q456_MOUSE]	1.42286	0.132416
Q3UDD3	Polymerase delta-interacting protein 3 OS=Mus musculus GN=Poldip3 PE=1 SV=1 - [Q3UDD3_MOUSE]	1.38176	0.132482
D3Z4B0	Protein Srsf11 (Fragment) OS=Mus musculus GN=Srsf11 PE=1 SV=1 - [D3Z4B0_MOUSE]	0.886641	0.132647
Q8BUV3	Gephyrin OS=Mus musculus GN=Gphn PE=1 SV=2 - [GEPH_MOUSE]	1.07406	0.132799
Q7TSQ9	Component of oligomeric golgi complex 4 OS=Mus musculus GN=Cog4 PE=1 SV=1 - [Q7TSQ9_MOUSE]	1.09154	0.13282
Q78IK2	Up-regulated during skeletal muscle growth protein 5 OS=Mus musculus GN=Usmg5 PE=1 SV=1 - [USMG5_MOUSE]	0.841739	0.132948
P20029	78 kDa glucose-regulated protein OS=Mus musculus GN=Hspa5 PE=1 SV=3 - [GRP78_MOUSE]	1.03287	0.133125
Q8R4H7	N-acetylglutamate synthase, mitochondrial OS=Mus musculus GN=Nags PE=1 SV=2 - [NAGS_MOUSE]	1.20426	0.133367
Q8C163	Nuclease EXOG, mitochondrial OS=Mus musculus GN=Exog PE=1 SV=1 - [EXOG_MOUSE]	1.36803	0.133512
F6RJV6	LanC-like protein 2 (Fragment) OS=Mus musculus GN=Lancl2 PE=1 SV=1 - [F6RJV6_MOUSE]	0.788494	0.133652
P52480	Pyruvate kinase PKM OS=Mus musculus GN=Pkm PE=1 SV=4 - [KPYM_MOUSE]	0.92759	0.133703
B1AWE0	Clathrin light chain A OS=Mus musculus GN=Clta PE=1 SV=1 - [B1AWE0_MOUSE]	1.05859	0.13374
Q8BJZ7	Putative uncharacterized protein OS=Mus musculus GN=Thyn1 PE=2 SV=1 - [Q8BJZ7_MOUSE]	0.797219	0.133838
O35638	Cohesin subunit SA-2 OS=Mus musculus GN=Stag2 PE=1 SV=3 - [STAG2_MOUSE]	0.872134	0.134118
Q9D6U8	Protein FAM162A OS=Mus musculus GN=Fam162a PE=1 SV=1 - [F162A_MOUSE]	1.09706	0.134179
Q8BS93	Putative uncharacterized protein (Fragment) OS=Mus musculus GN=Tmem2 PE=2 SV=1 - [Q8BS93_MOUSE]	0.789525	0.134266
Q99KY6	Cytochrome P450, family 4, subfamily f, polypeptide 13 OS=Mus musculus GN=Cyp4f13 PE=2 SV=1 - [Q99KY6_MOUSE]	0.924035	0.134303
H3BJ71	cTAGE family member 5 (Fragment) OS=Mus musculus GN=Ctage5 PE=1 SV=1 - [H3BJ71_MOUSE]	0.811254	0.134342
E9QAS4	Chromodomain-helicase-DNA-binding protein 4 OS=Mus musculus GN=Chd4 PE=1 SV=1 - [E9QAS4_MOUSE]	0.950095	0.134351
G3UWQ8	RNA-binding protein 38 OS=Mus musculus GN=Rbm38 PE=1 SV=1 - [G3UWQ8_MOUSE]	0.892833	0.134487
Q8BLY2	Probable threonine--tRNA ligase 2, cytoplasmic OS=Mus musculus GN=Tarsl2 PE=1 SV=1 - [SYTC2_MOUSE]	1.12338	0.134711
P42208	Septin-2 OS=Mus musculus GN=Sept2 PE=1 SV=2 - [SEPT2_MOUSE]	1.09548	0.134808
D3YXP6	Phosphomevalonate kinase OS=Mus musculus GN=Pmvk PE=1 SV=1 - [D3YXP6_MOUSE]	0.774583	0.135376
Q8QZT6	Pcdh1 protein (Fragment) OS=Mus musculus GN=Pcdh1 PE=2 SV=1 - [Q8QZT6_MOUSE]	1.25328	0.135684
P40124	Adenylyl cyclase-associated protein 1 OS=Mus musculus GN=Cap1 PE=1 SV=4 - [CAP1_MOUSE]	0.906324	0.135759
A3KMJ8	Vbp1 protein (Fragment) OS=Mus musculus GN=Vbp1 PE=2 SV=1 - [A3KMJ8_MOUSE]	0.82364	0.135894
E9Q8K6	Nuclear receptor corepressor 1 (Fragment) OS=Mus musculus GN=Ncor1 PE=1 SV=1 - [E9Q8K6_MOUSE]	0.833687	0.136143
P08249	Malate dehydrogenase, mitochondrial OS=Mus musculus GN=Mdh2 PE=1 SV=3 - [MDHM_MOUSE]	0.921275	0.136698
P97865	Peroxisomal targeting signal 2 receptor OS=Mus musculus GN=Pex7 PE=1 SV=1 - [PEX7_MOUSE]	1.20857	0.137354
F8WHQ0	COX assembly mitochondrial protein 2 homolog OS=Mus musculus GN=Cmc2 PE=1 SV=1 - [F8WHQ0_MOUSE]	1.64648	0.137357
Q3B7Z2	Oxysterol-binding protein 1 OS=Mus musculus GN=Osbp PE=1 SV=3 - [OSBP1_MOUSE]	0.847009	0.137361
O35295	Transcriptional activator protein Pur-beta OS=Mus musculus GN=Purb PE=1 SV=3 - [PURB_MOUSE]	1.24134	0.137489
Q3TU28	Putative uncharacterized protein OS=Mus musculus GN=Scamp2 PE=2 SV=1 - [Q3TU28_MOUSE]	1.56416	0.137575
Q3UT32	Putative uncharacterized protein OS=Mus musculus GN=Zfyve1 PE=2 SV=1 - [Q3UT32_MOUSE]	1.25315	0.137606
Z4YL50	Adenosine deaminase-like protein OS=Mus musculus GN=Adal PE=1 SV=1 - [Z4YL50_MOUSE]	1.80692	0.13762
A0A0R4J1N1	Inter alpha-trypsin inhibitor, heavy chain 4 OS=Mus musculus GN=Itih4 PE=1 SV=1 - [A0A0R4J1N1_MOUSE]	1.28777	0.137651
A0A0R4J1Y3	Probable tRNA N6-adenosine threonylcarbamoyltransferase OS=Mus musculus GN=Osgep PE=1 SV=1 - [A0A0R4J1Y3_MOUSE]	1.19358	0.137732
Q8K157	Aldose 1-epimerase OS=Mus musculus GN=Galm PE=1 SV=1 - [GALM_MOUSE]	0.96189	0.137745
D3Z7C0	39S ribosomal protein L40, mitochondrial OS=Mus musculus GN=Mrpl40 PE=1 SV=1 - [D3Z7C0_MOUSE]	1.13753	0.137969
E9QLB8	Protein Coq8b OS=Mus musculus GN=Coq8b PE=1 SV=1 - [E9QLB8_MOUSE]	1.10739	0.138111
Q8BJL9	UDP-glucuronosyltransferase OS=Mus musculus GN=Ugt2b35 PE=1 SV=1 - [Q8BJL9_MOUSE]	0.824882	0.138422
P58021	Transmembrane 9 superfamily member 2 OS=Mus musculus GN=Tm9sf2 PE=1 SV=1 - [TM9S2_MOUSE]	1.07116	0.138504
D3Z624	Protein Mroh1 OS=Mus musculus GN=Mroh1 PE=1 SV=2 - [D3Z624_MOUSE]	0.901507	0.138545
Q99KS2	Neugrin OS=Mus musculus GN=Ngrn PE=2 SV=3 - [NGRN_MOUSE]	1.29682	0.138596
A0A0J9YU07	Ubiquitin-conjugating enzyme E2 K OS=Mus musculus GN=Ube2k PE=1 SV=1 - [A0A0J9YU07_MOUSE]	0.907719	0.138646
Q9DBF1	Alpha-aminoadipic semialdehyde dehydrogenase OS=Mus musculus GN=Aldh7a1 PE=1 SV=4 - [AL7A1_MOUSE]	0.889064	0.138916
A2AMH3	Choline transporter-like protein 1 OS=Mus musculus GN=Slc44a1 PE=1 SV=1 - [A2AMH3_MOUSE]	0.884757	0.139046
P62242	40S ribosomal protein S8 OS=Mus musculus GN=Rps8 PE=1 SV=2 - [RS8_MOUSE]	0.849276	0.139231
A0A023J6F7	NADH-ubiquinone oxidoreductase chain 1 OS=Mus musculus musculus GN=ND1 PE=3 SV=1 - [A0A023J6F7_MOUSE]	0.815408	0.139238
G5E866	Splicing factor 3B subunit 1 OS=Mus musculus GN=Sf3b1 PE=1 SV=1 - [G5E866_MOUSE]	1.08275	0.139288
Q9QXZ6	Solute carrier organic anion transporter family member 1A1 OS=Mus musculus GN=Slco1a1 PE=1 SV=1 - [SO1A1_MOUSE]	0.905842	0.13956
A0A1C7ZMZ5	Glutathione peroxidase 3 (Fragment) OS=Mus musculus GN=Gpx3 PE=4 SV=1 - [A0A1C7ZMZ5_MOUSE]	0.870869	0.139626
Q9D823	60S ribosomal protein L37 OS=Mus musculus GN=Rpl37 PE=3 SV=3 - [RL37_MOUSE]	0.827713	0.139684
A0A0R4J049	Protein arginine N-methyltransferase 5 OS=Mus musculus GN=Prmt5 PE=1 SV=1 - [A0A0R4J049_MOUSE]	1.26704	0.139698
Q9QYY3	Muscle protein 684 (Fragment) OS=Mus musculus GN=mg684 PE=2 SV=1 - [Q9QYY3_MOUSE]	1.07573	0.139852
Q99JT6	Calfacilitin OS=Mus musculus GN=Tlcd1 PE=2 SV=1 - [TLCD1_MOUSE]	1.34784	0.140043
Q8BH79	Anoctamin-10 OS=Mus musculus GN=Ano10 PE=1 SV=1 - [ANO10_MOUSE]	0.938687	0.140059
G3UXX5	DNA-directed RNA polymerases I and III subunit RPAC1 (Fragment) OS=Mus musculus GN=Polr1c PE=1 SV=1 - [G3UXX5_MOUSE]	1.81014	0.140079
Q91WR5	Aldo-keto reductase family 1 member C21 OS=Mus musculus GN=Akr1c21 PE=1 SV=2 - [AK1CL_MOUSE]	0.772185	0.140082
P00186	Cytochrome P450 1A2 OS=Mus musculus GN=Cyp1a2 PE=1 SV=1 - [CP1A2_MOUSE]	0.836658	0.140122
H7BWZ3	Actin-related protein 2/3 complex subunit 3 OS=Mus musculus GN=Arpc3 PE=1 SV=1 - [H7BWZ3_MOUSE]	0.809064	0.140341
Q3TZ42	Putative uncharacterized protein OS=Mus musculus GN=Scarb1 PE=2 SV=1 - [Q3TZ42_MOUSE]	0.948894	0.14042
Q9EPU4	Cleavage and polyadenylation specificity factor subunit 1 OS=Mus musculus GN=Cpsf1 PE=1 SV=1 - [CPSF1_MOUSE]	1.27477	0.140481
Q3TEU8	Coronin OS=Mus musculus GN=Coro1c PE=2 SV=1 - [Q3TEU8_MOUSE]	0.873169	0.140517
P12382	ATP-dependent 6-phosphofructokinase, liver type OS=Mus musculus GN=Pfkl PE=1 SV=4 - [PFKAL_MOUSE]	1.08478	0.140553
P42932	T-complex protein 1 subunit theta OS=Mus musculus GN=Cct8 PE=1 SV=3 - [TCPQ_MOUSE]	0.959696	0.140662
G3UYK9	Dystrobrevin beta (Fragment) OS=Mus musculus GN=Dtnb PE=1 SV=1 - [G3UYK9_MOUSE]	1.26408	0.140673
P17665	Cytochrome c oxidase subunit 7C, mitochondrial OS=Mus musculus GN=Cox7c PE=1 SV=1 - [COX7C_MOUSE]	0.739537	0.140677
P41233	ATP-binding cassette sub-family A member 1 OS=Mus musculus GN=Abca1 PE=1 SV=4 - [ABCA1_MOUSE]	1.077	0.140707
F6SPK0	Ubiquitin-conjugating enzyme E2 J1 (Fragment) OS=Mus musculus GN=Ube2j1 PE=1 SV=1 - [F6SPK0_MOUSE]	1.29198	0.14075
P50396	Rab GDP dissociation inhibitor alpha OS=Mus musculus GN=Gdi1 PE=1 SV=3 - [GDIA_MOUSE]	0.793586	0.140763
Q3UT19	Putative uncharacterized protein OS=Mus musculus GN=Prpf3 PE=2 SV=1 - [Q3UT19_MOUSE]	1.26731	0.140869
Q9R0P5	Destrin OS=Mus musculus GN=Dstn PE=1 SV=3 - [DEST_MOUSE]	0.767392	0.141019
P54869	Hydroxymethylglutaryl-CoA synthase, mitochondrial OS=Mus musculus GN=Hmgcs2 PE=1 SV=2 - [HMCS2_MOUSE]	0.727106	0.141022
A2BDX3	Adenylyltransferase and sulfurtransferase MOCS3 OS=Mus musculus GN=Mocs3 PE=1 SV=1 - [MOCS3_MOUSE]	1.19589	0.141142
Q9D172	ES1 protein homolog, mitochondrial OS=Mus musculus GN=D10Jhu81e PE=1 SV=1 - [ES1_MOUSE]	0.874821	0.14123
Q3TLJ5	Putative uncharacterized protein OS=Mus musculus GN=Cdk5rap3 PE=2 SV=1 - [Q3TLJ5_MOUSE]	1.04096	0.141497
Q3UPD0	Putative uncharacterized protein OS=Mus musculus GN=Scfd2 PE=2 SV=1 - [Q3UPD0_MOUSE]	0.965845	0.141545
Q8BND5	Sulfhydryl oxidase 1 OS=Mus musculus GN=Qsox1 PE=1 SV=1 - [QSOX1_MOUSE]	1.4874	0.141696
Q8R1A8	Ornithine carbamoyltransferase, mitochondrial OS=Mus musculus GN=Otc PE=1 SV=1 - [Q8R1A8_MOUSE]	0.862735	0.141861
Q8BRK9	Alpha-mannosidase 2x OS=Mus musculus GN=Man2a2 PE=1 SV=2 - [MA2A2_MOUSE]	0.859708	0.141895
P70441	Na(+)/H(+) exchange regulatory cofactor NHE-RF1 OS=Mus musculus GN=Slc9a3r1 PE=1 SV=3 - [NHRF1_MOUSE]	1.07221	0.141995
Q91XE8	Transmembrane protein 205 OS=Mus musculus GN=Tmem205 PE=1 SV=1 - [TM205_MOUSE]	0.825044	0.142014
G5E829	Plasma membrane calcium-transporting ATPase 1 OS=Mus musculus GN=Atp2b1 PE=1 SV=1 - [AT2B1_MOUSE]	1.21448	0.1421
A0A0R4J0P6	Poly(A)-specific ribonuclease PARN OS=Mus musculus GN=Parn PE=1 SV=1 - [A0A0R4J0P6_MOUSE]	0.79016	0.14216
Q3UEX8	Putative uncharacterized protein (Fragment) OS=Mus musculus GN=Plekha6 PE=2 SV=1 - [Q3UEX8_MOUSE]	1.09523	0.142236
P58252	Elongation factor 2 OS=Mus musculus GN=Eef2 PE=1 SV=2 - [EF2_MOUSE]	0.958798	0.142504
P04627	Serine/threonine-protein kinase A-Raf OS=Mus musculus GN=Araf PE=1 SV=2 - [ARAF_MOUSE]	1.33106	0.142572
Q8VCE2	GPN-loop GTPase 1 OS=Mus musculus GN=Gpn1 PE=1 SV=1 - [GPN1_MOUSE]	1.60429	0.142661
Q8R241	Isy1 protein (Fragment) OS=Mus musculus GN=Isy1 PE=2 SV=1 - [Q8R241_MOUSE]	1.35752	0.142756
E9Q5F6	Polyubiquitin-C (Fragment) OS=Mus musculus GN=Ubc PE=4 SV=1 - [E9Q5F6_MOUSE]	1.06633	0.143043
Q8R519	2-amino-3-carboxymuconate-6-semialdehyde decarboxylase OS=Mus musculus GN=Acmsd PE=1 SV=2 - [ACMSD_MOUSE]	0.906142	0.143245
A2ADA5	tRNA pseudouridine synthase-like 1 OS=Mus musculus GN=Pusl1 PE=1 SV=1 - [PUSL1_MOUSE]	1.21691	0.143318
P61089	Ubiquitin-conjugating enzyme E2 N OS=Mus musculus GN=Ube2n PE=1 SV=1 - [UBE2N_MOUSE]	0.935013	0.143355
B0R091	Calcineurin B homologous protein 1 OS=Mus musculus GN=Chp1 PE=1 SV=1 - [B0R091_MOUSE]	1.22293	0.143363
Q0GUM2	Interferon-gamma-inducible p47 GTPase OS=Mus musculus GN=Gm12250 PE=2 SV=1 - [Q0GUM2_MOUSE]	1.35905	0.143519
Q93092	Transaldolase OS=Mus musculus GN=Taldo1 PE=1 SV=2 - [TALDO_MOUSE]	0.852172	0.143526
P35282	Ras-related protein Rab-21 OS=Mus musculus GN=Rab21 PE=1 SV=4 - [RAB21_MOUSE]	1.14853	0.143667
A0A1B0GSX7	Nuclear pore complex protein Nup98-Nup96 OS=Mus musculus GN=Nup98 PE=1 SV=1 - [A0A1B0GSX7_MOUSE]	1.1698	0.1437
Q05BF0	Chchd1 protein OS=Mus musculus GN=Chchd1 PE=2 SV=1 - [Q05BF0_MOUSE]	1.24485	0.14381
Q8C0N2	Glycerol-3-phosphate acyltransferase 3 OS=Mus musculus GN=Gpat3 PE=1 SV=1 - [GPAT3_MOUSE]	1.2372	0.143922
Q9CX98	Cytochrome P450 2U1 OS=Mus musculus GN=Cyp2u1 PE=2 SV=2 - [CP2U1_MOUSE]	0.873523	0.144
Q6PB66	Leucine-rich PPR motif-containing protein, mitochondrial OS=Mus musculus GN=Lrpprc PE=1 SV=2 - [LPPRC_MOUSE]	0.901676	0.144171
Q3UXR4	Putative uncharacterized protein OS=Mus musculus GN=Ezr PE=2 SV=1 - [Q3UXR4_MOUSE]	0.885461	0.144245
P59242	Cingulin OS=Mus musculus GN=Cgn PE=1 SV=1 - [CING_MOUSE]	1.06379	0.144541
Q8C0D5	Elongation factor-like GTPase 1 OS=Mus musculus GN=Efl1 PE=1 SV=1 - [EFL1_MOUSE]	1.31119	0.144687
Q05CH9	E3 ubiquitin-protein ligase RNF123 (Fragment) OS=Mus musculus GN=Rnf123 PE=1 SV=1 - [Q05CH9_MOUSE]	0.880032	0.144992
Q9DCG6	Phenazine biosynthesis-like domain-containing protein 1 OS=Mus musculus GN=Pbld1 PE=1 SV=2 - [PBLD1_MOUSE]	1.0869	0.145016
Q3TDG1	Putative uncharacterized protein OS=Mus musculus GN=F13a1 PE=2 SV=1 - [Q3TDG1_MOUSE]	1.03484	0.145035
D3Z1Z8	Stathmin (Fragment) OS=Mus musculus GN=Stmn1 PE=1 SV=1 - [D3Z1Z8_MOUSE]	0.757603	0.145356
Q5HZI9	Solute carrier family 25 member 51 OS=Mus musculus GN=Slc25a51 PE=1 SV=1 - [S2551_MOUSE]	1.19125	0.145836
P07361	Alpha-1-acid glycoprotein 2 OS=Mus musculus GN=Orm2 PE=1 SV=1 - [A1AG2_MOUSE]	1.6425	0.146268
E9PXC0	Protein Srp54b OS=Mus musculus GN=Srp54b PE=1 SV=1 - [E9PXC0_MOUSE]	0.822466	0.146365
Q9DCN2	NADH-cytochrome b5 reductase 3 OS=Mus musculus GN=Cyb5r3 PE=1 SV=3 - [NB5R3_MOUSE]	0.859644	0.146517
Q7TMM9	Tubulin beta-2A chain OS=Mus musculus GN=Tubb2a PE=1 SV=1 - [TBB2A_MOUSE]	0.889341	0.146914
E9PUL7	Protein Nat8f1 OS=Mus musculus GN=Nat8f1 PE=1 SV=1 - [E9PUL7_MOUSE]	2.19389	0.147058
P52430	Serum paraoxonase/arylesterase 1 OS=Mus musculus GN=Pon1 PE=1 SV=2 - [PON1_MOUSE]	0.854675	0.147087
G3X9K3	Brefeldin A-inhibited guanine nucleotide-exchange protein 1 OS=Mus musculus GN=Arfgef1 PE=1 SV=1 - [BIG1_MOUSE]	0.918342	0.147183
H3BKM5	Aftiphilin (Fragment) OS=Mus musculus GN=Aftph PE=1 SV=1 - [H3BKM5_MOUSE]	1.35184	0.147355
Q9CQS8	Protein transport protein Sec61 subunit beta OS=Mus musculus GN=Sec61b PE=1 SV=3 - [SC61B_MOUSE]	1.23408	0.147363
Q6PGL7	WASH complex subunit FAM21 OS=Mus musculus GN=Fam21 PE=1 SV=1 - [FAM21_MOUSE]	1.2904	0.148071
Q9DCJ1	Target of rapamycin complex subunit LST8 OS=Mus musculus GN=Mlst8 PE=1 SV=1 - [LST8_MOUSE]	1.6169	0.148242
Q3TVF6	Putative uncharacterized protein (Fragment) OS=Mus musculus GN=Fam207a PE=2 SV=1 - [Q3TVF6_MOUSE]	1.37423	0.148267
P28658	Ataxin-10 OS=Mus musculus GN=Atxn10 PE=1 SV=2 - [ATX10_MOUSE]	0.830789	0.148355
P05064	Fructose-bisphosphate aldolase A OS=Mus musculus GN=Aldoa PE=1 SV=2 - [ALDOA_MOUSE]	0.89928	0.148383
P11859	Angiotensinogen OS=Mus musculus GN=Agt PE=1 SV=1 - [ANGT_MOUSE]	1.13027	0.148612
Q3U9G9	Lamin-B receptor OS=Mus musculus GN=Lbr PE=1 SV=2 - [LBR_MOUSE]	1.05347	0.148716
Q922Z5	Abhd5 protein (Fragment) OS=Mus musculus GN=Abhd5 PE=2 SV=1 - [Q922Z5_MOUSE]	1.23211	0.148719
V9GXP4	Protein 1110008L16Rik OS=Mus musculus GN=1110008L16Rik PE=1 SV=1 - [V9GXP4_MOUSE]	0.792091	0.148757
B9VQY2	CD1d1 OS=Mus musculus castaneus GN=Cd1d1 PE=2 SV=1 - [B9VQY2_MUSMC]	0.909034	0.148781
E0CY18	AN1-type zinc finger protein 2B (Fragment) OS=Mus musculus GN=Zfand2b PE=1 SV=1 - [E0CY18_MOUSE]	1.07932	0.148853
Q91WN4	Kynurenine 3-monooxygenase OS=Mus musculus GN=Kmo PE=1 SV=1 - [KMO_MOUSE]	0.925125	0.149177
P46471	26S protease regulatory subunit 7 OS=Mus musculus GN=Psmc2 PE=1 SV=5 - [PRS7_MOUSE]	1.06265	0.149177
Q7TNV0	Protein DEK OS=Mus musculus GN=Dek PE=1 SV=1 - [DEK_MOUSE]	0.838976	0.149418
Q9CPS7	RNA-binding protein PNO1 OS=Mus musculus GN=Pno1 PE=1 SV=1 - [PNO1_MOUSE]	1.25886	0.149543
Q3TDE4	Putative uncharacterized protein (Fragment) OS=Mus musculus GN=Ncstn PE=2 SV=1 - [Q3TDE4_MOUSE]	1.20217	0.149831
Q4VBD2	Transmembrane anterior posterior transformation protein 1 OS=Mus musculus GN=Tapt1 PE=1 SV=2 - [TAPT1_MOUSE]	1.21063	0.150242
Q99LC5	Electron transfer flavoprotein subunit alpha, mitochondrial OS=Mus musculus GN=Etfa PE=1 SV=2 - [ETFA_MOUSE]	0.926494	0.150281
A0A0J9YU61	Circadian locomoter output cycles protein kaput OS=Mus musculus GN=Clock PE=1 SV=1 - [A0A0J9YU61_MOUSE]	2.19651	0.150399
Q497Z4	Rhpn2 protein OS=Mus musculus GN=Rhpn2 PE=2 SV=1 - [Q497Z4_MOUSE]	0.811586	0.150648
P47911	60S ribosomal protein L6 OS=Mus musculus GN=Rpl6 PE=1 SV=3 - [RL6_MOUSE]	0.981454	0.150836
A2A8W8	MAP kinase-interacting serine/threonine kinase 1, isoform CRA_b OS=Mus musculus GN=Mknk1 PE=1 SV=1 - [A2A8W8_MOUSE]	1.37146	0.150855
P62852	40S ribosomal protein S25 OS=Mus musculus GN=Rps25 PE=1 SV=1 - [RS25_MOUSE]	0.940481	0.150937
Q11011	Puromycin-sensitive aminopeptidase OS=Mus musculus GN=Npepps PE=1 SV=2 - [PSA_MOUSE]	1.06401	0.151272
A0A0B4J1G1	Low affinity immunoglobulin gamma Fc region receptor II OS=Mus musculus GN=Fcgr2b PE=1 SV=1 - [A0A0B4J1G1_MOUSE]	0.925354	0.151275
P97310	DNA replication licensing factor MCM2 OS=Mus musculus GN=Mcm2 PE=1 SV=3 - [MCM2_MOUSE]	0.838104	0.151348
B7ZWF1	Ddx3x protein OS=Mus musculus GN=Ddx3x PE=2 SV=1 - [B7ZWF1_MOUSE]	1.38607	0.151387
Q9R060	Cytosolic Fe-S cluster assembly factor NUBP1 OS=Mus musculus GN=Nubp1 PE=1 SV=1 - [NUBP1_MOUSE]	1.07477	0.151614
Q3UGS9	Putative uncharacterized protein (Fragment) OS=Mus musculus GN=Clpb PE=2 SV=1 - [Q3UGS9_MOUSE]	1.12513	0.151689
P11531	Dystrophin OS=Mus musculus GN=Dmd PE=1 SV=3 - [DMD_MOUSE]	1.66056	0.151898
A0A1B0GS13	Apoptosis regulator BAX (Fragment) OS=Mus musculus GN=Bax PE=1 SV=1 - [A0A1B0GS13_MOUSE]	1.61589	0.152007
Q9JK48	Endophilin-B1 OS=Mus musculus GN=Sh3glb1 PE=1 SV=1 - [SHLB1_MOUSE]	0.829136	0.152079
O89017	Legumain OS=Mus musculus GN=Lgmn PE=1 SV=1 - [LGMN_MOUSE]	0.929134	0.152159
Q9ER39	Torsin-1A OS=Mus musculus GN=Tor1a PE=1 SV=1 - [TOR1A_MOUSE]	0.844972	0.152713
B2RXS4	Plexin-B2 OS=Mus musculus GN=Plxnb2 PE=1 SV=1 - [PLXB2_MOUSE]	1.09653	0.152834
Q9D7E3	Esterase OVCA2 OS=Mus musculus GN=Ovca2 PE=1 SV=1 - [OVCA2_MOUSE]	1.46181	0.152929
Q80U95	Ubiquitin-protein ligase E3C OS=Mus musculus GN=Ube3c PE=1 SV=2 - [UBE3C_MOUSE]	0.85721	0.153042
Q3UWN2	Putative uncharacterized protein OS=Mus musculus GN=Aass PE=2 SV=1 - [Q3UWN2_MOUSE]	0.91342	0.153141
J3QP70	Cytokine receptor-like factor 3 (Fragment) OS=Mus musculus GN=Crlf3 PE=1 SV=1 - [J3QP70_MOUSE]	1.37977	0.153219
P11352	Glutathione peroxidase 1 OS=Mus musculus GN=Gpx1 PE=1 SV=2 - [GPX1_MOUSE]	0.908419	0.153254
Q8WUR0	Protein C19orf12 homolog OS=Mus musculus PE=1 SV=1 - [CS012_MOUSE]	1.14576	0.153463
P70452	Syntaxin-4 OS=Mus musculus GN=Stx4 PE=1 SV=1 - [STX4_MOUSE]	1.20456	0.15381
B1AX95	Tumor protein p63-regulated gene 1-like protein OS=Mus musculus GN=Tprgl PE=1 SV=1 - [B1AX95_MOUSE]	1.11223	0.153895
Q8VCR4	0610038D11Rik protein OS=Mus musculus GN=Trmt112 PE=1 SV=1 - [Q8VCR4_MOUSE]	1.17975	0.154114
S4R1H6	Transmembrane protein 208 OS=Mus musculus GN=Tmem208 PE=1 SV=1 - [S4R1H6_MOUSE]	0.726738	0.154134
Q8K4Z3	NAD(P)H-hydrate epimerase OS=Mus musculus GN=Naxe PE=1 SV=1 - [NNRE_MOUSE]	0.978376	0.154227
P62830	60S ribosomal protein L23 OS=Mus musculus GN=Rpl23 PE=1 SV=1 - [RL23_MOUSE]	0.866837	0.154475
Q3TGI0	Putative uncharacterized protein OS=Mus musculus GN=Xrcc1 PE=2 SV=1 - [Q3TGI0_MOUSE]	1.38862	0.15454
Q8VE80	THO complex subunit 3 OS=Mus musculus GN=Thoc3 PE=2 SV=1 - [THOC3_MOUSE]	0.823436	0.154908
Q0PL78	RPA interacting protein epsilon OS=Mus musculus GN=Rpain PE=1 SV=1 - [Q0PL78_MOUSE]	1.92309	0.154931
Q3TE45	Succinate dehydrogenase [ubiquinone] iron-sulfur subunit, mitochondrial OS=Mus musculus GN=Sdhb PE=2 SV=1 - [Q3TE45_MOUSE]	0.889196	0.15505
A0A140LHJ7	Neuropathy target esterase (Fragment) OS=Mus musculus GN=Pnpla6 PE=1 SV=1 - [A0A140LHJ7_MOUSE]	1.55721	0.155234
G3UX55	Integrin beta-1-binding protein 1 (Fragment) OS=Mus musculus GN=Itgb1bp1 PE=1 SV=1 - [G3UX55_MOUSE]	0.90698	0.155282
P62908	40S ribosomal protein S3 OS=Mus musculus GN=Rps3 PE=1 SV=1 - [RS3_MOUSE]	0.891528	0.155475
Q9CU34	Putative uncharacterized protein (Fragment) OS=Mus musculus GN=Abcg4 PE=2 SV=1 - [Q9CU34_MOUSE]	0.525751	0.155523
A0A0R4J0B2	Phospholipase B-like 1 OS=Mus musculus GN=Plbd1 PE=1 SV=1 - [A0A0R4J0B2_MOUSE]	0.846667	0.155602
A0A0R4J1N8	Retinol dehydrogenase 13 OS=Mus musculus GN=Rdh13 PE=1 SV=1 - [A0A0R4J1N8_MOUSE]	0.928677	0.156069
Z4YKM2	CDGSH iron-sulfur domain-containing protein 3, mitochondrial OS=Mus musculus GN=Cisd3 PE=1 SV=1 - [Z4YKM2_MOUSE]	1.19959	0.156105
Q497V8	2310061I04Rik protein OS=Mus musculus GN=2310061I04Rik PE=2 SV=1 - [Q497V8_MOUSE]	1.25134	0.156436
Q3TUQ7	Prkaa1 protein OS=Mus musculus GN=Prkaa1 PE=2 SV=1 - [Q3TUQ7_MOUSE]	0.811222	0.156549
Q9QYS7	Sos1 (Fragment) OS=Mus musculus PE=4 SV=1 - [Q9QYS7_MOUSE]	0.858426	0.156659
E9Q3V2	UDP-N-acetylglucosamine transporter (Fragment) OS=Mus musculus GN=Slc35a3 PE=4 SV=1 - [E9Q3V2_MOUSE]	1.55012	0.156789
Q8CIG5	Vps8 protein OS=Mus musculus GN=Vps8 PE=2 SV=1 - [Q8CIG5_MOUSE]	1.20961	0.156874
Q9D051	Pyruvate dehydrogenase E1 component subunit beta, mitochondrial OS=Mus musculus GN=Pdhb PE=1 SV=1 - [ODPB_MOUSE]	0.868216	0.157037
Q3TXH7	Putative uncharacterized protein OS=Mus musculus GN=Csde1 PE=2 SV=1 - [Q3TXH7_MOUSE]	1.07622	0.157238
Q8BJA6	Putative uncharacterized protein (Fragment) OS=Mus musculus GN=Camk1 PE=2 SV=1 - [Q8BJA6_MOUSE]	0.880576	0.157318
P14152	Malate dehydrogenase, cytoplasmic OS=Mus musculus GN=Mdh1 PE=1 SV=3 - [MDHC_MOUSE]	0.902962	0.157408
A0A140T8P4	Protein Igkv3-9 (Fragment) OS=Mus musculus GN=Igkv3-9 PE=4 SV=2 - [A0A140T8P4_MOUSE]	1.20314	0.15747
Q78PG9	Coiled-coil domain-containing protein 25 OS=Mus musculus GN=Ccdc25 PE=1 SV=1 - [CCD25_MOUSE]	1.25276	0.157476
O55029	Coatomer subunit beta' OS=Mus musculus GN=Copb2 PE=1 SV=2 - [COPB2_MOUSE]	0.932267	0.157603
P19096	Fatty acid synthase OS=Mus musculus GN=Fasn PE=1 SV=2 - [FAS_MOUSE]	1.05592	0.157748
Q8K288	Tumor necrosis factor alpha-induced protein 8-like protein 1 OS=Mus musculus GN=Tnfaip8l1 PE=1 SV=1 - [TP8L1_MOUSE]	1.2802	0.158068
A0A0R4J004	Major facilitator superfamily domain containing 3 OS=Mus musculus GN=Mfsd3 PE=1 SV=1 - [A0A0R4J004_MOUSE]	0.854851	0.158072
Q6P2K2	Acyl-CoA thioesterase 2 OS=Mus musculus GN=Acot2 PE=2 SV=1 - [Q6P2K2_MOUSE]	1.36582	0.158324
D3Z7K5	Membrane progestin receptor alpha (Fragment) OS=Mus musculus GN=Paqr7 PE=1 SV=8 - [D3Z7K5_MOUSE]	1.90276	0.158328
Q6PJ18	Tpm2 protein OS=Mus musculus GN=Tpm2 PE=2 SV=1 - [Q6PJ18_MOUSE]	0.757693	0.158505
A0A0R4J1C2	Calpain small subunit 1 OS=Mus musculus GN=Capns1 PE=1 SV=1 - [A0A0R4J1C2_MOUSE]	0.87686	0.158922
Q8K1B8	Fermitin family homolog 3 OS=Mus musculus GN=Fermt3 PE=1 SV=1 - [URP2_MOUSE]	1.33389	0.158922
Q05DE0	ADP-ribosylation factor GTPase activating protein 1, isoform CRA_d (Fragment) OS=Mus musculus GN=Arfgap1 PE=2 SV=1 - [Q05DE0_MOUSE]	0.84209	0.159178
F6RRT7	Choline/ethanolamine kinase (Fragment) OS=Mus musculus GN=Chkb PE=1 SV=1 - [F6RRT7_MOUSE]	1.58872	0.159184
D3Z7P2	Transmembrane protein 109 (Fragment) OS=Mus musculus GN=Tmem109 PE=1 SV=1 - [D3Z7P2_MOUSE]	0.860038	0.159637
S4R2M6	MCG116386, isoform CRA_c OS=Mus musculus GN=Rbm3 PE=1 SV=1 - [S4R2M6_MOUSE]	1.11569	0.159813
Q3V493	Putative uncharacterized protein OS=Mus musculus GN=Trappc4 PE=2 SV=1 - [Q3V493_MOUSE]	0.834557	0.160072
P0C0S6	Histone H2A.Z OS=Mus musculus GN=H2afz PE=1 SV=2 - [H2AZ_MOUSE]	0.801844	0.160131
Q9WTL7	Acyl-protein thioesterase 2 OS=Mus musculus GN=Lypla2 PE=1 SV=1 - [LYPA2_MOUSE]	0.882232	0.160185
Q9ESW4	Acylglycerol kinase, mitochondrial OS=Mus musculus GN=Agk PE=1 SV=1 - [AGK_MOUSE]	0.897579	0.160248
Q8K2D3	Enhancer of mRNA-decapping protein 3 OS=Mus musculus GN=Edc3 PE=1 SV=1 - [EDC3_MOUSE]	1.3981	0.160294
Q7TQ39	Gag protein OS=Mus musculus GN=gag PE=4 SV=1 - [Q7TQ39_MOUSE]	0.812199	0.160713
P41105	60S ribosomal protein L28 OS=Mus musculus GN=Rpl28 PE=1 SV=2 - [RL28_MOUSE]	0.928269	0.160755
Q9CQU0	Thioredoxin domain-containing protein 12 OS=Mus musculus GN=Txndc12 PE=1 SV=1 - [TXD12_MOUSE]	0.890546	0.161037
B2RQQ7	CDC42 binding protein kinase beta OS=Mus musculus GN=Cdc42bpb PE=2 SV=1 - [B2RQQ7_MOUSE]	0.90644	0.161147
Q9D020	Cytosolic 5'-nucleotidase 3A OS=Mus musculus GN=Nt5c3a PE=1 SV=4 - [5NT3A_MOUSE]	0.848141	0.161166
Q6KAP2	MFLJ00241 protein (Fragment) OS=Mus musculus GN=mFLJ00241 PE=4 SV=1 - [Q6KAP2_MOUSE]	1.21226	0.161342
D3YTQ9	40S ribosomal protein S15 OS=Mus musculus GN=Rps15 PE=1 SV=1 - [D3YTQ9_MOUSE]	0.863113	0.161356
Q9Z2L6	Multiple inositol polyphosphate phosphatase 1 OS=Mus musculus GN=Minpp1 PE=1 SV=3 - [MINP1_MOUSE]	0.777197	0.161405
Q8CGA0	Protein phosphatase 1F OS=Mus musculus GN=Ppm1f PE=1 SV=1 - [PPM1F_MOUSE]	0.883221	0.161751
Q9D061	Acyl-CoA-binding domain-containing protein 6 OS=Mus musculus GN=Acbd6 PE=1 SV=2 - [ACBD6_MOUSE]	1.99814	0.161761
G3UWP3	Aldehyde dehydrogenase family 1 member A3 (Fragment) OS=Mus musculus GN=Aldh1a3 PE=1 SV=1 - [G3UWP3_MOUSE]	9.6168	0.16194
P80318	T-complex protein 1 subunit gamma OS=Mus musculus GN=Cct3 PE=1 SV=1 - [TCPG_MOUSE]	1.0583	0.162043
Q78T54	Vacuolar ATPase assembly integral membrane protein Vma21 OS=Mus musculus GN=Vma21 PE=1 SV=1 - [VMA21_MOUSE]	1.32266	0.162143
D3Z084	DNA topoisomerase (Fragment) OS=Mus musculus GN=Top3b PE=1 SV=8 - [D3Z084_MOUSE]	1.39739	0.162151
O88986	2-amino-3-ketobutyrate coenzyme A ligase, mitochondrial OS=Mus musculus GN=Gcat PE=1 SV=2 - [KBL_MOUSE]	0.900007	0.162255
Q3TJF2	Obg-like ATPase 1 OS=Mus musculus GN=Ola1 PE=2 SV=1 - [Q3TJF2_MOUSE]	0.934006	0.162631
Q8QZY2	Glycerate kinase OS=Mus musculus GN=Glyctk PE=1 SV=1 - [GLCTK_MOUSE]	1.07377	0.162658
Q9CQE1	Protein NipSnap homolog 3B OS=Mus musculus GN=Nipsnap3b PE=1 SV=1 - [NPS3B_MOUSE]	0.791127	0.16274
Q8VC85	U6 snRNA-associated Sm-like protein LSm1 OS=Mus musculus GN=Lsm1 PE=1 SV=1 - [LSM1_MOUSE]	1.24176	0.162887
Q8CE80	Calpastatin OS=Mus musculus GN=Cast PE=1 SV=1 - [Q8CE80_MOUSE]	1.20066	0.163036
A0A0R4J0U7	COMM domain-containing protein 5 OS=Mus musculus GN=Commd5 PE=1 SV=1 - [A0A0R4J0U7_MOUSE]	1.08338	0.163592
Q8BGA8	Acyl-coenzyme A synthetase ACSM5, mitochondrial OS=Mus musculus GN=Acsm5 PE=1 SV=1 - [ACSM5_MOUSE]	1.07187	0.163652
B7ZCL8	55 kDa erythrocyte membrane protein OS=Mus musculus GN=Mpp1 PE=1 SV=1 - [B7ZCL8_MOUSE]	0.869424	0.163727
Q8BI72	CDKN2A-interacting protein OS=Mus musculus GN=Cdkn2aip PE=1 SV=1 - [CARF_MOUSE]	1.17826	0.163943
Q8BNF3	Tripeptidyl peptidase I, isoform CRA_a OS=Mus musculus GN=Tpp1 PE=2 SV=1 - [Q8BNF3_MOUSE]	0.901785	0.164151
Q6NXX7	Abce1 protein (Fragment) OS=Mus musculus GN=Abce1 PE=2 SV=1 - [Q6NXX7_MOUSE]	0.95982	0.164235
Q8BWQ1	UDP-glucuronosyltransferase 2A3 OS=Mus musculus GN=Ugt2a3 PE=1 SV=1 - [UD2A3_MOUSE]	0.920558	0.164735
P54818	Galactocerebrosidase OS=Mus musculus GN=Galc PE=1 SV=2 - [GALC_MOUSE]	0.803657	0.16477
Q6PDG0	Nup205 protein (Fragment) OS=Mus musculus GN=Nup205 PE=2 SV=1 - [Q6PDG0_MOUSE]	1.06095	0.164917
Q9QZC2	Plexin-C1 OS=Mus musculus GN=Plxnc1 PE=1 SV=1 - [PLXC1_MOUSE]	1.16985	0.164954
A2AJI1	MAP7 domain-containing protein 1 OS=Mus musculus GN=Map7d1 PE=1 SV=1 - [A2AJI1_MOUSE]	1.45336	0.165134
G3X956	FACT complex subunit SPT16 OS=Mus musculus GN=Supt16 PE=1 SV=1 - [G3X956_MOUSE]	0.836671	0.165288
Q9QZQ8	Core histone macro-H2A.1 OS=Mus musculus GN=H2afy PE=1 SV=3 - [H2AY_MOUSE]	0.901246	0.165352
G3UXL7	Transcription factor SOX-8 (Fragment) OS=Mus musculus GN=Sox8 PE=1 SV=1 - [G3UXL7_MOUSE]	1.2021	0.165908
E9Q852	Protein Afdn OS=Mus musculus GN=Afdn PE=1 SV=2 - [E9Q852_MOUSE]	1.12485	0.165969
A7VL18	Gamma-aminobutyraldehyde dehydrogenase OS=Mus musculus GN=Aldh9a1 PE=2 SV=1 - [A7VL18_MOUSE]	0.924643	0.166029
Q9D820	Prolyl-tRNA synthetase associated domain-containing protein 1 OS=Mus musculus GN=Prorsd1 PE=1 SV=1 - [PRXD1_MOUSE]	1.1736	0.166159
Q5SVG5	AP-1 complex subunit beta-1 OS=Mus musculus GN=Ap1b1 PE=1 SV=1 - [Q5SVG5_MOUSE]	0.921313	0.16638
Q6PGC1	ATP-dependent RNA helicase DHX29 OS=Mus musculus GN=Dhx29 PE=1 SV=1 - [DHX29_MOUSE]	0.868636	0.166461
Q9D0J2	Putative uncharacterized protein OS=Mus musculus GN=Atp5d PE=2 SV=1 - [Q9D0J2_MOUSE]	1.08373	0.166544
Q99K94	Signal transducer and activator of transcription OS=Mus musculus GN=Stat1 PE=1 SV=1 - [Q99K94_MOUSE]	0.88408	0.166698
Q8K2Y7	39S ribosomal protein L47, mitochondrial OS=Mus musculus GN=Mrpl47 PE=1 SV=2 - [RM47_MOUSE]	0.913874	0.166705
Q3U144	Putative uncharacterized protein (Fragment) OS=Mus musculus GN=Slc3a2 PE=2 SV=1 - [Q3U144_MOUSE]	1.16902	0.166808
A0A0U1RP13	CDP-diacylglycerol--inositol 3-phosphatidyltransferase OS=Mus musculus GN=Cdipt PE=1 SV=1 - [A0A0U1RP13_MOUSE]	1.44938	0.166891
Q3TPI3	Putative uncharacterized protein (Fragment) OS=Mus musculus GN=Trim2 PE=2 SV=1 - [Q3TPI3_MOUSE]	1.18693	0.166891
Q9CZ44	NSFL1 cofactor p47 OS=Mus musculus GN=Nsfl1c PE=1 SV=1 - [NSF1C_MOUSE]	1.26359	0.167004
Q8K3M1	Cis-retinol/3alpha hydroxysterol short-chain dehydrogenase-like protein OS=Mus musculus GN=BC089597 PE=1 SV=1 - [Q8K3M1_MOUSE]	1.12526	0.167157
Q9D0A3	Arpin OS=Mus musculus GN=Arpin PE=1 SV=1 - [ARPIN_MOUSE]	0.802479	0.167274
P26638	Serine--tRNA ligase, cytoplasmic OS=Mus musculus GN=Sars PE=1 SV=3 - [SYSC_MOUSE]	0.935271	0.167415
P59999	Actin-related protein 2/3 complex subunit 4 OS=Mus musculus GN=Arpc4 PE=1 SV=3 - [ARPC4_MOUSE]	1.07667	0.167451
Q9CXV1	Succinate dehydrogenase [ubiquinone] cytochrome b small subunit, mitochondrial OS=Mus musculus GN=Sdhd PE=1 SV=2 - [DHSD_MOUSE]	0.842433	0.167515
D3YTK7	Basal cell adhesion molecule (Fragment) OS=Mus musculus GN=Bcam PE=1 SV=1 - [D3YTK7_MOUSE]	1.46844	0.167754
P58802	TBC1 domain family member 10A OS=Mus musculus GN=Tbc1d10a PE=1 SV=1 - [TB10A_MOUSE]	1.15103	0.167764
Q3TJX0	Putative uncharacterized protein OS=Mus musculus GN=Lcp1 PE=2 SV=1 - [Q3TJX0_MOUSE]	0.909174	0.167923
Q6IRT4	Eukaryotic translation initiation factor 3 subunit F OS=Mus musculus GN=Eif3f PE=2 SV=1 - [Q6IRT4_MOUSE]	0.909478	0.16793
M0QWS4	Ubiquitin-fold modifier conjugating enzyme 1, isoform CRA_c OS=Mus musculus GN=Ufc1 PE=1 SV=1 - [M0QWS4_MOUSE]	0.950427	0.168024
Q8CBM2	Aspartyl/asparaginyl beta-hydroxylase OS=Mus musculus GN=Asph PE=1 SV=1 - [Q8CBM2_MOUSE]	1.13411	0.16836
B1ATZ0	Hepatocyte growth factor-regulated tyrosine kinase substrate OS=Mus musculus GN=Hgs PE=1 SV=1 - [B1ATZ0_MOUSE]	0.927977	0.168778
P51885	Lumican OS=Mus musculus GN=Lum PE=1 SV=2 - [LUM_MOUSE]	0.793308	0.16878
Q9WUU7	Cathepsin Z OS=Mus musculus GN=Ctsz PE=1 SV=1 - [CATZ_MOUSE]	0.964323	0.16884
A0A0R4J0V5	DNA-directed RNA polymerase subunit OS=Mus musculus GN=Polr2a PE=1 SV=1 - [A0A0R4J0V5_MOUSE]	1.14688	0.168917
Q921S7	39S ribosomal protein L37, mitochondrial OS=Mus musculus GN=Mrpl37 PE=1 SV=1 - [RM37_MOUSE]	0.932179	0.169312
Q7TNZ4	Glycosylphosphatidylinositol-specific phospholipase D OS=Mus musculus GN=Gpld1 PE=2 SV=1 - [Q7TNZ4_MOUSE]	0.906909	0.169319
F6TGV1	Exosome complex component RRP40 (Fragment) OS=Mus musculus GN=Exosc3 PE=1 SV=1 - [F6TGV1_MOUSE]	1.17413	0.169352
E9PXJ0	Neuronal tyrosine-phosphorylated phosphoinositide-3-kinase adapter 1 (Fragment) OS=Mus musculus GN=Nyap1 PE=1 SV=1 - [E9PXJ0_MOUSE]	1.82491	0.169905
Q99N93	39S ribosomal protein L16, mitochondrial OS=Mus musculus GN=Mrpl16 PE=1 SV=1 - [RM16_MOUSE]	0.90113	0.170132
Q9QZN4	F-box only protein 6 OS=Mus musculus GN=Fbxo6 PE=1 SV=1 - [FBX6_MOUSE]	1.81683	0.170493
F6UP63	Lysophospholipid acyltransferase 7 (Fragment) OS=Mus musculus GN=Mboat7 PE=1 SV=1 - [F6UP63_MOUSE]	0.825895	0.170568
Q9D938	Transmembrane protein 160 OS=Mus musculus GN=Tmem160 PE=2 SV=1 - [TM160_MOUSE]	1.32451	0.17058
Q8CHT0	Delta-1-pyrroline-5-carboxylate dehydrogenase, mitochondrial OS=Mus musculus GN=Aldh4a1 PE=1 SV=3 - [AL4A1_MOUSE]	0.908245	0.170613
F8WHL1	Zinc transporter 9 OS=Mus musculus GN=Slc30a9 PE=1 SV=1 - [F8WHL1_MOUSE]	1.34647	0.170704
Q8BFS6	Serine/threonine-protein phosphatase CPPED1 OS=Mus musculus GN=Cpped1 PE=1 SV=1 - [CPPED_MOUSE]	0.928214	0.170723
Q6P5F9	Exportin-1 OS=Mus musculus GN=Xpo1 PE=1 SV=1 - [XPO1_MOUSE]	0.940231	0.170727
O88502	High affinity cAMP-specific and IBMX-insensitive 3',5'-cyclic phosphodiesterase 8A OS=Mus musculus GN=Pde8a PE=1 SV=1 - [PDE8A_MOUSE]	1.33015	0.170949
Q8BH86	UPF0317 protein C14orf159 homolog, mitochondrial OS=Mus musculus PE=1 SV=1 - [CN159_MOUSE]	1.22727	0.17107
Q3THN2	Putative uncharacterized protein OS=Mus musculus GN=Dera PE=2 SV=1 - [Q3THN2_MOUSE]	1.09851	0.171087
Q8BNX1	C-type lectin domain family 4 member G OS=Mus musculus GN=Clec4g PE=1 SV=1 - [CLC4G_MOUSE]	0.927302	0.17123
Q8BW44	Putative uncharacterized protein OS=Mus musculus GN=Acsl4 PE=2 SV=1 - [Q8BW44_MOUSE]	0.96755	0.171329
F6V9F1	Protein-L-isoaspartate(D-aspartate) O-methyltransferase (Fragment) OS=Mus musculus GN=Pcmt1 PE=1 SV=1 - [F6V9F1_MOUSE]	0.840952	0.171346
P00493	Hypoxanthine-guanine phosphoribosyltransferase OS=Mus musculus GN=Hprt1 PE=1 SV=3 - [HPRT_MOUSE]	0.823638	0.171691
P47738	Aldehyde dehydrogenase, mitochondrial OS=Mus musculus GN=Aldh2 PE=1 SV=1 - [ALDH2_MOUSE]	0.885056	0.171749
O54825	Bystin OS=Mus musculus GN=Bysl PE=1 SV=3 - [BYST_MOUSE]	1.30324	0.171768
A2AJL3	FGGY carbohydrate kinase domain-containing protein OS=Mus musculus GN=Fggy PE=1 SV=1 - [FGGY_MOUSE]	0.909389	0.172125
Q6NXL1	Protein Sec24d OS=Mus musculus GN=Sec24d PE=1 SV=1 - [Q6NXL1_MOUSE]	0.894249	0.172531
Q8BI08	Protein MAL2 OS=Mus musculus GN=Mal2 PE=1 SV=1 - [MAL2_MOUSE]	1.51728	0.172559
Q8VD62	UPF0696 protein C11orf68 homolog OS=Mus musculus GN=Bles03 PE=1 SV=1 - [CK068_MOUSE]	0.800212	0.172802
G3X8Y8	Toll-like receptor OS=Mus musculus GN=Tlr2 PE=1 SV=1 - [G3X8Y8_MOUSE]	0.938019	0.173047
Q9CQZ6	NADH dehydrogenase [ubiquinone] 1 beta subcomplex subunit 3 OS=Mus musculus GN=Ndufb3 PE=1 SV=1 - [NDUB3_MOUSE]	0.914996	0.173235
A0A0R4J140	Clustered mitochondria protein homolog OS=Mus musculus GN=Cluh PE=1 SV=1 - [A0A0R4J140_MOUSE]	1.06567	0.173462
Q3TFP0	Serine/arginine-rich-splicing factor 10 OS=Mus musculus GN=Srsf10 PE=1 SV=1 - [Q3TFP0_MOUSE]	1.25247	0.173693
Q78IK4	MICOS complex subunit Mic27 OS=Mus musculus GN=Apool PE=1 SV=1 - [MIC27_MOUSE]	1.05958	0.173849
P61982	14-3-3 protein gamma OS=Mus musculus GN=Ywhag PE=1 SV=2 - [1433G_MOUSE]	0.771563	0.173893
E9QPX1	Collagen alpha-1(XVIII) chain OS=Mus musculus GN=Col18a1 PE=1 SV=1 - [E9QPX1_MOUSE]	1.35453	0.174155
Q8BK58	HSPB1-associated protein 1 OS=Mus musculus GN=Hspbap1 PE=1 SV=2 - [HBAP1_MOUSE]	0.860397	0.174625
Q3UBB6	Putative uncharacterized protein OS=Mus musculus GN=Nolc1 PE=2 SV=1 - [Q3UBB6_MOUSE]	1.22688	0.174671
Q6A0A9	Constitutive coactivator of PPAR-gamma-like protein 1 OS=Mus musculus GN=FAM120A PE=1 SV=2 - [F120A_MOUSE]	1.08114	0.174809
H3BK73	Prosalusin (Fragment) OS=Mus musculus GN=Tor2a PE=1 SV=1 - [H3BK73_MOUSE]	1.22481	0.174956
Q3U9U5	Putative uncharacterized protein OS=Mus musculus GN=Bcap31 PE=2 SV=1 - [Q3U9U5_MOUSE]	0.862232	0.175559
Q9DCV7	Keratin, type II cytoskeletal 7 OS=Mus musculus GN=Krt7 PE=1 SV=1 - [K2C7_MOUSE]	0.941774	0.175563
Q4FZL1	Eif4a1 protein (Fragment) OS=Mus musculus GN=Eif4a1 PE=2 SV=1 - [Q4FZL1_MOUSE]	0.966584	0.176132
A0A140LJ55	Protein Slc9a6 (Fragment) OS=Mus musculus GN=Slc9a6 PE=1 SV=2 - [A0A140LJ55_MOUSE]	1.35655	0.176148
Q76LS9	Ubiquitin carboxyl-terminal hydrolase MINDY-1 OS=Mus musculus GN=Fam63a PE=1 SV=1 - [FA63A_MOUSE]	1.10912	0.176189
D3Z0Z5	GTP-binding protein Di-Ras1 (Fragment) OS=Mus musculus GN=Diras1 PE=1 SV=1 - [D3Z0Z5_MOUSE]	2.24715	0.176219
Q8CCG5	Putative uncharacterized protein OS=Mus musculus GN=Ralb PE=2 SV=1 - [Q8CCG5_MOUSE]	0.816835	0.176265
Q3TJ95	Putative uncharacterized protein OS=Mus musculus GN=Cltb PE=2 SV=1 - [Q3TJ95_MOUSE]	0.838482	0.176371
Q921W2	Nucleolysin TIAR OS=Mus musculus GN=Tial1 PE=1 SV=1 - [Q921W2_MOUSE]	0.908373	0.176592
Q9WVH9	Fibulin-5 OS=Mus musculus GN=Fbln5 PE=1 SV=1 - [FBLN5_MOUSE]	1.39419	0.176646
Q8BWS5	G protein-regulated inducer of neurite outgrowth 3 OS=Mus musculus GN=Gprin3 PE=1 SV=1 - [GRIN3_MOUSE]	1.13957	0.176651
A0A140LIS5	Arginine and glutamate-rich protein 1 (Fragment) OS=Mus musculus GN=Arglu1 PE=1 SV=1 - [A0A140LIS5_MOUSE]	0.804509	0.176678
Q64442	Sorbitol dehydrogenase OS=Mus musculus GN=Sord PE=1 SV=3 - [DHSO_MOUSE]	0.836983	0.176801
Q61081	Hsp90 co-chaperone Cdc37 OS=Mus musculus GN=Cdc37 PE=1 SV=1 - [CDC37_MOUSE]	0.805297	0.176825
Q5FWK3	Rho GTPase-activating protein 1 OS=Mus musculus GN=Arhgap1 PE=1 SV=1 - [RHG01_MOUSE]	1.21539	0.176989
Q3URS9	Coiled-coil domain-containing protein 51 OS=Mus musculus GN=Ccdc51 PE=1 SV=1 - [CCD51_MOUSE]	1.1885	0.17722
Q3UF75	Alpha-parvin OS=Mus musculus GN=Parva PE=1 SV=1 - [Q3UF75_MOUSE]	0.877845	0.177236
D3YWF6	Ubiquitin thioesterase OTUB1 OS=Mus musculus GN=Otub1 PE=1 SV=1 - [D3YWF6_MOUSE]	0.943052	0.17725
A0A0N4SWC0	Protein Plekha5 OS=Mus musculus GN=Plekha5 PE=1 SV=1 - [A0A0N4SWC0_MOUSE]	0.840972	0.177255
Q6PD19	UPF0668 protein C10orf76 homolog OS=Mus musculus PE=1 SV=2 - [CJ076_MOUSE]	1.16912	0.177294
P40336	Vacuolar protein sorting-associated protein 26A OS=Mus musculus GN=Vps26a PE=1 SV=1 - [VP26A_MOUSE]	1.15077	0.177337
Q3UQ32	Putative uncharacterized protein OS=Mus musculus GN=Synrg PE=2 SV=1 - [Q3UQ32_MOUSE]	1.22595	0.177373
O70480	Vesicle-associated membrane protein 4 OS=Mus musculus GN=Vamp4 PE=1 SV=1 - [VAMP4_MOUSE]	0.6756	0.17739
B2RSU6	Cingulin-like 1 OS=Mus musculus GN=Cgnl1 PE=1 SV=1 - [B2RSU6_MOUSE]	0.906548	0.177556
Q3TCS0	Putative uncharacterized protein OS=Mus musculus GN=Prep PE=2 SV=1 - [Q3TCS0_MOUSE]	0.93914	0.177694
E9QQ99	E3 ubiquitin-protein ligase synoviolin OS=Mus musculus GN=Syvn1 PE=1 SV=1 - [E9QQ99_MOUSE]	1.32719	0.177733
Q8BX02	KN motif and ankyrin repeat domain-containing protein 2 OS=Mus musculus GN=Kank2 PE=1 SV=1 - [KANK2_MOUSE]	1.2592	0.177782
F6T4M4	Serine/arginine repetitive matrix protein 1 (Fragment) OS=Mus musculus GN=Srrm1 PE=1 SV=1 - [F6T4M4_MOUSE]	0.800289	0.178078
A0A0R4J0N9	Microtubule-associated tumor suppressor 1 homolog OS=Mus musculus GN=Mtus1 PE=1 SV=1 - [A0A0R4J0N9_MOUSE]	0.884044	0.178296
A1A4T2	Alpha glucosidase 2 alpha neutral subunit OS=Mus musculus GN=Ganab PE=2 SV=1 - [A1A4T2_MOUSE]	1.07492	0.178329
P45952	Medium-chain specific acyl-CoA dehydrogenase, mitochondrial OS=Mus musculus GN=Acadm PE=1 SV=1 - [ACADM_MOUSE]	0.939052	0.17839
Q9DC23	DnaJ homolog subfamily C member 10 OS=Mus musculus GN=Dnajc10 PE=1 SV=2 - [DJC10_MOUSE]	0.946283	0.178452
P56391	Cytochrome c oxidase subunit 6B1 OS=Mus musculus GN=Cox6b1 PE=1 SV=2 - [CX6B1_MOUSE]	0.938874	0.178699
A0A023J612	Cytochrome c oxidase subunit 1 OS=Mus musculus castaneus GN=COX1 PE=3 SV=1 - [A0A023J612_MUSMC]	0.761223	0.178729
Q9ESW8	Pyroglutamyl-peptidase 1 OS=Mus musculus GN=Pgpep1 PE=1 SV=1 - [PGPI_MOUSE]	0.673039	0.179024
Q9CX86	Heterogeneous nuclear ribonucleoprotein A0 OS=Mus musculus GN=Hnrnpa0 PE=1 SV=1 - [ROA0_MOUSE]	1.3911	0.17917
B7ZWI2	1110005A23Rik protein OS=Mus musculus GN=1110005A23Rik PE=2 SV=1 - [B7ZWI2_MOUSE]	0.746913	0.179271
Q3TXT4	Putative uncharacterized protein OS=Mus musculus GN=Snx5 PE=2 SV=1 - [Q3TXT4_MOUSE]	0.858515	0.17954
Q9CZN8	Glutamyl-tRNA(Gln) amidotransferase subunit A, mitochondrial OS=Mus musculus GN=Qrsl1 PE=1 SV=1 - [GATA_MOUSE]	1.24082	0.179679
Q5ND13	Septin-4 (Fragment) OS=Mus musculus GN=Sept4 PE=1 SV=1 - [Q5ND13_MOUSE]	0.8725	0.179722
Q922I0	U2 small nuclear ribonucleoprotein auxiliary factor (U2AF) 2 OS=Mus musculus GN=U2af2 PE=2 SV=1 - [Q922I0_MOUSE]	0.950585	0.179858
Q9CVB6	Actin-related protein 2/3 complex subunit 2 OS=Mus musculus GN=Arpc2 PE=1 SV=3 - [ARPC2_MOUSE]	0.865197	0.179907
Q62048	Astrocytic phosphoprotein PEA-15 OS=Mus musculus GN=Pea15 PE=1 SV=1 - [PEA15_MOUSE]	0.776423	0.180162
P62307	Small nuclear ribonucleoprotein F OS=Mus musculus GN=Snrpf PE=1 SV=1 - [RUXF_MOUSE]	1.28863	0.180215
Q8C6F3	Putative uncharacterized protein (Fragment) OS=Mus musculus GN=Kdelc2 PE=2 SV=1 - [Q8C6F3_MOUSE]	0.908403	0.180418
Q9Z1R4	Uncharacterized protein C6orf47 homolog OS=Mus musculus GN=D17h6s53e PE=1 SV=1 - [CF047_MOUSE]	0.932593	0.180466
I7HJR4	Centrosomal protein of 112 kDa (Fragment) OS=Mus musculus GN=Cep112 PE=1 SV=2 - [I7HJR4_MOUSE]	1.53821	0.180625
Q5RJB9	Serine/threonine-protein phosphatase 4 regulatory subunit 3B (Fragment) OS=Mus musculus GN=Smek2 PE=1 SV=1 - [Q5RJB9_MOUSE]	0.833055	0.180708
H9KV01	Protein SON OS=Mus musculus GN=Son PE=1 SV=1 - [H9KV01_MOUSE]	1.26193	0.180804
Q8BL36	Putative uncharacterized protein OS=Mus musculus GN=Fam98a PE=2 SV=1 - [Q8BL36_MOUSE]	1.08592	0.180982
Q9D1G1	Ras-related protein Rab-1B OS=Mus musculus GN=Rab1b PE=1 SV=1 - [RAB1B_MOUSE]	0.937154	0.181056
Q8BX24	Protein Slc35d1 OS=Mus musculus GN=Slc35d1 PE=1 SV=1 - [Q8BX24_MOUSE]	1.21781	0.181219
Q8BRA5	Putative uncharacterized protein (Fragment) OS=Mus musculus GN=Cpsf3 PE=2 SV=1 - [Q8BRA5_MOUSE]	1.23281	0.181408
Q9DBJ3	Brain-specific angiogenesis inhibitor 1-associated protein 2-like protein 1 OS=Mus musculus GN=Baiap2l1 PE=1 SV=1 - [BI2L1_MOUSE]	0.835038	0.181548
Q9CSH3	Exosome complex exonuclease RRP44 OS=Mus musculus GN=Dis3 PE=1 SV=4 - [RRP44_MOUSE]	1.28463	0.181701
Q5ND29	Rab-interacting lysosomal protein OS=Mus musculus GN=Rilp PE=1 SV=1 - [RILP_MOUSE]	0.703414	0.181777
Q7M739	Nuclear pore complex-associated intranuclear coiled-coil protein TPR OS=Mus musculus GN=Tpr PE=1 SV=1 - [Q7M739_MOUSE]	1.17547	0.181878
F7BWJ0	Vang-like protein 1 (Fragment) OS=Mus musculus GN=Vangl1 PE=1 SV=1 - [F7BWJ0_MOUSE]	1.38122	0.181967
P62962	Profilin-1 OS=Mus musculus GN=Pfn1 PE=1 SV=2 - [PROF1_MOUSE]	0.874725	0.18216
Q9D2V7	Coronin-7 OS=Mus musculus GN=Coro7 PE=1 SV=2 - [CORO7_MOUSE]	1.07358	0.182208
Q6P5C1	Pomt2 protein (Fragment) OS=Mus musculus GN=Pomt2 PE=2 SV=1 - [Q6P5C1_MOUSE]	0.848241	0.18237
Q921I1	Serotransferrin OS=Mus musculus GN=Tf PE=1 SV=1 - [TRFE_MOUSE]	1.15864	0.182463
Q8BRA9	Putative uncharacterized protein OS=Mus musculus PE=2 SV=1 - [Q8BRA9_MOUSE]	0.827489	0.182469
Q3U3Q1	Serine/threonine-protein kinase ULK3 OS=Mus musculus GN=Ulk3 PE=2 SV=1 - [ULK3_MOUSE]	0.807186	0.182577
A0A0A6YY22	Cytochrome b561 domain-containing protein 2 OS=Mus musculus GN=Cyb561d2 PE=1 SV=1 - [A0A0A6YY22_MOUSE]	1.30708	0.182594
Q9CPU0	Lactoylglutathione lyase OS=Mus musculus GN=Glo1 PE=1 SV=3 - [LGUL_MOUSE]	0.845678	0.18273
Q3U046	Putative uncharacterized protein (Fragment) OS=Mus musculus GN=Yap1 PE=2 SV=1 - [Q3U046_MOUSE]	1.37897	0.18283
Q8R1Q9	Ribokinase OS=Mus musculus GN=Rbks PE=1 SV=1 - [RBSK_MOUSE]	1.14718	0.182994
P26039	Talin-1 OS=Mus musculus GN=Tln1 PE=1 SV=2 - [TLN1_MOUSE]	1.04104	0.183031
A2ASZ8	Calcium-binding mitochondrial carrier protein SCaMC-2 OS=Mus musculus GN=Slc25a25 PE=1 SV=1 - [SCMC2_MOUSE]	1.04071	0.183137
E9QQ10	A-kinase anchor protein 9 OS=Mus musculus GN=Akap9 PE=1 SV=1 - [E9QQ10_MOUSE]	1.08546	0.183196
Q8CDM8	Protein FAM160B1 OS=Mus musculus GN=Fam160b1 PE=1 SV=2 - [F16B1_MOUSE]	0.825623	0.183443
E9QLQ3	Phosphodiesterase OS=Mus musculus GN=Pde3b PE=1 SV=1 - [E9QLQ3_MOUSE]	1.1575	0.183533
Q8BGW2	WW domain binding protein 1-like OS=Mus musculus GN=Wbp1l PE=2 SV=1 - [WBP1L_MOUSE]	1.24071	0.183621
P35290	Ras-related protein Rab-24 OS=Mus musculus GN=Rab24 PE=1 SV=2 - [RAB24_MOUSE]	0.808175	0.183673
Q9CXN7	Phenazine biosynthesis-like domain-containing protein 2 OS=Mus musculus GN=Pbld2 PE=1 SV=1 - [PBLD2_MOUSE]	1.20768	0.183859
P60710	Actin, cytoplasmic 1 OS=Mus musculus GN=Actb PE=1 SV=1 - [ACTB_MOUSE]	0.913348	0.18387
A0A0J9YU92	F-box only protein 21 (Fragment) OS=Mus musculus GN=Fbxo21 PE=1 SV=1 - [A0A0J9YU92_MOUSE]	1.3333	0.184126
Q9D6R2	Isocitrate dehydrogenase [NAD] subunit alpha, mitochondrial OS=Mus musculus GN=Idh3a PE=1 SV=1 - [IDH3A_MOUSE]	0.92584	0.184409
O54950	5'-AMP-activated protein kinase subunit gamma-1 OS=Mus musculus GN=Prkag1 PE=1 SV=2 - [AAKG1_MOUSE]	0.873814	0.184504
Q3THE2	Myosin regulatory light chain 12B OS=Mus musculus GN=Myl12b PE=1 SV=2 - [ML12B_MOUSE]	1.511	0.184721
Q3TV90	Putative uncharacterized protein (Fragment) OS=Mus musculus GN=Luc7l PE=2 SV=1 - [Q3TV90_MOUSE]	1.18083	0.184768
P38060	Hydroxymethylglutaryl-CoA lyase, mitochondrial OS=Mus musculus GN=Hmgcl PE=1 SV=2 - [HMGCL_MOUSE]	1.06286	0.185198
Q505D7	Optic atrophy 3 protein homolog OS=Mus musculus GN=Opa3 PE=1 SV=1 - [OPA3_MOUSE]	1.07177	0.185326
Q8K299	Scavenger receptor class A member 5 OS=Mus musculus GN=Scara5 PE=1 SV=1 - [SCAR5_MOUSE]	1.39183	0.185788
Q9D5J6	Sedoheptulokinase OS=Mus musculus GN=Shpk PE=1 SV=1 - [SHPK_MOUSE]	1.25745	0.186145
P62267	40S ribosomal protein S23 OS=Mus musculus GN=Rps23 PE=1 SV=3 - [RS23_MOUSE]	0.841247	0.186192
E0CY70	High affinity cAMP-specific and IBMX-insensitive 3',5'-cyclic phosphodiesterase 8B (Fragment) OS=Mus musculus GN=Pde8b PE=1 SV=1 - [E0CY70_MOUSE]	0.78565	0.186293
F7B6K4	Pantothenate kinase 4 (Fragment) OS=Mus musculus GN=Pank4 PE=1 SV=1 - [F7B6K4_MOUSE]	0.799016	0.186425
Q99K30	Epidermal growth factor receptor kinase substrate 8-like protein 2 OS=Mus musculus GN=Eps8l2 PE=1 SV=1 - [ES8L2_MOUSE]	1.23153	0.186447
Q9JME7	Trafficking protein particle complex subunit 2-like protein OS=Mus musculus GN=Trappc2l PE=1 SV=1 - [TPC2L_MOUSE]	1.17103	0.186484
Q9JIK9	28S ribosomal protein S34, mitochondrial OS=Mus musculus GN=Mrps34 PE=1 SV=1 - [RT34_MOUSE]	1.14818	0.186602
Q3U6M7	Putative uncharacterized protein (Fragment) OS=Mus musculus GN=Cybb PE=2 SV=1 - [Q3U6M7_MOUSE]	1.24662	0.186672
F6YCH1	Wings apart-like protein homolog (Fragment) OS=Mus musculus GN=Wapl PE=1 SV=1 - [F6YCH1_MOUSE]	0.900112	0.187109
E9PV24	Fibrinogen alpha chain OS=Mus musculus GN=Fga PE=1 SV=1 - [FIBA_MOUSE]	1.2666	0.187111
Q8K304	E3 ubiquitin-protein ligase TM129 OS=Mus musculus GN=Tmem129 PE=2 SV=1 - [TM129_MOUSE]	1.24242	0.187327
P97807	Fumarate hydratase, mitochondrial OS=Mus musculus GN=Fh PE=1 SV=3 - [FUMH_MOUSE]	0.933858	0.187342
Q3U6D2	Putative uncharacterized protein OS=Mus musculus GN=Rcc1 PE=2 SV=1 - [Q3U6D2_MOUSE]	1.34951	0.187577
Q8CED1	RIKEN cDNA 2310042L06, isoform CRA_b OS=Mus musculus GN=Ccdc134 PE=2 SV=1 - [Q8CED1_MOUSE]	1.17485	0.187773
Q8CF98	Collectin-10 OS=Mus musculus GN=Colec10 PE=2 SV=1 - [COL10_MOUSE]	0.890615	0.187797
Q3V2A6	Putative uncharacterized protein (Fragment) OS=Mus musculus GN=Inhbc PE=2 SV=1 - [Q3V2A6_MOUSE]	1.20149	0.187838
Q9CQZ0	ORM1-like protein 2 OS=Mus musculus GN=Ormdl2 PE=1 SV=1 - [ORML2_MOUSE]	1.24668	0.188001
Q99PG0	Arylacetamide deacetylase OS=Mus musculus GN=Aadac PE=1 SV=3 - [AAAD_MOUSE]	0.869685	0.188167
A8DUP7	Beta-globin OS=Mus musculus GN=Hbbt1 PE=3 SV=1 - [A8DUP7_MOUSE]	0.787109	0.189016
Q3TRF3	Putative uncharacterized protein OS=Mus musculus GN=Mettl13 PE=2 SV=1 - [Q3TRF3_MOUSE]	1.26764	0.189313
Q3V1X1	Putative uncharacterized protein (Fragment) OS=Mus musculus GN=Mycbp PE=2 SV=1 - [Q3V1X1_MOUSE]	0.820374	0.18932
P63005	Platelet-activating factor acetylhydrolase IB subunit alpha OS=Mus musculus GN=Pafah1b1 PE=1 SV=2 - [LIS1_MOUSE]	0.882332	0.189431
Q91XL1	Leucine-rich HEV glycoprotein OS=Mus musculus GN=Lrg1 PE=1 SV=1 - [Q91XL1_MOUSE]	2.18597	0.18945
E9PZ92	Exocyst complex component 5 OS=Mus musculus GN=Exoc5 PE=1 SV=1 - [E9PZ92_MOUSE]	1.25126	0.189577
A0A0G2JER6	Arf-GAP with GTPase, ANK repeat and PH domain-containing protein 3 (Fragment) OS=Mus musculus GN=Agap3 PE=1 SV=1 - [A0A0G2JER6_MOUSE]	1.79746	0.189586
D3YU06	Phospholipase ABHD3 OS=Mus musculus GN=Abhd3 PE=1 SV=1 - [D3YU06_MOUSE]	1.08089	0.189794
Q8C2E7	WASH complex subunit strumpellin OS=Mus musculus GN=Kiaa0196 PE=1 SV=2 - [STRUM_MOUSE]	1.17397	0.189891
B7ZWC0	N-myc downstream regulated gene 1 OS=Mus musculus GN=Ndrg1 PE=2 SV=1 - [B7ZWC0_MOUSE]	1.6008	0.190232
S4R294	Protein PRRC2C OS=Mus musculus GN=Prrc2c PE=1 SV=1 - [S4R294_MOUSE]	1.27737	0.190301
Q3U0S4	Putative uncharacterized protein OS=Mus musculus GN=Ctdp1 PE=2 SV=1 - [Q3U0S4_MOUSE]	1.14331	0.190458
Q3THQ5	Putative uncharacterized protein OS=Mus musculus GN=Stip1 PE=2 SV=1 - [Q3THQ5_MOUSE]	0.898435	0.190467
A0A0G2JFA5	Transcriptional regulator ATRX (Fragment) OS=Mus musculus GN=Atrx PE=1 SV=1 - [A0A0G2JFA5_MOUSE]	1.50825	0.190559
Q5RJV4	Phosphoglucomutase 2 OS=Mus musculus GN=Pgm2 PE=2 SV=1 - [Q5RJV4_MOUSE]	0.911653	0.190581
Q05BN2	Pa2g4 protein (Fragment) OS=Mus musculus GN=Pa2g4 PE=2 SV=1 - [Q05BN2_MOUSE]	0.91384	0.190606
P14824	Annexin A6 OS=Mus musculus GN=Anxa6 PE=1 SV=3 - [ANXA6_MOUSE]	0.707364	0.191475
A2NTK2	PIRA5 (Fragment) OS=Mus musculus GN=Pira5 PE=2 SV=1 - [A2NTK2_MOUSE]	1.34355	0.191595
B1B0C7	Basement membrane-specific heparan sulfate proteoglycan core protein OS=Mus musculus GN=Hspg2 PE=1 SV=1 - [B1B0C7_MOUSE]	1.16504	0.191614
D3YXZ5	RNA-binding protein 47 OS=Mus musculus GN=Rbm47 PE=1 SV=1 - [D3YXZ5_MOUSE]	1.22917	0.191676
Q80SX0	StAR-related lipid transfer protein 4 OS=Mus musculus GN=Stard4 PE=1 SV=1 - [Q80SX0_MOUSE]	1.47338	0.192096
P40237	CD82 antigen OS=Mus musculus GN=Cd82 PE=1 SV=1 - [CD82_MOUSE]	0.849396	0.19214
Q3TN29	Putative uncharacterized protein OS=Mus musculus GN=Pnpt1 PE=2 SV=1 - [Q3TN29_MOUSE]	0.940188	0.192222
F8WID5	Tropomyosin alpha-1 chain OS=Mus musculus GN=Tpm1 PE=1 SV=1 - [F8WID5_MOUSE]	0.764175	0.19231
Q3UA32	Polypeptide N-acetylgalactosaminyltransferase (Fragment) OS=Mus musculus GN=Galnt2 PE=2 SV=1 - [Q3UA32_MOUSE]	1.15507	0.192325
Q9Z2Y8	Proline synthase co-transcribed bacterial homolog protein OS=Mus musculus GN=Prosc PE=1 SV=1 - [PROSC_MOUSE]	0.926267	0.192625
A2AGL5	Apoptosis, caspase activation inhibitor, isoform CRA_c OS=Mus musculus GN=Aven PE=1 SV=1 - [A2AGL5_MOUSE]	1.16139	0.192877
Q64324	Syntaxin-binding protein 2 OS=Mus musculus GN=Stxbp2 PE=1 SV=1 - [STXB2_MOUSE]	1.17761	0.192897
A4FUV7	Met protein (Fragment) OS=Mus musculus GN=Met PE=2 SV=1 - [A4FUV7_MOUSE]	0.975587	0.192923
P62320	Small nuclear ribonucleoprotein Sm D3 OS=Mus musculus GN=Snrpd3 PE=1 SV=1 - [SMD3_MOUSE]	0.771324	0.192946
P62827	GTP-binding nuclear protein Ran OS=Mus musculus GN=Ran PE=1 SV=3 - [RAN_MOUSE]	0.860989	0.192953
Q3TU24	Putative uncharacterized protein (Fragment) OS=Mus musculus GN=Mre11a PE=2 SV=1 - [Q3TU24_MOUSE]	1.28049	0.192957
Q60770	Syntaxin-binding protein 3 OS=Mus musculus GN=Stxbp3 PE=1 SV=1 - [STXB3_MOUSE]	0.918681	0.193024
Q8CC47	Putative uncharacterized protein OS=Mus musculus GN=Galns PE=2 SV=1 - [Q8CC47_MOUSE]	0.746597	0.193074
A2ATI9	Golgi reassembly stacking protein 2, isoform CRA_d OS=Mus musculus GN=Gorasp2 PE=1 SV=1 - [A2ATI9_MOUSE]	0.899517	0.193177
Q504N4	Deoxyguanosine kinase, isoform CRA_c OS=Mus musculus GN=Dguok PE=1 SV=1 - [Q504N4_MOUSE]	1.18967	0.19366
Q99KV2	Glb1 protein (Fragment) OS=Mus musculus GN=Glb1 PE=2 SV=1 - [Q99KV2_MOUSE]	0.858723	0.193815
Q8VCH7	Retinol dehydrogenase 10 OS=Mus musculus GN=Rdh10 PE=1 SV=2 - [RDH10_MOUSE]	0.864471	0.193944
P09411	Phosphoglycerate kinase 1 OS=Mus musculus GN=Pgk1 PE=1 SV=4 - [PGK1_MOUSE]	0.883172	0.194319
G3X9V2	Catenin (Cadherin associated protein), delta 1, isoform CRA_a OS=Mus musculus GN=Ctnnd1 PE=1 SV=1 - [G3X9V2_MOUSE]	1.61953	0.194332
Q3TTH8	Putative uncharacterized protein (Fragment) OS=Mus musculus GN=Tdrd7 PE=2 SV=1 - [Q3TTH8_MOUSE]	0.904378	0.194359
Q5YD48	APOBEC1 complementation factor OS=Mus musculus GN=A1cf PE=1 SV=2 - [A1CF_MOUSE]	0.877528	0.19437
D3YX34	Dynactin subunit 1 OS=Mus musculus GN=Dctn1 PE=1 SV=1 - [D3YX34_MOUSE]	1.18509	0.194478
Q9WVD5	Mitochondrial ornithine transporter 1 OS=Mus musculus GN=Slc25a15 PE=1 SV=1 - [ORNT1_MOUSE]	0.869509	0.194937
E0CY16	Cell adhesion molecule 1 OS=Mus musculus GN=Cadm1 PE=1 SV=1 - [E0CY16_MOUSE]	0.789604	0.195344
Q3UJR8	Transcription factor BTF3 OS=Mus musculus GN=Btf3 PE=2 SV=1 - [Q3UJR8_MOUSE]	0.84092	0.195428
P51859	Hepatoma-derived growth factor OS=Mus musculus GN=Hdgf PE=1 SV=2 - [HDGF_MOUSE]	0.813811	0.195457
Q61635	GTP-binding protein OS=Mus musculus GN=Ifi47 PE=1 SV=1 - [Q61635_MOUSE]	0.9388	0.195841
Q5M9N6	Rpl37a protein OS=Mus musculus GN=Rpl37a PE=2 SV=1 - [Q5M9N6_MOUSE]	0.876195	0.195876
Q8R5I6	Glutathione S-transferase mu 4 OS=Mus musculus GN=Gstm4 PE=1 SV=1 - [Q8R5I6_MOUSE]	0.889577	0.196191
Q3TI79	Putative uncharacterized protein OS=Mus musculus GN=Dkc1 PE=2 SV=1 - [Q3TI79_MOUSE]	0.859814	0.196303
Q8BPQ6	Putative uncharacterized protein OS=Mus musculus GN=Pard3 PE=2 SV=1 - [Q8BPQ6_MOUSE]	1.15999	0.196602
A0A0R4J0E1	Fibrinogen-like protein 1 OS=Mus musculus GN=Fgl1 PE=1 SV=1 - [A0A0R4J0E1_MOUSE]	1.51224	0.196674
Q9DD18	D-tyrosyl-tRNA(Tyr) deacylase 1 OS=Mus musculus GN=Dtd1 PE=1 SV=2 - [DTD1_MOUSE]	1.77986	0.196694
A2RRJ4	Exportin 5 OS=Mus musculus GN=Xpo5 PE=2 SV=1 - [A2RRJ4_MOUSE]	1.03628	0.1967
E9Q774	Protein Akap11 OS=Mus musculus GN=Akap11 PE=1 SV=1 - [E9Q774_MOUSE]	1.3898	0.196764
P49182	Heparin cofactor 2 OS=Mus musculus GN=Serpind1 PE=1 SV=1 - [HEP2_MOUSE]	1.16981	0.197162
Q3U186	Probable arginine--tRNA ligase, mitochondrial OS=Mus musculus GN=Rars2 PE=1 SV=1 - [SYRM_MOUSE]	1.19326	0.197311
E9Q3Z4	Hexokinase-3 OS=Mus musculus GN=Hk3 PE=1 SV=1 - [E9Q3Z4_MOUSE]	1.3714	0.197321
H3BLM7	Protein FAM107B OS=Mus musculus GN=Fam107b PE=1 SV=1 - [H3BLM7_MOUSE]	0.682268	0.197709
F6TLV3	Fibronectin type-III domain-containing protein 3A (Fragment) OS=Mus musculus GN=Fndc3a PE=1 SV=1 - [F6TLV3_MOUSE]	0.91515	0.197745
A0A0J9YUQ8	Gelsolin (Fragment) OS=Mus musculus GN=Gsn PE=1 SV=1 - [A0A0J9YUQ8_MOUSE]	1.14383	0.197813
P21278	Guanine nucleotide-binding protein subunit alpha-11 OS=Mus musculus GN=Gna11 PE=1 SV=1 - [GNA11_MOUSE]	1.4431	0.19796
Q3U8R9	Putative uncharacterized protein OS=Mus musculus GN=Txnl1 PE=2 SV=1 - [Q3U8R9_MOUSE]	0.927975	0.197979
E9Q0X9	Methyltransferase-like protein 17, mitochondrial OS=Mus musculus GN=Mettl17 PE=1 SV=1 - [E9Q0X9_MOUSE]	1.57288	0.197982
Q8BTZ7	Mannose-1-phosphate guanyltransferase beta OS=Mus musculus GN=Gmppb PE=1 SV=1 - [GMPPB_MOUSE]	1.25531	0.198153
Q8VED9	Galectin-related protein OS=Mus musculus GN=Lgalsl PE=1 SV=1 - [LEGL_MOUSE]	1.42673	0.198418
B2RWT9	Plexin B1 OS=Mus musculus GN=Plxnb1 PE=2 SV=1 - [B2RWT9_MOUSE]	1.39582	0.198563
Q9Z315	U4/U6.U5 tri-snRNP-associated protein 1 OS=Mus musculus GN=Sart1 PE=1 SV=1 - [SNUT1_MOUSE]	1.09664	0.198626
Q9JLV5	Cullin-3 OS=Mus musculus GN=Cul3 PE=1 SV=1 - [CUL3_MOUSE]	0.844819	0.198739
Q810U5	Coiled-coil domain-containing protein 50 OS=Mus musculus GN=Ccdc50 PE=1 SV=1 - [CCD50_MOUSE]	1.45472	0.198948
Q9D706	RNA polymerase II-associated protein 3 OS=Mus musculus GN=Rpap3 PE=1 SV=1 - [RPAP3_MOUSE]	1.06615	0.198998
A7UAK4	6-phosphofructo-2-kinase/fructose-2, 6-biphosphatase 3 splice variant 1 OS=Mus musculus GN=Pfkfb3 PE=1 SV=1 - [A7UAK4_MOUSE]	0.906723	0.199015
D3YWI4	Protein Mpv17 OS=Mus musculus GN=Mpv17 PE=1 SV=1 - [D3YWI4_MOUSE]	1.56317	0.199198
Q3U1M9	Putative uncharacterized protein OS=Mus musculus GN=Adgre1 PE=2 SV=1 - [Q3U1M9_MOUSE]	1.31651	0.199347
Q3UVL4	Vacuolar protein sorting-associated protein 51 homolog OS=Mus musculus GN=Vps51 PE=1 SV=2 - [VPS51_MOUSE]	1.27109	0.199369
Q9CZG3	COMM domain-containing protein 8 OS=Mus musculus GN=Commd8 PE=1 SV=1 - [COMD8_MOUSE]	0.86375	0.199407
Q9JMD0	BUB3-interacting and GLEBS motif-containing protein ZNF207 OS=Mus musculus GN=Znf207 PE=1 SV=1 - [ZN207_MOUSE]	1.4809	0.199467
A0PJI0	Prpf40a protein (Fragment) OS=Mus musculus GN=Prpf40a PE=2 SV=1 - [A0PJI0_MOUSE]	1.23595	0.199468
Q3UC76	Putative uncharacterized protein OS=Mus musculus GN=Eif1a PE=2 SV=1 - [Q3UC76_MOUSE]	0.800888	0.199507
Q3UM45	Protein phosphatase 1 regulatory subunit 7 OS=Mus musculus GN=Ppp1r7 PE=1 SV=2 - [PP1R7_MOUSE]	0.961297	0.199887
Q8BXV9	Putative uncharacterized protein (Fragment) OS=Mus musculus GN=Tnrc6b PE=2 SV=1 - [Q8BXV9_MOUSE]	1.46471	0.200074
B1AUE5	Peroxisome biogenesis factor 10 OS=Mus musculus GN=Pex10 PE=2 SV=1 - [PEX10_MOUSE]	1.26331	0.200206
P06728	Apolipoprotein A-IV OS=Mus musculus GN=Apoa4 PE=1 SV=3 - [APOA4_MOUSE]	1.46387	0.200321
Q8BS95	Golgi pH regulator OS=Mus musculus GN=Gpr89a PE=1 SV=2 - [GPHR_MOUSE]	0.837463	0.200391
Q3TL95	Proteasome subunit alpha type (Fragment) OS=Mus musculus GN=Psma4 PE=2 SV=1 - [Q3TL95_MOUSE]	0.907049	0.200531
P25688	Uricase OS=Mus musculus GN=Uox PE=1 SV=2 - [URIC_MOUSE]	0.823336	0.200952
Q02819	Nucleobindin-1 OS=Mus musculus GN=Nucb1 PE=1 SV=2 - [NUCB1_MOUSE]	0.973583	0.200967
Q8VF06	Olfactory receptor OS=Mus musculus GN=Olfr677 PE=3 SV=1 - [Q8VF06_MOUSE]	0.834945	0.201083
Q3TZU9	Putative uncharacterized protein OS=Mus musculus GN=Nectin2 PE=2 SV=1 - [Q3TZU9_MOUSE]	0.94465	0.201166
Q3TYX3	SET and MYND domain-containing protein 5 OS=Mus musculus GN=Smyd5 PE=1 SV=2 - [SMYD5_MOUSE]	0.869036	0.201672
Q62392	Pleckstrin homology-like domain family A member 1 OS=Mus musculus GN=Phlda1 PE=1 SV=2 - [PHLA1_MOUSE]	1.1021	0.201705
B2RXC1	Trafficking protein particle complex subunit 11 OS=Mus musculus GN=Trappc11 PE=1 SV=1 - [TPC11_MOUSE]	0.888631	0.20175
Q9D4H8	Cullin-2 OS=Mus musculus GN=Cul2 PE=1 SV=2 - [CUL2_MOUSE]	0.912029	0.201791
P19253	60S ribosomal protein L13a OS=Mus musculus GN=Rpl13a PE=1 SV=4 - [RL13A_MOUSE]	0.918376	0.201916
P30412	Peptidyl-prolyl cis-trans isomerase C OS=Mus musculus GN=Ppic PE=1 SV=1 - [PPIC_MOUSE]	2.73084	0.202099
Q9D379	Epoxide hydrolase 1 OS=Mus musculus GN=Ephx1 PE=1 SV=2 - [HYEP_MOUSE]	0.971224	0.202328
Q63739	Protein tyrosine phosphatase type IVA 1 OS=Mus musculus GN=Ptp4a1 PE=1 SV=1 - [TP4A1_MOUSE]	0.869236	0.202371
Q3UFH4	Putative uncharacterized protein OS=Mus musculus GN=Atp1b3 PE=2 SV=1 - [Q3UFH4_MOUSE]	0.909064	0.202407
D3YXF5	Oxidation resistance protein 1 OS=Mus musculus GN=C7 PE=1 SV=2 - [D3YXF5_MOUSE]	0.913341	0.202478
Q3TXK6	Putative uncharacterized protein OS=Mus musculus GN=Tsnax PE=2 SV=1 - [Q3TXK6_MOUSE]	0.941583	0.202553
Q3URN8	Putative uncharacterized protein (Fragment) OS=Mus musculus GN=Cpsf2 PE=2 SV=1 - [Q3URN8_MOUSE]	0.91317	0.202614
Q61102	ATP-binding cassette sub-family B member 7, mitochondrial OS=Mus musculus GN=Abcb7 PE=1 SV=3 - [ABCB7_MOUSE]	1.02886	0.202748
Q3TF41	Nucleosome assembly protein 1-like 1, isoform CRA_d OS=Mus musculus GN=Nap1l1 PE=2 SV=1 - [Q3TF41_MOUSE]	0.844802	0.203179
Q3UGE9	Tuftelin-interacting protein 11 OS=Mus musculus GN=Tfip11 PE=2 SV=1 - [Q3UGE9_MOUSE]	1.22328	0.203204
B7ZNP3	COMM domain-containing protein 6 OS=Mus musculus GN=Commd6 PE=1 SV=1 - [B7ZNP3_MOUSE]	1.50548	0.203527
Q91XC9	Peroxisomal membrane protein PEX16 OS=Mus musculus GN=Pex16 PE=1 SV=2 - [PEX16_MOUSE]	1.25638	0.203604
E9PVA8	eIF-2-alpha kinase activator GCN1 OS=Mus musculus GN=Gcn1 PE=1 SV=1 - [GCN1_MOUSE]	1.04092	0.20367
A0A140LIZ1	Bifunctional polynucleotide phosphatase/kinase (Fragment) OS=Mus musculus GN=Pnkp PE=1 SV=1 - [A0A140LIZ1_MOUSE]	1.1882	0.203677
Q8CA04	Putative uncharacterized protein OS=Mus musculus GN=Mrpl9 PE=2 SV=1 - [Q8CA04_MOUSE]	1.36802	0.203853
Q8BXZ1	Protein disulfide-isomerase TMX3 OS=Mus musculus GN=Tmx3 PE=1 SV=2 - [TMX3_MOUSE]	0.808487	0.20399
D3Z3X4	CDGSH iron-sulfur domain-containing protein 2 OS=Mus musculus GN=Cisd2 PE=1 SV=1 - [D3Z3X4_MOUSE]	1.52191	0.204005
Q9CYQ7	Nuclear prelamin A recognition factor OS=Mus musculus GN=Narf PE=2 SV=1 - [NARF_MOUSE]	0.817523	0.204036
Q9D964	Glycine amidinotransferase, mitochondrial OS=Mus musculus GN=Gatm PE=1 SV=1 - [GATM_MOUSE]	0.937429	0.204239
Q03160	Growth factor receptor-bound protein 7 OS=Mus musculus GN=Grb7 PE=1 SV=1 - [GRB7_MOUSE]	1.39428	0.204255
Q8CD63	Putative uncharacterized protein OS=Mus musculus PE=2 SV=1 - [Q8CD63_MOUSE]	0.882397	0.204364
Q9CV53	Putative uncharacterized protein (Fragment) OS=Mus musculus GN=Gcsh PE=2 SV=1 - [Q9CV53_MOUSE]	0.812915	0.204714
Q5SQB0	Nucleophosmin OS=Mus musculus GN=Npm1 PE=1 SV=1 - [Q5SQB0_MOUSE]	0.931802	0.204716
Q9QXT0	Protein canopy homolog 2 OS=Mus musculus GN=Cnpy2 PE=1 SV=1 - [CNPY2_MOUSE]	1.1174	0.204977
P97872	Dimethylaniline monooxygenase [N-oxide-forming] 5 OS=Mus musculus GN=Fmo5 PE=1 SV=4 - [FMO5_MOUSE]	0.985488	0.204984
Q62189	U1 small nuclear ribonucleoprotein A OS=Mus musculus GN=Snrpa PE=1 SV=3 - [SNRPA_MOUSE]	1.12778	0.205198
Q05BZ0	Golph3 protein OS=Mus musculus GN=Golph3 PE=2 SV=1 - [Q05BZ0_MOUSE]	1.49711	0.20539
G3X9I1	DNA segment, Chr 6, Wayne State University 176, expressed, isoform CRA_a OS=Mus musculus GN=Fam3c PE=1 SV=1 - [G3X9I1_MOUSE]	0.919192	0.205627
Q9QWK4	CD5 antigen-like OS=Mus musculus GN=Cd5l PE=1 SV=3 - [CD5L_MOUSE]	1.56818	0.205764
Q3TRK5	Putative uncharacterized protein (Fragment) OS=Mus musculus GN=Spink5 PE=2 SV=1 - [Q3TRK5_MOUSE]	1.33667	0.20583
Q922Q8	Leucine-rich repeat-containing protein 59 OS=Mus musculus GN=Lrrc59 PE=1 SV=1 - [LRC59_MOUSE]	0.934537	0.205839
P63028	Translationally-controlled tumor protein OS=Mus musculus GN=Tpt1 PE=1 SV=1 - [TCTP_MOUSE]	0.833652	0.206255
Q3TME9	Putative uncharacterized protein (Fragment) OS=Mus musculus GN=Fer PE=2 SV=1 - [Q3TME9_MOUSE]	1.03773	0.206546
P23591	GDP-L-fucose synthase OS=Mus musculus GN=Tsta3 PE=1 SV=3 - [FCL_MOUSE]	1.19037	0.206609
Q810B1	Mitochondrial ribosomal protein L43 (Fragment) OS=Mus musculus GN=Mrpl43 PE=2 SV=1 - [Q810B1_MOUSE]	1.07333	0.206631
Q6A099	MKIAA0248 protein (Fragment) OS=Mus musculus GN=Gbf1 PE=1 SV=1 - [Q6A099_MOUSE]	1.05483	0.206786
Q3TJN8	Putative uncharacterized protein OS=Mus musculus GN=Errfi1 PE=2 SV=1 - [Q3TJN8_MOUSE]	1.79142	0.206791
Q3TCI7	L-lactate dehydrogenase OS=Mus musculus GN=Ldha PE=2 SV=1 - [Q3TCI7_MOUSE]	0.831088	0.206934
A0A0R4J135	Selenium-binding protein 2 OS=Mus musculus GN=Selenbp2 PE=1 SV=1 - [A0A0R4J135_MOUSE]	0.832172	0.206937
J3QNG0	MCG15755 OS=Mus musculus GN=Gm5424 PE=3 SV=1 - [J3QNG0_MOUSE]	4.47676	0.207122
A0A0R4J079	Acyl-Coenzyme A binding domain containing 3, isoform CRA_b OS=Mus musculus GN=Acbd3 PE=1 SV=1 - [A0A0R4J079_MOUSE]	1.1626	0.207196
O08997	Copper transport protein ATOX1 OS=Mus musculus GN=Atox1 PE=1 SV=1 - [ATOX1_MOUSE]	0.793894	0.207317
Q3UKS0	Putative uncharacterized protein OS=Mus musculus GN=Acsl5 PE=2 SV=1 - [Q3UKS0_MOUSE]	0.887955	0.207378
E9PWG9	Mitogen-activated protein kinase kinase kinase 5 OS=Mus musculus GN=Map3k5 PE=1 SV=1 - [E9PWG9_MOUSE]	1.18137	0.207507
A0A1B0GRJ5	Protein Dnhd1 (Fragment) OS=Mus musculus GN=Dnhd1 PE=1 SV=1 - [A0A1B0GRJ5_MOUSE]	1.33517	0.207627
P15532	Nucleoside diphosphate kinase A OS=Mus musculus GN=Nme1 PE=1 SV=1 - [NDKA_MOUSE]	0.848319	0.207703
Q9D1Q4	Dolichol-phosphate mannosyltransferase subunit 3 OS=Mus musculus GN=Dpm3 PE=1 SV=1 - [DPM3_MOUSE]	1.33732	0.208148
Q80TL7	Protein MON2 homolog OS=Mus musculus GN=Mon2 PE=1 SV=2 - [MON2_MOUSE]	1.09266	0.20826
Q9R1P1	Proteasome subunit beta type-3 OS=Mus musculus GN=Psmb3 PE=1 SV=1 - [PSB3_MOUSE]	0.883643	0.208494
A0A0G2JFT8	Protein RUFY3 OS=Mus musculus GN=Rufy3 PE=1 SV=1 - [A0A0G2JFT8_MOUSE]	1.02616	0.208567
Q3UJL7	Putative uncharacterized protein OS=Mus musculus GN=Srm PE=2 SV=1 - [Q3UJL7_MOUSE]	0.93609	0.208569
P48774	Glutathione S-transferase Mu 5 OS=Mus musculus GN=Gstm5 PE=1 SV=1 - [GSTM5_MOUSE]	0.884273	0.208978
B2RY15	Tln2 protein OS=Mus musculus GN=Tln2 PE=2 SV=1 - [B2RY15_MOUSE]	1.13633	0.209584
A3KG81	Multiple PDZ domain protein OS=Mus musculus GN=Mpdz PE=1 SV=1 - [A3KG81_MOUSE]	1.12049	0.209618
Q9D8E6	60S ribosomal protein L4 OS=Mus musculus GN=Rpl4 PE=1 SV=3 - [RL4_MOUSE]	0.963226	0.20964
B1AZA7	Alpha-catulin OS=Mus musculus GN=Ctnnal1 PE=1 SV=1 - [B1AZA7_MOUSE]	1.49723	0.209804
E9PYD1	Protein Fam98c OS=Mus musculus GN=Fam98c PE=1 SV=1 - [E9PYD1_MOUSE]	1.28778	0.21034
P00329	Alcohol dehydrogenase 1 OS=Mus musculus GN=Adh1 PE=1 SV=2 - [ADH1_MOUSE]	0.86204	0.210363
Q8R1S0	Ubiquinone biosynthesis monooxygenase COQ6, mitochondrial OS=Mus musculus GN=Coq6 PE=1 SV=3 - [COQ6_MOUSE]	1.16267	0.210494
Q6PE01	U5 small nuclear ribonucleoprotein 40 kDa protein OS=Mus musculus GN=Snrnp40 PE=1 SV=1 - [SNR40_MOUSE]	1.14552	0.210499
F7A1B4	Endoglin OS=Mus musculus GN=Eng PE=1 SV=1 - [F7A1B4_MOUSE]	1.74621	0.210599
E9QL13	MCG8382, isoform CRA_c OS=Mus musculus GN=Rbm14 PE=1 SV=2 - [E9QL13_MOUSE]	1.37894	0.210694
D3Z0M9	MCG18410, isoform CRA_a OS=Mus musculus GN=Ddx23 PE=1 SV=1 - [D3Z0M9_MOUSE]	0.779109	0.210706
Q6ZQI3	Malectin OS=Mus musculus GN=Mlec PE=1 SV=2 - [MLEC_MOUSE]	0.80664	0.21075
B7ZCF5	Lysosomal acid phosphatase (Fragment) OS=Mus musculus GN=Acp2 PE=1 SV=1 - [B7ZCF5_MOUSE]	1.07355	0.211262
Q9D9F1	Putative uncharacterized protein OS=Mus musculus GN=1700084J12Rik PE=2 SV=1 - [Q9D9F1_MOUSE]	1.37001	0.211316
P70349	Histidine triad nucleotide-binding protein 1 OS=Mus musculus GN=Hint1 PE=1 SV=3 - [HINT1_MOUSE]	0.940651	0.211596
Q9JKL4	NADH dehydrogenase [ubiquinone] 1 alpha subcomplex assembly factor 3 OS=Mus musculus GN=Ndufaf3 PE=1 SV=1 - [NDUF3_MOUSE]	1.09434	0.21174
Q8BGI5	Peroxisome assembly protein 26 OS=Mus musculus GN=Pex26 PE=1 SV=2 - [PEX26_MOUSE]	1.46895	0.211895
Q3TFP8	Putative uncharacterized protein OS=Mus musculus GN=Pgrmc1 PE=2 SV=1 - [Q3TFP8_MOUSE]	1.1326	0.212046
A1L2Z3	C230096C10Rik protein OS=Mus musculus GN=Emc1 PE=2 SV=1 - [A1L2Z3_MOUSE]	0.970087	0.212067
O89079	Coatomer subunit epsilon OS=Mus musculus GN=Cope PE=1 SV=3 - [COPE_MOUSE]	1.25656	0.212581
F8VQC1	Signal recognition particle subunit SRP72 OS=Mus musculus GN=Srp72 PE=1 SV=1 - [F8VQC1_MOUSE]	0.912859	0.212622
Q6NSQ7	Protein LTV1 homolog OS=Mus musculus GN=Ltv1 PE=1 SV=2 - [LTV1_MOUSE]	1.13046	0.212748
A2AMQ5	Phosphatidate cytidylyltransferase OS=Mus musculus GN=Cds2 PE=1 SV=1 - [A2AMQ5_MOUSE]	1.41035	0.212809
Q5D0F3	Tap1 protein OS=Mus musculus GN=Tap1 PE=2 SV=1 - [Q5D0F3_MOUSE]	1.83659	0.212815
E9Q811	Serine/threonine-protein kinase STK11 OS=Mus musculus GN=Stk11 PE=1 SV=1 - [E9Q811_MOUSE]	1.31384	0.213248
A0A0G2JEC8	Protein ABHD4 (Fragment) OS=Mus musculus GN=Abhd4 PE=1 SV=1 - [A0A0G2JEC8_MOUSE]	1.16038	0.213291
B8JJ53	Tripartite motif-containing protein 26 (Fragment) OS=Mus musculus GN=Trim26 PE=1 SV=1 - [B8JJ53_MOUSE]	0.902577	0.213532
O70305	Ataxin-2 OS=Mus musculus GN=Atxn2 PE=1 SV=1 - [ATX2_MOUSE]	1.05321	0.213559
Q9CY29	Putative uncharacterized protein OS=Mus musculus GN=Psmd4 PE=2 SV=1 - [Q9CY29_MOUSE]	1.66655	0.213669
Q3TCD4	Enoyl-CoA delta isomerase 2, mitochondrial OS=Mus musculus GN=Eci2 PE=1 SV=1 - [Q3TCD4_MOUSE]	0.868227	0.213743
B7ZJH7	Sigma 1 receptor variant SR-1C OS=Mus musculus GN=Sigmar1 PE=2 SV=1 - [B7ZJH7_MOUSE]	1.11392	0.213804
Q99LJ6	Glutathione peroxidase 7 OS=Mus musculus GN=Gpx7 PE=1 SV=1 - [GPX7_MOUSE]	1.06213	0.213826
Q8VCF0	Mitochondrial antiviral-signaling protein OS=Mus musculus GN=Mavs PE=1 SV=1 - [MAVS_MOUSE]	1.20659	0.213868
P97351	40S ribosomal protein S3a OS=Mus musculus GN=Rps3a PE=1 SV=3 - [RS3A_MOUSE]	0.904124	0.214139
B1AZ46	Brain-specific angiogenesis inhibitor 1-associated protein 2 OS=Mus musculus GN=Baiap2 PE=1 SV=1 - [B1AZ46_MOUSE]	1.45475	0.214192
Q62422	Osteoclast-stimulating factor 1 OS=Mus musculus GN=Ostf1 PE=1 SV=2 - [OSTF1_MOUSE]	1.06872	0.214711
E9PYJ6	Focadhesin OS=Mus musculus GN=Focad PE=1 SV=1 - [E9PYJ6_MOUSE]	1.13127	0.214771
A0A1C7CYV0	Plastin-3 (Fragment) OS=Mus musculus GN=Pls3 PE=4 SV=1 - [A0A1C7CYV0_MOUSE]	0.864922	0.215125
P14685	26S proteasome non-ATPase regulatory subunit 3 OS=Mus musculus GN=Psmd3 PE=1 SV=3 - [PSMD3_MOUSE]	1.03688	0.215136
D3Z511	Protein eva-1 homolog A (Fragment) OS=Mus musculus GN=Eva1a PE=1 SV=1 - [D3Z511_MOUSE]	1.35453	0.215165
A8DUL0	Beta-globin OS=Mus musculus GN=Hbbt1 PE=3 SV=1 - [A8DUL0_MOUSE]	1.28166	0.215339
Q9CS01	Putative uncharacterized protein (Fragment) OS=Mus musculus GN=Ifnar2 PE=2 SV=3 - [Q9CS01_MOUSE]	0.891034	0.215538
Q3UHX0	Nucleolar protein 8 OS=Mus musculus GN=Nol8 PE=1 SV=2 - [NOL8_MOUSE]	1.18233	0.215696
Q62165	Dystroglycan OS=Mus musculus GN=Dag1 PE=1 SV=4 - [DAG1_MOUSE]	1.10522	0.216041
Q8BH78	Reticulon OS=Mus musculus GN=Rtn4 PE=1 SV=1 - [Q8BH78_MOUSE]	1.54339	0.216195
A2ASC6	mRNA export factor (Fragment) OS=Mus musculus GN=Rae1 PE=1 SV=1 - [A2ASC6_MOUSE]	1.07185	0.216403
A0A087WRU0	Protein Tns1 (Fragment) OS=Mus musculus GN=Tns1 PE=1 SV=1 - [A0A087WRU0_MOUSE]	1.21366	0.216485
Q6PDN3	Myosin light chain kinase, smooth muscle OS=Mus musculus GN=Mylk PE=1 SV=3 - [MYLK_MOUSE]	0.898923	0.216745
Q5F204	Putative malate dehydrogenase 1B OS=Mus musculus GN=Mdh1b PE=2 SV=1 - [MDH1B_MOUSE]	1.80887	0.216792
Q8K440	ATP-binding cassette sub-family A member 8-B OS=Mus musculus GN=Abca8b PE=1 SV=2 - [ABC8B_MOUSE]	1.24829	0.216865
Q3URR8	Putative uncharacterized protein OS=Mus musculus GN=Nubpl PE=2 SV=1 - [Q3URR8_MOUSE]	1.05049	0.217092
D3Z7D5	Collagen alpha-2(VI) chain OS=Mus musculus GN=Col6a2 PE=1 SV=1 - [D3Z7D5_MOUSE]	0.812073	0.217118
[truncated: 3,274 more rows]

## Sheet: S3_protein of cecum
Accession	Description	Average	t-test p value
[truncated: 4,167 more rows]

## Sheet: S4_protein of serum
Accession	Description	Average	t-test p value
[truncated: 848 more rows]

[truncated: 4 more sheets: S5_Location of PFC, S6_Location of liver, S7_Location of cecum, S8_Location of serum]
